# Supplementary material for: Post-Translational Protein Deimination Signatures in Serum and Serum-Extracellular Vesicles of Bos taurus Reveal Immune, Anti-Pathogenic, Anti-Viral, Metabolic and Cancer-Related Pathways for Deimination
Source: Int J Mol Sci. 2020 Apr 19;21(8):2861. doi: 10.3390/ijms21082861 (PMC7215346; doi:10.3390/ijms21082861)
Supplement: Supplementary file 1 [file ijms-21-02861-s001.zip › Supplementary Table S1.xlsx]

## Sheet: F004180
F95-enriched proteins in Bos taurus serum
Peak list format	Mascot generic
Search type	MIS
Mascot version	2.6.2
Database	1::cRAP 2::Bos_primigenius 3::UniPro_BosTaurus
Total sequences	24325
Total residues	12879682
Sequences after taxonomy filter	24325
Number of queries	29351
Protein hits	--------------------------------------------------------
prot_hit_num	prot_acc	prot_desc	prot_score	prot_mass	prot_matches	prot_matches_sig	prot_sequences	prot_sequences_sig	prot_cover	prot_len	prot_seq	pep_query	pep_index	pep_rank	pep_isbold	pep_isunique	pep_exp_mz	pep_exp_mr	pep_exp_z	pep_calc_mr	pep_delta	pep_miss	pep_score	pep_expect	pep_res_before	pep_seq	pep_res_after
1	3::G3X6N3	Serotransferrin OS=Bos taurus GN=TF PE=1 SV=1	5712	79783	2426	2426	76	76		-1		43	7798	1	1	0	381.712	761.41	2	761.41	-0.001	0	56.72	3.1e-05	K	CLASIAK	K
1	3::G3X6N3	Serotransferrin OS=Bos taurus GN=TF PE=1 SV=1	5712	79783	2426	2426	76	76		-1		44	7672	1	1	0	381.712	761.41	2	761.41	-0.0002	0	56.78	3e-05	K	CLASIAK	K
1	3::G3X6N3	Serotransferrin OS=Bos taurus GN=TF PE=1 SV=1	5712	79783	2426	2426	76	76		-1		45	7545	1	1	0	381.712	761.41	2	761.41	-0.0001	0	53.76	6.1e-05	K	CLASIAK	K
1	3::G3X6N3	Serotransferrin OS=Bos taurus GN=TF PE=1 SV=1	5712	79783	2426	2426	76	76		-1		46	7929	1	1	0	381.712	761.41	2	761.41	0	0	53.86	6e-05	K	CLASIAK	K
1	3::G3X6N3	Serotransferrin OS=Bos taurus GN=TF PE=1 SV=1	5712	79783	2426	2426	76	76		-1		47	8055	1	1	0	381.713	761.411	2	761.41	0.0002	0	56.63	3.2e-05	K	CLASIAK	K
1	3::G3X6N3	Serotransferrin OS=Bos taurus GN=TF PE=1 SV=1	5712	79783	2426	2426	76	76		-1		537	3530	1	1	0	419.189	836.363	2	836.366	-0.0034	0	49.96	0.00021	K	QQDDFGK	S
1	3::G3X6N3	Serotransferrin OS=Bos taurus GN=TF PE=1 SV=1	5712	79783	2426	2426	76	76		-1		538	3416	1	1	0	419.189	836.364	2	836.366	-0.0029	0	45.3	0.00062	K	QQDDFGK	S
1	3::G3X6N3	Serotransferrin OS=Bos taurus GN=TF PE=1 SV=1	5712	79783	2426	2426	76	76		-1		539	3863	1	1	0	419.189	836.364	2	836.366	-0.0025	0	52.35	0.00012	K	QQDDFGK	S
1	3::G3X6N3	Serotransferrin OS=Bos taurus GN=TF PE=1 SV=1	5712	79783	2426	2426	76	76		-1		540	3744	1	1	0	419.19	836.365	2	836.366	-0.0014	0	50.66	0.00021	K	QQDDFGK	S
1	3::G3X6N3	Serotransferrin OS=Bos taurus GN=TF PE=1 SV=1	5712	79783	2426	2426	76	76		-1		541	3642	1	1	0	419.19	836.365	2	836.366	-0.0012	0	50.37	0.00023	K	QQDDFGK	S
1	3::G3X6N3	Serotransferrin OS=Bos taurus GN=TF PE=1 SV=1	5712	79783	2426	2426	76	76		-1		697	13187	1	1	0	426.707	851.399	2	851.403	-0.0036	0	42.46	0.0015	K	DSADGFLK	I
1	3::G3X6N3	Serotransferrin OS=Bos taurus GN=TF PE=1 SV=1	5712	79783	2426	2426	76	76		-1		698	13049	1	1	0	426.707	851.4	2	851.403	-0.0028	0	40.58	0.0022	K	DSADGFLK	I
1	3::G3X6N3	Serotransferrin OS=Bos taurus GN=TF PE=1 SV=1	5712	79783	2426	2426	76	76		-1		699	12916	1	1	0	426.707	851.4	2	851.403	-0.0023	0	48.75	0.00038	K	DSADGFLK	I
1	3::G3X6N3	Serotransferrin OS=Bos taurus GN=TF PE=1 SV=1	5712	79783	2426	2426	76	76		-1		701	14381	1	1	0	426.708	851.402	2	851.403	-0.0005	0	36.05	0.0071	K	DSADGFLK	I
1	3::G3X6N3	Serotransferrin OS=Bos taurus GN=TF PE=1 SV=1	5712	79783	2426	2426	76	76		-1		702	12776	1	1	0	426.708	851.402	2	851.403	-0.0003	0	48.15	0.00044	K	DSADGFLK	I
1	3::G3X6N3	Serotransferrin OS=Bos taurus GN=TF PE=1 SV=1	5712	79783	2426	2426	76	76		-1		703	12135	1	1	0	426.709	851.403	2	851.403	0.0001	0	31.61	0.02	K	DSADGFLK	I
1	3::G3X6N3	Serotransferrin OS=Bos taurus GN=TF PE=1 SV=1	5712	79783	2426	2426	76	76		-1		704	12404	1	1	0	426.709	851.403	2	851.403	0.0001	0	42.37	0.0017	K	DSADGFLK	I
1	3::G3X6N3	Serotransferrin OS=Bos taurus GN=TF PE=1 SV=1	5712	79783	2426	2426	76	76		-1		705	12275	1	1	0	426.709	851.403	2	851.403	0.0006	0	41	0.0023	K	DSADGFLK	I
1	3::G3X6N3	Serotransferrin OS=Bos taurus GN=TF PE=1 SV=1	5712	79783	2426	2426	76	76		-1		706	12516	1	1	0	426.709	851.404	2	851.403	0.0011	0	55.37	8.3e-05	K	DSADGFLK	I
1	3::G3X6N3	Serotransferrin OS=Bos taurus GN=TF PE=1 SV=1	5712	79783	2426	2426	76	76		-1		707	12638	1	1	0	426.709	851.404	2	851.403	0.0014	0	50.65	0.00025	K	DSADGFLK	I
1	3::G3X6N3	Serotransferrin OS=Bos taurus GN=TF PE=1 SV=1	5712	79783	2426	2426	76	76		-1		708	13322	1	1	0	426.709	851.404	2	851.403	0.002	0	29.11	0.036	K	DSADGFLK	I
1	3::G3X6N3	Serotransferrin OS=Bos taurus GN=TF PE=1 SV=1	5712	79783	2426	2426	76	76		-1		966	1709	1	1	0	444.211	886.408	2	886.408	-0.0004	0	45.11	0.0006	K	SCHTGLGR	S
1	3::G3X6N3	Serotransferrin OS=Bos taurus GN=TF PE=1 SV=1	5712	79783	2426	2426	76	76		-1		967	2612	1	1	0	444.211	886.408	2	886.408	-0.0004	0	42.74	0.001	K	SCHTGLGR	S
1	3::G3X6N3	Serotransferrin OS=Bos taurus GN=TF PE=1 SV=1	5712	79783	2426	2426	76	76		-1		968	1910	1	1	0	444.211	886.408	2	886.408	-0.0003	0	44.63	0.00067	K	SCHTGLGR	S
1	3::G3X6N3	Serotransferrin OS=Bos taurus GN=TF PE=1 SV=1	5712	79783	2426	2426	76	76		-1		969	2011	1	1	0	444.211	886.408	2	886.408	-0.0003	0	47.59	0.00034	K	SCHTGLGR	S
1	3::G3X6N3	Serotransferrin OS=Bos taurus GN=TF PE=1 SV=1	5712	79783	2426	2426	76	76		-1		970	2353	1	1	0	444.211	886.408	2	886.408	-0.0003	0	45.08	0.0006	K	SCHTGLGR	S
1	3::G3X6N3	Serotransferrin OS=Bos taurus GN=TF PE=1 SV=1	5712	79783	2426	2426	76	76		-1		971	2181	1	1	0	444.211	886.408	2	886.408	-0.0001	0	45.05	0.00061	K	SCHTGLGR	S
1	3::G3X6N3	Serotransferrin OS=Bos taurus GN=TF PE=1 SV=1	5712	79783	2426	2426	76	76		-1		972	2452	1	1	0	444.211	886.408	2	886.408	0	0	42.38	0.0012	K	SCHTGLGR	S
1	3::G3X6N3	Serotransferrin OS=Bos taurus GN=TF PE=1 SV=1	5712	79783	2426	2426	76	76		-1		973	1809	1	1	0	444.211	886.408	2	886.408	0.0001	0	43.89	0.00094	K	SCHTGLGR	S
1	3::G3X6N3	Serotransferrin OS=Bos taurus GN=TF PE=1 SV=1	5712	79783	2426	2426	76	76		-1		974	2102	1	1	0	444.211	886.408	2	886.408	0.0002	0	45.31	0.0007	K	SCHTGLGR	S
1	3::G3X6N3	Serotransferrin OS=Bos taurus GN=TF PE=1 SV=1	5712	79783	2426	2426	76	76		-1		975	2266	1	1	0	444.211	886.408	2	886.408	0.0004	0	44.16	0.00091	K	SCHTGLGR	S
1	3::G3X6N3	Serotransferrin OS=Bos taurus GN=TF PE=1 SV=1	5712	79783	2426	2426	76	76		-1		976	2531	1	1	0	444.212	886.409	2	886.408	0.0008	0	41.82	0.0016	K	SCHTGLGR	S
1	3::G3X6N3	Serotransferrin OS=Bos taurus GN=TF PE=1 SV=1	5712	79783	2426	2426	76	76		-1		977	2961	1	1	0	444.212	886.41	2	886.408	0.0017	0	24.17	0.091	K	SCHTGLGR	S
1	3::G3X6N3	Serotransferrin OS=Bos taurus GN=TF PE=1 SV=1	5712	79783	2426	2426	76	76		-1		1162	15125	1	1	0	460.283	918.551	2	918.554	-0.0027	0	41.92	0.00089	K	GYLAVAVVK	T
1	3::G3X6N3	Serotransferrin OS=Bos taurus GN=TF PE=1 SV=1	5712	79783	2426	2426	76	76		-1		1163	15503	1	1	0	460.283	918.551	2	918.554	-0.0025	0	43.32	0.00064	K	GYLAVAVVK	T
1	3::G3X6N3	Serotransferrin OS=Bos taurus GN=TF PE=1 SV=1	5712	79783	2426	2426	76	76		-1		1164	15380	1	1	0	460.283	918.552	2	918.554	-0.0024	0	43.28	0.00065	K	GYLAVAVVK	T
1	3::G3X6N3	Serotransferrin OS=Bos taurus GN=TF PE=1 SV=1	5712	79783	2426	2426	76	76		-1		1165	15257	1	1	0	460.283	918.552	2	918.554	-0.0019	0	40.91	0.0011	K	GYLAVAVVK	T
1	3::G3X6N3	Serotransferrin OS=Bos taurus GN=TF PE=1 SV=1	5712	79783	2426	2426	76	76		-1		1166	15623	1	1	0	460.283	918.552	2	918.554	-0.0017	0	41.86	0.0009	K	GYLAVAVVK	T
1	3::G3X6N3	Serotransferrin OS=Bos taurus GN=TF PE=1 SV=1	5712	79783	2426	2426	76	76		-1		1167	15881	1	1	0	460.284	918.553	2	918.554	-0.0008	0	35.42	0.004	K	GYLAVAVVK	T
1	3::G3X6N3	Serotransferrin OS=Bos taurus GN=TF PE=1 SV=1	5712	79783	2426	2426	76	76		-1		1168	16270	1	1	0	460.284	918.553	2	918.554	-0.0008	0	35.25	0.0041	K	GYLAVAVVK	T
1	3::G3X6N3	Serotransferrin OS=Bos taurus GN=TF PE=1 SV=1	5712	79783	2426	2426	76	76		-1		1169	16402	1	1	0	460.284	918.553	2	918.554	-0.0008	0	34.34	0.0051	K	GYLAVAVVK	T
1	3::G3X6N3	Serotransferrin OS=Bos taurus GN=TF PE=1 SV=1	5712	79783	2426	2426	76	76		-1		1170	16139	1	1	0	460.284	918.553	2	918.554	-0.0006	0	41.39	0.001	K	GYLAVAVVK	T
1	3::G3X6N3	Serotransferrin OS=Bos taurus GN=TF PE=1 SV=1	5712	79783	2426	2426	76	76		-1		1171	16774	1	1	0	460.284	918.553	2	918.554	-0.0005	0	39.38	0.0016	K	GYLAVAVVK	T
1	3::G3X6N3	Serotransferrin OS=Bos taurus GN=TF PE=1 SV=1	5712	79783	2426	2426	76	76		-1		1172	15754	1	1	0	460.284	918.553	2	918.554	-0.0003	0	43.29	0.00065	K	GYLAVAVVK	T
1	3::G3X6N3	Serotransferrin OS=Bos taurus GN=TF PE=1 SV=1	5712	79783	2426	2426	76	76		-1		1173	16525	1	1	0	460.284	918.554	2	918.554	-0.0002	0	38.36	0.002	K	GYLAVAVVK	T
1	3::G3X6N3	Serotransferrin OS=Bos taurus GN=TF PE=1 SV=1	5712	79783	2426	2426	76	76		-1		1174	16007	1	1	0	460.284	918.554	2	918.554	-0.0002	0	35.28	0.0041	K	GYLAVAVVK	T
1	3::G3X6N3	Serotransferrin OS=Bos taurus GN=TF PE=1 SV=1	5712	79783	2426	2426	76	76		-1		1175	17326	1	1	0	460.284	918.554	2	918.554	0	0	32.45	0.0079	K	GYLAVAVVK	T
1	3::G3X6N3	Serotransferrin OS=Bos taurus GN=TF PE=1 SV=1	5712	79783	2426	2426	76	76		-1		1176	16646	1	1	0	460.285	918.555	2	918.554	0.0009	0	35.16	0.0042	K	GYLAVAVVK	T
1	3::G3X6N3	Serotransferrin OS=Bos taurus GN=TF PE=1 SV=1	5712	79783	2426	2426	76	76		-1		1177	16903	1	1	0	460.285	918.555	2	918.554	0.0009	0	37.97	0.0022	K	GYLAVAVVK	T
1	3::G3X6N3	Serotransferrin OS=Bos taurus GN=TF PE=1 SV=1	5712	79783	2426	2426	76	76		-1		1178	17080	1	1	0	460.285	918.555	2	918.554	0.0013	0	39.86	0.0014	K	GYLAVAVVK	T
1	3::G3X6N3	Serotransferrin OS=Bos taurus GN=TF PE=1 SV=1	5712	79783	2426	2426	76	76		-1		1324	3895	1	1	0	468.752	935.489	2	935.494	-0.0047	0	32.25	0.043	R	GPNHAVVSR	K
1	3::G3X6N3	Serotransferrin OS=Bos taurus GN=TF PE=1 SV=1	5712	79783	2426	2426	76	76		-1		1325	2566	1	1	0	468.753	935.492	2	935.494	-0.0012	0	54.17	0.00022	R	GPNHAVVSR	K
1	3::G3X6N3	Serotransferrin OS=Bos taurus GN=TF PE=1 SV=1	5712	79783	2426	2426	76	76		-1		1326	3663	1	1	0	468.754	935.493	2	935.494	-0.0011	0	46.22	0.0014	R	GPNHAVVSR	K
1	3::G3X6N3	Serotransferrin OS=Bos taurus GN=TF PE=1 SV=1	5712	79783	2426	2426	76	76		-1		1327	2491	1	1	0	468.754	935.493	2	935.494	-0.0009	0	56.23	0.00014	R	GPNHAVVSR	K
1	3::G3X6N3	Serotransferrin OS=Bos taurus GN=TF PE=1 SV=1	5712	79783	2426	2426	76	76		-1		1328	2650	1	1	0	468.754	935.493	2	935.494	-0.0007	0	57.78	9.8e-05	R	GPNHAVVSR	K
1	3::G3X6N3	Serotransferrin OS=Bos taurus GN=TF PE=1 SV=1	5712	79783	2426	2426	76	76		-1		1329	1949	1	1	0	468.754	935.493	2	935.494	-0.0007	0	52.36	0.00034	R	GPNHAVVSR	K
1	3::G3X6N3	Serotransferrin OS=Bos taurus GN=TF PE=1 SV=1	5712	79783	2426	2426	76	76		-1		1330	2221	1	1	0	468.754	935.493	2	935.494	-0.0006	0	54.2	0.00022	R	GPNHAVVSR	K
1	3::G3X6N3	Serotransferrin OS=Bos taurus GN=TF PE=1 SV=1	5712	79783	2426	2426	76	76		-1		1331	2049	1	1	0	468.754	935.494	2	935.494	0.0002	0	54.25	0.00019	R	GPNHAVVSR	K
1	3::G3X6N3	Serotransferrin OS=Bos taurus GN=TF PE=1 SV=1	5712	79783	2426	2426	76	76		-1		1332	2137	1	1	0	468.754	935.494	2	935.494	0.0002	0	60.29	4.8e-05	R	GPNHAVVSR	K
1	3::G3X6N3	Serotransferrin OS=Bos taurus GN=TF PE=1 SV=1	5712	79783	2426	2426	76	76		-1		1333	2399	1	1	0	468.754	935.494	2	935.494	0.0002	0	52.26	0.00031	R	GPNHAVVSR	K
1	3::G3X6N3	Serotransferrin OS=Bos taurus GN=TF PE=1 SV=1	5712	79783	2426	2426	76	76		-1		1334	2302	1	1	0	468.754	935.494	2	935.494	0.0003	0	57.77	8.6e-05	R	GPNHAVVSR	K
1	3::G3X6N3	Serotransferrin OS=Bos taurus GN=TF PE=1 SV=1	5712	79783	2426	2426	76	76		-1		1335	3214	1	1	0	468.754	935.494	2	935.494	0.0004	0	50.38	0.00047	R	GPNHAVVSR	K
1	3::G3X6N3	Serotransferrin OS=Bos taurus GN=TF PE=1 SV=1	5712	79783	2426	2426	76	76		-1		1336	1851	1	1	0	468.754	935.494	2	935.494	0.0005	0	40.87	0.0042	R	GPNHAVVSR	K
1	3::G3X6N3	Serotransferrin OS=Bos taurus GN=TF PE=1 SV=1	5712	79783	2426	2426	76	76		-1		1337	3550	1	1	0	468.756	935.497	2	935.494	0.0033	0	47.14	0.001	R	GPNHAVVSR	K
1	3::G3X6N3	Serotransferrin OS=Bos taurus GN=TF PE=1 SV=1	5712	79783	2426	2426	76	76		-1		1342	2838	1	1	0	469.247	936.479	2	936.478	0.0015	0	58.28	7.7e-05	R	GPNHAVVSR	K
1	3::G3X6N3	Serotransferrin OS=Bos taurus GN=TF PE=1 SV=1	5712	79783	2426	2426	76	76		-1		1343	2921	1	1	0	469.247	936.48	2	936.478	0.0026	0	58.43	7.4e-05	R	GPNHAVVSR	K
1	3::G3X6N3	Serotransferrin OS=Bos taurus GN=TF PE=1 SV=1	5712	79783	2426	2426	76	76		-1		1344	3013	1	1	0	469.248	936.481	2	936.478	0.0035	0	56.39	0.00012	R	GPNHAVVSR	K
1	3::G3X6N3	Serotransferrin OS=Bos taurus GN=TF PE=1 SV=1	5712	79783	2426	2426	76	76		-1		1345	3107	1	1	0	469.248	936.481	2	936.478	0.0037	0	54.35	0.00019	R	GPNHAVVSR	K
1	3::G3X6N3	Serotransferrin OS=Bos taurus GN=TF PE=1 SV=1	5712	79783	2426	2426	76	76		-1		1346	2751	1	1	0	469.249	936.483	2	936.478	0.0049	0	54.28	0.00019	R	GPNHAVVSR	K
1	3::G3X6N3	Serotransferrin OS=Bos taurus GN=TF PE=1 SV=1	5712	79783	2426	2426	76	76		-1		1347	3314	1	1	0	469.249	936.484	2	936.478	0.0058	0	53.03	0.00025	R	GPNHAVVSR	K
1	3::G3X6N3	Serotransferrin OS=Bos taurus GN=TF PE=1 SV=1	5712	79783	2426	2426	76	76		-1		1348	3427	1	1	0	469.253	936.491	2	936.478	0.0133	0	43.85	0.0018	R	GPNHAVVSR	K
1	3::G3X6N3	Serotransferrin OS=Bos taurus GN=TF PE=1 SV=1	5712	79783	2426	2426	76	76		-1		1441	1789	1	1	0	473.213	944.412	2	944.413	-0.002	0	29.01	0.021	K	SCHTAVDR	T
1	3::G3X6N3	Serotransferrin OS=Bos taurus GN=TF PE=1 SV=1	5712	79783	2426	2426	76	76		-1		1442	1894	1	1	0	473.214	944.413	2	944.413	-0.0008	0	23.05	0.1	K	SCHTAVDR	T
1	3::G3X6N3	Serotransferrin OS=Bos taurus GN=TF PE=1 SV=1	5712	79783	2426	2426	76	76		-1		1443	843	1	1	0	473.214	944.413	2	944.413	-0.0007	0	37.58	0.0035	K	SCHTAVDR	T
1	3::G3X6N3	Serotransferrin OS=Bos taurus GN=TF PE=1 SV=1	5712	79783	2426	2426	76	76		-1		1444	915	2	1	0	473.214	944.413	2	944.413	-0.0005	0	34.58	0.0071	K	SCHTAVDR	T
1	3::G3X6N3	Serotransferrin OS=Bos taurus GN=TF PE=1 SV=1	5712	79783	2426	2426	76	76		-1		1445	1081	1	1	0	473.214	944.413	2	944.413	-0.0004	0	35.03	0.0064	K	SCHTAVDR	T
1	3::G3X6N3	Serotransferrin OS=Bos taurus GN=TF PE=1 SV=1	5712	79783	2426	2426	76	76		-1		1446	993	1	1	0	473.214	944.413	2	944.413	-0.0004	0	36.04	0.0051	K	SCHTAVDR	T
1	3::G3X6N3	Serotransferrin OS=Bos taurus GN=TF PE=1 SV=1	5712	79783	2426	2426	76	76		-1		1447	1272	2	1	0	473.214	944.413	2	944.413	-0.0004	0	34.56	0.0071	K	SCHTAVDR	T
1	3::G3X6N3	Serotransferrin OS=Bos taurus GN=TF PE=1 SV=1	5712	79783	2426	2426	76	76		-1		1448	1584	1	1	0	473.214	944.413	2	944.413	-0.0004	0	44.13	0.00078	K	SCHTAVDR	T
1	3::G3X6N3	Serotransferrin OS=Bos taurus GN=TF PE=1 SV=1	5712	79783	2426	2426	76	76		-1		1449	1174	1	1	0	473.214	944.413	2	944.413	-0.0001	0	34.58	0.0072	K	SCHTAVDR	T
1	3::G3X6N3	Serotransferrin OS=Bos taurus GN=TF PE=1 SV=1	5712	79783	2426	2426	76	76		-1		1450	1479	1	1	0	473.214	944.413	2	944.413	-0.0001	0	33.95	0.0083	K	SCHTAVDR	T
1	3::G3X6N3	Serotransferrin OS=Bos taurus GN=TF PE=1 SV=1	5712	79783	2426	2426	76	76		-1		1451	1377	1	1	0	473.214	944.413	2	944.413	0.0001	0	45.29	0.00061	K	SCHTAVDR	T
1	3::G3X6N3	Serotransferrin OS=Bos taurus GN=TF PE=1 SV=1	5712	79783	2426	2426	76	76		-1		1453	1691	1	1	0	473.214	944.414	2	944.413	0.0007	0	31.13	0.016	K	SCHTAVDR	T
1	3::G3X6N3	Serotransferrin OS=Bos taurus GN=TF PE=1 SV=1	5712	79783	2426	2426	76	76		-1		1463	7066	1	1	0	475.233	948.451	2	948.452	-0.0007	0	36.38	0.02	K	LCQLCAGK	G
1	3::G3X6N3	Serotransferrin OS=Bos taurus GN=TF PE=1 SV=1	5712	79783	2426	2426	76	76		-1		1464	6931	1	1	0	475.233	948.452	2	948.452	-0.0004	0	42.57	0.0049	K	LCQLCAGK	G
1	3::G3X6N3	Serotransferrin OS=Bos taurus GN=TF PE=1 SV=1	5712	79783	2426	2426	76	76		-1		1465	6689	1	1	0	475.233	948.452	2	948.452	0.0001	0	45.98	0.0022	K	LCQLCAGK	G
1	3::G3X6N3	Serotransferrin OS=Bos taurus GN=TF PE=1 SV=1	5712	79783	2426	2426	76	76		-1		1466	6468	1	1	0	475.233	948.452	2	948.452	0.0004	0	42.16	0.0046	K	LCQLCAGK	G
1	3::G3X6N3	Serotransferrin OS=Bos taurus GN=TF PE=1 SV=1	5712	79783	2426	2426	76	76		-1		1467	6816	1	1	0	475.234	948.453	2	948.452	0.0005	0	37.89	0.012	K	LCQLCAGK	G
1	3::G3X6N3	Serotransferrin OS=Bos taurus GN=TF PE=1 SV=1	5712	79783	2426	2426	76	76		-1		1468	6579	1	1	0	475.234	948.453	2	948.452	0.0011	0	45.91	0.0019	K	LCQLCAGK	G
1	3::G3X6N3	Serotransferrin OS=Bos taurus GN=TF PE=1 SV=1	5712	79783	2426	2426	76	76		-1		1469	1046	1	1	0	475.734	949.453	2	949.454	-0.0005	1	45.27	0.0021	K	DKATCVEK	I
1	3::G3X6N3	Serotransferrin OS=Bos taurus GN=TF PE=1 SV=1	5712	79783	2426	2426	76	76		-1		1470	1231	1	1	0	475.734	949.454	2	949.454	-0.0003	1	45.66	0.002	K	DKATCVEK	I
1	3::G3X6N3	Serotransferrin OS=Bos taurus GN=TF PE=1 SV=1	5712	79783	2426	2426	76	76		-1		1471	889	1	1	0	475.734	949.454	2	949.454	-0.0002	1	36.11	0.018	K	DKATCVEK	I
1	3::G3X6N3	Serotransferrin OS=Bos taurus GN=TF PE=1 SV=1	5712	79783	2426	2426	76	76		-1		1472	1329	1	1	0	475.734	949.454	2	949.454	-0.0002	1	41.29	0.0054	K	DKATCVEK	I
1	3::G3X6N3	Serotransferrin OS=Bos taurus GN=TF PE=1 SV=1	5712	79783	2426	2426	76	76		-1		1473	1138	1	1	0	475.734	949.454	2	949.454	0.0001	1	38.35	0.011	K	DKATCVEK	I
1	3::G3X6N3	Serotransferrin OS=Bos taurus GN=TF PE=1 SV=1	5712	79783	2426	2426	76	76		-1		1474	963	1	1	0	475.734	949.454	2	949.454	0.0001	1	37.51	0.013	K	DKATCVEK	I
1	3::G3X6N3	Serotransferrin OS=Bos taurus GN=TF PE=1 SV=1	5712	79783	2426	2426	76	76		-1		1475	1438	1	1	0	475.734	949.454	2	949.454	0.0002	1	37.24	0.014	K	DKATCVEK	I
1	3::G3X6N3	Serotransferrin OS=Bos taurus GN=TF PE=1 SV=1	5712	79783	2426	2426	76	76		-1		1759	5111	1	1	0	496.219	990.423	2	990.426	-0.003	0	38.35	0.0041	K	TSHMDCIK	A
1	3::G3X6N3	Serotransferrin OS=Bos taurus GN=TF PE=1 SV=1	5712	79783	2426	2426	76	76		-1		1760	4645	1	1	0	496.219	990.424	2	990.426	-0.002	0	35.25	0.0097	K	TSHMDCIK	A
1	3::G3X6N3	Serotransferrin OS=Bos taurus GN=TF PE=1 SV=1	5712	79783	2426	2426	76	76		-1		1761	4542	1	1	0	496.22	990.425	2	990.426	-0.0016	0	45.38	0.00094	K	TSHMDCIK	A
1	3::G3X6N3	Serotransferrin OS=Bos taurus GN=TF PE=1 SV=1	5712	79783	2426	2426	76	76		-1		1762	5231	1	1	0	496.22	990.425	2	990.426	-0.0014	0	30.01	0.033	K	TSHMDCIK	A
1	3::G3X6N3	Serotransferrin OS=Bos taurus GN=TF PE=1 SV=1	5712	79783	2426	2426	76	76		-1		1763	5001	1	1	0	496.22	990.425	2	990.426	-0.0013	0	34.66	0.011	K	TSHMDCIK	A
1	3::G3X6N3	Serotransferrin OS=Bos taurus GN=TF PE=1 SV=1	5712	79783	2426	2426	76	76		-1		1764	4218	1	1	0	496.22	990.426	2	990.426	-0.0007	0	37.8	0.0055	K	TSHMDCIK	A
1	3::G3X6N3	Serotransferrin OS=Bos taurus GN=TF PE=1 SV=1	5712	79783	2426	2426	76	76		-1		1765	5349	1	1	0	496.22	990.426	2	990.426	-0.0007	0	24.22	0.13	K	TSHMDCIK	A
1	3::G3X6N3	Serotransferrin OS=Bos taurus GN=TF PE=1 SV=1	5712	79783	2426	2426	76	76		-1		1766	3892	1	1	0	496.22	990.426	2	990.426	-0.0006	0	45.39	0.00097	K	TSHMDCIK	A
1	3::G3X6N3	Serotransferrin OS=Bos taurus GN=TF PE=1 SV=1	5712	79783	2426	2426	76	76		-1		1767	3782	1	1	0	496.22	990.426	2	990.426	-0.0004	0	49.86	0.00034	K	TSHMDCIK	A
1	3::G3X6N3	Serotransferrin OS=Bos taurus GN=TF PE=1 SV=1	5712	79783	2426	2426	76	76		-1		1768	3561	1	1	0	496.22	990.426	2	990.426	-0.0002	0	44.11	0.0013	K	TSHMDCIK	A
1	3::G3X6N3	Serotransferrin OS=Bos taurus GN=TF PE=1 SV=1	5712	79783	2426	2426	76	76		-1		1769	3229	1	1	0	496.22	990.426	2	990.426	-0.0002	0	45.13	0.001	K	TSHMDCIK	A
1	3::G3X6N3	Serotransferrin OS=Bos taurus GN=TF PE=1 SV=1	5712	79783	2426	2426	76	76		-1		1770	4002	1	1	0	496.22	990.426	2	990.426	-0.0002	0	37.71	0.0057	K	TSHMDCIK	A
1	3::G3X6N3	Serotransferrin OS=Bos taurus GN=TF PE=1 SV=1	5712	79783	2426	2426	76	76		-1		1771	4328	1	1	0	496.22	990.426	2	990.426	0	0	45.34	0.00098	K	TSHMDCIK	A
1	3::G3X6N3	Serotransferrin OS=Bos taurus GN=TF PE=1 SV=1	5712	79783	2426	2426	76	76		-1		1772	3336	1	1	0	496.221	990.426	2	990.426	0.0001	0	44.21	0.0013	K	TSHMDCIK	A
1	3::G3X6N3	Serotransferrin OS=Bos taurus GN=TF PE=1 SV=1	5712	79783	2426	2426	76	76		-1		1773	3442	1	1	0	496.221	990.426	2	990.426	0.0001	0	45.38	0.00097	K	TSHMDCIK	A
1	3::G3X6N3	Serotransferrin OS=Bos taurus GN=TF PE=1 SV=1	5712	79783	2426	2426	76	76		-1		1774	3666	1	1	0	496.221	990.427	2	990.426	0.0003	0	52.06	0.00021	K	TSHMDCIK	A
1	3::G3X6N3	Serotransferrin OS=Bos taurus GN=TF PE=1 SV=1	5712	79783	2426	2426	76	76		-1		1775	4429	1	1	0	496.221	990.427	2	990.426	0.0004	0	45.4	0.00096	K	TSHMDCIK	A
1	3::G3X6N3	Serotransferrin OS=Bos taurus GN=TF PE=1 SV=1	5712	79783	2426	2426	76	76		-1		1776	4104	1	1	0	496.221	990.427	2	990.426	0.0004	0	45.27	0.00099	K	TSHMDCIK	A
1	3::G3X6N3	Serotransferrin OS=Bos taurus GN=TF PE=1 SV=1	5712	79783	2426	2426	76	76		-1		1777	3126	1	1	0	496.222	990.429	2	990.426	0.0029	0	30.87	0.026	K	TSHMDCIK	A
1	3::G3X6N3	Serotransferrin OS=Bos taurus GN=TF PE=1 SV=1	5712	79783	2426	2426	76	76		-1		1893	1242	1	1	0	504.216	1006.42	2	1006.42	-0.0034	0	35.46	0.0054	K	TSHMDCIK	A
1	3::G3X6N3	Serotransferrin OS=Bos taurus GN=TF PE=1 SV=1	5712	79783	2426	2426	76	76		-1		1894	2507	1	1	0	504.216	1006.42	2	1006.42	-0.003	0	52.13	0.00012	K	TSHMDCIK	A
1	3::G3X6N3	Serotransferrin OS=Bos taurus GN=TF PE=1 SV=1	5712	79783	2426	2426	76	76		-1		1895	1339	1	1	0	504.217	1006.42	2	1006.42	-0.0024	0	32.43	0.013	K	TSHMDCIK	A
1	3::G3X6N3	Serotransferrin OS=Bos taurus GN=TF PE=1 SV=1	5712	79783	2426	2426	76	76		-1		1897	3084	1	1	0	504.217	1006.42	2	1006.42	-0.0023	0	51.72	0.00019	K	TSHMDCIK	A
1	3::G3X6N3	Serotransferrin OS=Bos taurus GN=TF PE=1 SV=1	5712	79783	2426	2426	76	76		-1		1898	1149	1	1	0	504.217	1006.42	2	1006.42	-0.002	0	31.21	0.021	K	TSHMDCIK	A
1	3::G3X6N3	Serotransferrin OS=Bos taurus GN=TF PE=1 SV=1	5712	79783	2426	2426	76	76		-1		1899	2586	1	1	0	504.217	1006.42	2	1006.42	-0.0015	0	51.92	0.00018	K	TSHMDCIK	A
1	3::G3X6N3	Serotransferrin OS=Bos taurus GN=TF PE=1 SV=1	5712	79783	2426	2426	76	76		-1		1900	1652	1	1	0	504.217	1006.42	2	1006.42	-0.0012	0	49.15	0.00033	K	TSHMDCIK	A
1	3::G3X6N3	Serotransferrin OS=Bos taurus GN=TF PE=1 SV=1	5712	79783	2426	2426	76	76		-1		1901	1446	1	1	0	504.217	1006.42	2	1006.42	-0.0011	0	46.79	0.00058	K	TSHMDCIK	A
1	3::G3X6N3	Serotransferrin OS=Bos taurus GN=TF PE=1 SV=1	5712	79783	2426	2426	76	76		-1		1902	1547	1	1	0	504.217	1006.42	2	1006.42	-0.0008	0	37.71	0.0047	K	TSHMDCIK	A
1	3::G3X6N3	Serotransferrin OS=Bos taurus GN=TF PE=1 SV=1	5712	79783	2426	2426	76	76		-1		1903	1756	1	1	0	504.217	1006.42	2	1006.42	-0.0008	0	37.73	0.0047	K	TSHMDCIK	A
1	3::G3X6N3	Serotransferrin OS=Bos taurus GN=TF PE=1 SV=1	5712	79783	2426	2426	76	76		-1		1904	2415	1	1	0	504.218	1006.42	2	1006.42	-0.0006	0	33.84	0.011	K	TSHMDCIK	A
1	3::G3X6N3	Serotransferrin OS=Bos taurus GN=TF PE=1 SV=1	5712	79783	2426	2426	76	76		-1		1905	1859	1	1	0	504.218	1006.42	2	1006.42	-0.0005	0	51.93	0.00018	K	TSHMDCIK	A
1	3::G3X6N3	Serotransferrin OS=Bos taurus GN=TF PE=1 SV=1	5712	79783	2426	2426	76	76		-1		1906	3513	1	1	0	504.218	1006.42	2	1006.42	-0.0003	0	48.67	0.00037	K	TSHMDCIK	A
1	3::G3X6N3	Serotransferrin OS=Bos taurus GN=TF PE=1 SV=1	5712	79783	2426	2426	76	76		-1		1907	2673	1	1	0	504.218	1006.42	2	1006.42	0	0	44.67	0.00094	K	TSHMDCIK	A
1	3::G3X6N3	Serotransferrin OS=Bos taurus GN=TF PE=1 SV=1	5712	79783	2426	2426	76	76		-1		1908	3294	1	1	0	504.218	1006.42	2	1006.42	0.0003	0	49.04	0.00034	K	TSHMDCIK	A
1	3::G3X6N3	Serotransferrin OS=Bos taurus GN=TF PE=1 SV=1	5712	79783	2426	2426	76	76		-1		1909	3399	1	1	0	504.218	1006.42	2	1006.42	0.0006	0	37.03	0.0055	K	TSHMDCIK	A
1	3::G3X6N3	Serotransferrin OS=Bos taurus GN=TF PE=1 SV=1	5712	79783	2426	2426	76	76		-1		1910	2861	1	1	0	504.218	1006.42	2	1006.42	0.0008	0	36.33	0.0064	K	TSHMDCIK	A
1	3::G3X6N3	Serotransferrin OS=Bos taurus GN=TF PE=1 SV=1	5712	79783	2426	2426	76	76		-1		1911	2776	1	1	0	504.218	1006.42	2	1006.42	0.0009	0	45.49	0.00078	K	TSHMDCIK	A
1	3::G3X6N3	Serotransferrin OS=Bos taurus GN=TF PE=1 SV=1	5712	79783	2426	2426	76	76		-1		1912	2309	1	1	0	504.219	1006.42	2	1006.42	0.0014	0	37.6	0.0048	K	TSHMDCIK	A
1	3::G3X6N3	Serotransferrin OS=Bos taurus GN=TF PE=1 SV=1	5712	79783	2426	2426	76	76		-1		1913	3183	1	1	0	504.219	1006.42	2	1006.42	0.0022	0	39.65	0.0029	K	TSHMDCIK	A
1	3::G3X6N3	Serotransferrin OS=Bos taurus GN=TF PE=1 SV=1	5712	79783	2426	2426	76	76		-1		1914	1966	1	1	0	504.219	1006.42	2	1006.42	0.0024	0	33.78	0.011	K	TSHMDCIK	A
1	3::G3X6N3	Serotransferrin OS=Bos taurus GN=TF PE=1 SV=1	5712	79783	2426	2426	76	76		-1		1915	2962	1	1	0	504.219	1006.42	2	1006.42	0.0033	0	34.86	0.0089	K	TSHMDCIK	A
1	3::G3X6N3	Serotransferrin OS=Bos taurus GN=TF PE=1 SV=1	5712	79783	2426	2426	76	76		-1		1974	2735	1	1	0	508.252	1014.49	2	1014.5	-0.0133	1	34.27	0.017	K	KSCHTGLGR	S
1	3::G3X6N3	Serotransferrin OS=Bos taurus GN=TF PE=1 SV=1	5712	79783	2426	2426	76	76		-1		1975	2516	1	1	0	508.253	1014.49	2	1014.5	-0.0111	1	50.31	0.00043	K	KSCHTGLGR	S
1	3::G3X6N3	Serotransferrin OS=Bos taurus GN=TF PE=1 SV=1	5712	79783	2426	2426	76	76		-1		1976	2639	1	1	0	508.253	1014.49	2	1014.5	-0.0107	1	33.1	0.022	K	KSCHTGLGR	S
1	3::G3X6N3	Serotransferrin OS=Bos taurus GN=TF PE=1 SV=1	5712	79783	2426	2426	76	76		-1		1977	2332	1	1	0	508.254	1014.49	2	1014.5	-0.009	1	51.52	0.00031	K	KSCHTGLGR	S
1	3::G3X6N3	Serotransferrin OS=Bos taurus GN=TF PE=1 SV=1	5712	79783	2426	2426	76	76		-1		1978	2435	2	1	0	508.255	1014.5	2	1014.5	-0.0072	1	45.29	0.0013	K	KSCHTGLGR	S
1	3::G3X6N3	Serotransferrin OS=Bos taurus GN=TF PE=1 SV=1	5712	79783	2426	2426	76	76		-1		1979	1056	1	1	0	508.258	1014.5	2	1014.5	-0.0011	1	60.4	4.3e-05	K	KSCHTGLGR	S
1	3::G3X6N3	Serotransferrin OS=Bos taurus GN=TF PE=1 SV=1	5712	79783	2426	2426	76	76		-1		1980	1148	1	1	0	508.258	1014.5	2	1014.5	-0.0008	1	58.68	6.3e-05	K	KSCHTGLGR	S
1	3::G3X6N3	Serotransferrin OS=Bos taurus GN=TF PE=1 SV=1	5712	79783	2426	2426	76	76		-1		1981	747	1	1	0	508.258	1014.5	2	1014.5	-0.0006	1	37.9	0.0076	K	KSCHTGLGR	S
1	3::G3X6N3	Serotransferrin OS=Bos taurus GN=TF PE=1 SV=1	5712	79783	2426	2426	76	76		-1		1982	1818	1	1	0	508.259	1014.5	2	1014.5	-0.0002	1	36.83	0.0097	K	KSCHTGLGR	S
1	3::G3X6N3	Serotransferrin OS=Bos taurus GN=TF PE=1 SV=1	5712	79783	2426	2426	76	76		-1		1983	892	1	1	0	508.259	1014.5	2	1014.5	0.0002	1	56.44	0.00011	K	KSCHTGLGR	S
1	3::G3X6N3	Serotransferrin OS=Bos taurus GN=TF PE=1 SV=1	5712	79783	2426	2426	76	76		-1		1984	970	1	1	0	508.259	1014.5	2	1014.5	0.0004	1	59.16	5.7e-05	K	KSCHTGLGR	S
1	3::G3X6N3	Serotransferrin OS=Bos taurus GN=TF PE=1 SV=1	5712	79783	2426	2426	76	76		-1		1985	820	1	1	0	508.259	1014.5	2	1014.5	0.0009	1	46.39	0.0011	K	KSCHTGLGR	S
1	3::G3X6N3	Serotransferrin OS=Bos taurus GN=TF PE=1 SV=1	5712	79783	2426	2426	76	76		-1		1986	3171	2	1	0	508.26	1014.5	2	1014.5	0.0019	1	28.33	0.072	K	KSCHTGLGR	S
1	3::G3X6N3	Serotransferrin OS=Bos taurus GN=TF PE=1 SV=1	5712	79783	2426	2426	76	76		-1		2160	14238	1	1	0	519.749	1037.48	2	1037.49	-0.0019	0	36.52	0.013	K	ENFEVLCK	D
1	3::G3X6N3	Serotransferrin OS=Bos taurus GN=TF PE=1 SV=1	5712	79783	2426	2426	76	76		-1		2161	13337	1	1	0	519.749	1037.48	2	1037.49	-0.0017	0	54.29	0.00022	K	ENFEVLCK	D
1	3::G3X6N3	Serotransferrin OS=Bos taurus GN=TF PE=1 SV=1	5712	79783	2426	2426	76	76		-1		2162	13722	1	1	0	519.749	1037.48	2	1037.49	-0.0016	0	53.35	0.00028	K	ENFEVLCK	D
1	3::G3X6N3	Serotransferrin OS=Bos taurus GN=TF PE=1 SV=1	5712	79783	2426	2426	76	76		-1		2163	14451	1	1	0	519.749	1037.48	2	1037.49	-0.0014	0	35.71	0.016	K	ENFEVLCK	D
1	3::G3X6N3	Serotransferrin OS=Bos taurus GN=TF PE=1 SV=1	5712	79783	2426	2426	76	76		-1		2164	13467	1	1	0	519.749	1037.48	2	1037.49	-0.0013	0	53.45	0.00027	K	ENFEVLCK	D
1	3::G3X6N3	Serotransferrin OS=Bos taurus GN=TF PE=1 SV=1	5712	79783	2426	2426	76	76		-1		2165	13591	1	1	0	519.749	1037.48	2	1037.49	-0.0013	0	63.67	2.6e-05	K	ENFEVLCK	D
1	3::G3X6N3	Serotransferrin OS=Bos taurus GN=TF PE=1 SV=1	5712	79783	2426	2426	76	76		-1		2166	13984	1	1	0	519.749	1037.48	2	1037.49	-0.0013	0	56.55	0.00013	K	ENFEVLCK	D
1	3::G3X6N3	Serotransferrin OS=Bos taurus GN=TF PE=1 SV=1	5712	79783	2426	2426	76	76		-1		2167	13854	1	1	0	519.749	1037.48	2	1037.49	-0.0012	0	59.07	7.5e-05	K	ENFEVLCK	D
1	3::G3X6N3	Serotransferrin OS=Bos taurus GN=TF PE=1 SV=1	5712	79783	2426	2426	76	76		-1		2168	14108	1	1	0	519.749	1037.48	2	1037.49	-0.0011	0	63.16	2.9e-05	K	ENFEVLCK	D
1	3::G3X6N3	Serotransferrin OS=Bos taurus GN=TF PE=1 SV=1	5712	79783	2426	2426	76	76		-1		2392	17899	1	1	1	530.762	1059.51	2	1059.52	-0.0075	0	31.38	0.051	R	SAGWNIPMGK	L
1	3::G3X6N3	Serotransferrin OS=Bos taurus GN=TF PE=1 SV=1	5712	79783	2426	2426	76	76		-1		2393	17674	1	1	1	530.763	1059.51	2	1059.52	-0.0065	0	50.31	0.00081	R	SAGWNIPMGK	L
1	3::G3X6N3	Serotransferrin OS=Bos taurus GN=TF PE=1 SV=1	5712	79783	2426	2426	76	76		-1		2394	17538	1	1	1	530.763	1059.51	2	1059.52	-0.0048	0	45.73	0.0023	R	SAGWNIPMGK	L
1	3::G3X6N3	Serotransferrin OS=Bos taurus GN=TF PE=1 SV=1	5712	79783	2426	2426	76	76		-1		2395	16400	1	1	1	530.764	1059.51	2	1059.52	-0.0026	0	41.71	0.0066	R	SAGWNIPMGK	L
1	3::G3X6N3	Serotransferrin OS=Bos taurus GN=TF PE=1 SV=1	5712	79783	2426	2426	76	76		-1		2396	16523	1	1	1	530.765	1059.52	2	1059.52	-0.0013	0	44.6	0.0032	R	SAGWNIPMGK	L
1	3::G3X6N3	Serotransferrin OS=Bos taurus GN=TF PE=1 SV=1	5712	79783	2426	2426	76	76		-1		2397	16129	1	1	1	530.765	1059.52	2	1059.52	-0.0012	0	54.85	0.0003	R	SAGWNIPMGK	L
1	3::G3X6N3	Serotransferrin OS=Bos taurus GN=TF PE=1 SV=1	5712	79783	2426	2426	76	76		-1		2398	17395	1	1	1	530.766	1059.52	2	1059.52	-0.0003	0	49.8	0.00096	R	SAGWNIPMGK	L
1	3::G3X6N3	Serotransferrin OS=Bos taurus GN=TF PE=1 SV=1	5712	79783	2426	2426	76	76		-1		2399	17271	1	1	1	530.766	1059.52	2	1059.52	0.0001	0	48.06	0.0015	R	SAGWNIPMGK	L
1	3::G3X6N3	Serotransferrin OS=Bos taurus GN=TF PE=1 SV=1	5712	79783	2426	2426	76	76		-1		2400	16269	1	1	1	530.766	1059.52	2	1059.52	0.0004	0	52.36	0.00057	R	SAGWNIPMGK	L
1	3::G3X6N3	Serotransferrin OS=Bos taurus GN=TF PE=1 SV=1	5712	79783	2426	2426	76	76		-1		2401	16901	1	1	1	530.766	1059.52	2	1059.52	0.0004	0	54.51	0.00035	R	SAGWNIPMGK	L
1	3::G3X6N3	Serotransferrin OS=Bos taurus GN=TF PE=1 SV=1	5712	79783	2426	2426	76	76		-1		2402	16772	1	1	1	530.766	1059.52	2	1059.52	0.0007	0	57.9	0.00016	R	SAGWNIPMGK	L
1	3::G3X6N3	Serotransferrin OS=Bos taurus GN=TF PE=1 SV=1	5712	79783	2426	2426	76	76		-1		2403	17153	1	1	1	530.766	1059.52	2	1059.52	0.0007	0	59.66	0.00011	R	SAGWNIPMGK	L
1	3::G3X6N3	Serotransferrin OS=Bos taurus GN=TF PE=1 SV=1	5712	79783	2426	2426	76	76		-1		2404	16644	1	1	1	530.766	1059.52	2	1059.52	0.0009	0	59.02	0.00012	R	SAGWNIPMGK	L
1	3::G3X6N3	Serotransferrin OS=Bos taurus GN=TF PE=1 SV=1	5712	79783	2426	2426	76	76		-1		2406	17027	1	1	1	530.767	1059.52	2	1059.52	0.0016	0	52.07	0.00061	R	SAGWNIPMGK	L
1	3::G3X6N3	Serotransferrin OS=Bos taurus GN=TF PE=1 SV=1	5712	79783	2426	2426	76	76		-1		2548	688	1	1	0	537.261	1072.51	2	1072.51	-0.0013	1	35.11	0.013	K	KSCHTAVDR	T
1	3::G3X6N3	Serotransferrin OS=Bos taurus GN=TF PE=1 SV=1	5712	79783	2426	2426	76	76		-1		2549	854	1	1	0	537.261	1072.51	2	1072.51	-0.0006	1	36.49	0.0094	K	KSCHTAVDR	T
1	3::G3X6N3	Serotransferrin OS=Bos taurus GN=TF PE=1 SV=1	5712	79783	2426	2426	76	76		-1		2550	776	1	1	0	537.261	1072.51	2	1072.51	-0.0003	1	33.61	0.018	K	KSCHTAVDR	T
1	3::G3X6N3	Serotransferrin OS=Bos taurus GN=TF PE=1 SV=1	5712	79783	2426	2426	76	76		-1		2551	508	1	1	0	537.262	1072.51	2	1072.51	0.0006	1	55.95	0.00012	K	KSCHTAVDR	T
1	3::G3X6N3	Serotransferrin OS=Bos taurus GN=TF PE=1 SV=1	5712	79783	2426	2426	76	76		-1		2562	13352	1	1	1	538.758	1075.5	2	1075.51	-0.0106	0	40.66	0.0061	R	SAGWNIPMGK	L
1	3::G3X6N3	Serotransferrin OS=Bos taurus GN=TF PE=1 SV=1	5712	79783	2426	2426	76	76		-1		2566	16311	2	1	1	538.758	1075.5	2	1075.51	-0.0098	0	23.07	0.36	R	SAGWNIPMGK	L
1	3::G3X6N3	Serotransferrin OS=Bos taurus GN=TF PE=1 SV=1	5712	79783	2426	2426	76	76		-1		2567	16695	2	1	1	538.758	1075.5	2	1075.51	-0.0098	0	21.95	0.47	R	SAGWNIPMGK	L
1	3::G3X6N3	Serotransferrin OS=Bos taurus GN=TF PE=1 SV=1	5712	79783	2426	2426	76	76		-1		2571	16173	2	1	1	538.759	1075.5	2	1075.51	-0.0084	0	22.5	0.41	R	SAGWNIPMGK	L
1	3::G3X6N3	Serotransferrin OS=Bos taurus GN=TF PE=1 SV=1	5712	79783	2426	2426	76	76		-1		2574	13474	1	1	1	538.76	1075.51	2	1075.51	-0.0068	0	51.45	0.00059	R	SAGWNIPMGK	L
1	3::G3X6N3	Serotransferrin OS=Bos taurus GN=TF PE=1 SV=1	5712	79783	2426	2426	76	76		-1		2575	13743	1	1	1	538.761	1075.51	2	1075.51	-0.0055	0	51	0.00066	R	SAGWNIPMGK	L
1	3::G3X6N3	Serotransferrin OS=Bos taurus GN=TF PE=1 SV=1	5712	79783	2426	2426	76	76		-1		2576	13028	1	1	1	538.761	1075.51	2	1075.51	-0.0049	0	43.66	0.0035	R	SAGWNIPMGK	L
1	3::G3X6N3	Serotransferrin OS=Bos taurus GN=TF PE=1 SV=1	5712	79783	2426	2426	76	76		-1		2577	13173	1	1	1	538.761	1075.51	2	1075.51	-0.0046	0	53.49	0.00037	R	SAGWNIPMGK	L
1	3::G3X6N3	Serotransferrin OS=Bos taurus GN=TF PE=1 SV=1	5712	79783	2426	2426	76	76		-1		2578	13611	1	1	1	538.761	1075.51	2	1075.51	-0.0046	0	37.46	0.015	R	SAGWNIPMGK	L
1	3::G3X6N3	Serotransferrin OS=Bos taurus GN=TF PE=1 SV=1	5712	79783	2426	2426	76	76		-1		2579	14264	1	1	1	538.761	1075.51	2	1075.51	-0.0046	0	37.28	0.015	R	SAGWNIPMGK	L
1	3::G3X6N3	Serotransferrin OS=Bos taurus GN=TF PE=1 SV=1	5712	79783	2426	2426	76	76		-1		2580	14531	1	1	1	538.762	1075.51	2	1075.51	-0.003	0	45.51	0.0025	R	SAGWNIPMGK	L
1	3::G3X6N3	Serotransferrin OS=Bos taurus GN=TF PE=1 SV=1	5712	79783	2426	2426	76	76		-1		2581	12903	1	1	1	538.762	1075.51	2	1075.51	-0.0029	0	47.15	0.0017	R	SAGWNIPMGK	L
1	3::G3X6N3	Serotransferrin OS=Bos taurus GN=TF PE=1 SV=1	5712	79783	2426	2426	76	76		-1		2582	14683	1	1	1	538.762	1075.51	2	1075.51	-0.0024	0	47.78	0.0015	R	SAGWNIPMGK	L
1	3::G3X6N3	Serotransferrin OS=Bos taurus GN=TF PE=1 SV=1	5712	79783	2426	2426	76	76		-1		2583	14401	1	1	1	538.762	1075.51	2	1075.51	-0.0017	0	50.54	0.00078	R	SAGWNIPMGK	L
1	3::G3X6N3	Serotransferrin OS=Bos taurus GN=TF PE=1 SV=1	5712	79783	2426	2426	76	76		-1		2584	14934	1	1	1	538.763	1075.51	2	1075.51	-0.001	0	48.46	0.0012	R	SAGWNIPMGK	L
1	3::G3X6N3	Serotransferrin OS=Bos taurus GN=TF PE=1 SV=1	5712	79783	2426	2426	76	76		-1		2585	12769	1	1	1	538.763	1075.51	2	1075.51	-0.0005	0	36.6	0.018	R	SAGWNIPMGK	L
1	3::G3X6N3	Serotransferrin OS=Bos taurus GN=TF PE=1 SV=1	5712	79783	2426	2426	76	76		-1		2586	15349	1	1	1	538.763	1075.51	2	1075.51	0	0	47.85	0.0015	R	SAGWNIPMGK	L
1	3::G3X6N3	Serotransferrin OS=Bos taurus GN=TF PE=1 SV=1	5712	79783	2426	2426	76	76		-1		2587	12547	1	1	1	538.764	1075.51	2	1075.51	0.0006	0	46.26	0.0022	R	SAGWNIPMGK	L
1	3::G3X6N3	Serotransferrin OS=Bos taurus GN=TF PE=1 SV=1	5712	79783	2426	2426	76	76		-1		2588	15143	1	1	1	538.764	1075.51	2	1075.51	0.0006	0	53.29	0.00043	R	SAGWNIPMGK	L
1	3::G3X6N3	Serotransferrin OS=Bos taurus GN=TF PE=1 SV=1	5712	79783	2426	2426	76	76		-1		2589	15778	1	1	1	538.765	1075.52	2	1075.51	0.0043	0	34.57	0.032	R	SAGWNIPMGK	L
1	3::G3X6N3	Serotransferrin OS=Bos taurus GN=TF PE=1 SV=1	5712	79783	2426	2426	76	76		-1		2601	851	1	1	0	539.781	1077.55	2	1077.55	-0.0014	2	36.78	0.017	R	KDKATCVEK	I
1	3::G3X6N3	Serotransferrin OS=Bos taurus GN=TF PE=1 SV=1	5712	79783	2426	2426	76	76		-1		2602	710	1	1	0	539.781	1077.55	2	1077.55	-0.0008	2	55.18	0.00024	R	KDKATCVEK	I
1	3::G3X6N3	Serotransferrin OS=Bos taurus GN=TF PE=1 SV=1	5712	79783	2426	2426	76	76		-1		2603	1264	1	1	0	539.781	1077.55	2	1077.55	-0.0005	2	37.53	0.014	R	KDKATCVEK	I
1	3::G3X6N3	Serotransferrin OS=Bos taurus GN=TF PE=1 SV=1	5712	79783	2426	2426	76	76		-1		2604	597	1	1	0	539.782	1077.55	2	1077.55	-0.0003	2	49.12	0.00097	R	KDKATCVEK	I
1	3::G3X6N3	Serotransferrin OS=Bos taurus GN=TF PE=1 SV=1	5712	79783	2426	2426	76	76		-1		2605	1006	1	1	0	539.782	1077.55	2	1077.55	0	2	38.56	0.011	R	KDKATCVEK	I
1	3::G3X6N3	Serotransferrin OS=Bos taurus GN=TF PE=1 SV=1	5712	79783	2426	2426	76	76		-1		2606	774	1	1	0	539.782	1077.55	2	1077.55	0	2	37.53	0.014	R	KDKATCVEK	I
1	3::G3X6N3	Serotransferrin OS=Bos taurus GN=TF PE=1 SV=1	5712	79783	2426	2426	76	76		-1		2607	511	1	1	0	539.782	1077.55	2	1077.55	0.0001	2	62.24	4.8e-05	R	KDKATCVEK	I
1	3::G3X6N3	Serotransferrin OS=Bos taurus GN=TF PE=1 SV=1	5712	79783	2426	2426	76	76		-1		2608	928	1	1	0	539.782	1077.55	2	1077.55	0.0005	2	51.15	0.00061	R	KDKATCVEK	I
1	3::G3X6N3	Serotransferrin OS=Bos taurus GN=TF PE=1 SV=1	5712	79783	2426	2426	76	76		-1		2609	1426	1	1	0	539.782	1077.55	2	1077.55	0.0007	2	23.83	0.33	R	KDKATCVEK	I
1	3::G3X6N3	Serotransferrin OS=Bos taurus GN=TF PE=1 SV=1	5712	79783	2426	2426	76	76		-1		2610	655	1	1	0	539.782	1077.55	2	1077.55	0.0013	2	42.12	0.0049	R	KDKATCVEK	I
1	3::G3X6N3	Serotransferrin OS=Bos taurus GN=TF PE=1 SV=1	5712	79783	2426	2426	76	76		-1		2611	1109	1	1	0	539.783	1077.55	2	1077.55	0.0023	2	42.9	0.0042	R	KDKATCVEK	I
1	3::G3X6N3	Serotransferrin OS=Bos taurus GN=TF PE=1 SV=1	5712	79783	2426	2426	76	76		-1		2612	1597	1	1	0	539.784	1077.55	2	1077.55	0.0036	2	22.02	0.5	R	KDKATCVEK	I
1	3::G3X6N3	Serotransferrin OS=Bos taurus GN=TF PE=1 SV=1	5712	79783	2426	2426	76	76		-1		2800	14356	1	1	0	549.255	1096.49	2	1096.5	-0.0028	0	47.21	0.00077	R	YYGYTGAFR	C
1	3::G3X6N3	Serotransferrin OS=Bos taurus GN=TF PE=1 SV=1	5712	79783	2426	2426	76	76		-1		2801	15733	1	1	0	549.255	1096.5	2	1096.5	-0.0027	0	41.17	0.0031	R	YYGYTGAFR	C
1	3::G3X6N3	Serotransferrin OS=Bos taurus GN=TF PE=1 SV=1	5712	79783	2426	2426	76	76		-1		2802	14719	1	1	0	549.255	1096.5	2	1096.5	-0.0026	0	54.06	0.00016	R	YYGYTGAFR	C
1	3::G3X6N3	Serotransferrin OS=Bos taurus GN=TF PE=1 SV=1	5712	79783	2426	2426	76	76		-1		2803	15607	1	1	0	549.255	1096.5	2	1096.5	-0.0026	0	44.87	0.0013	R	YYGYTGAFR	C
1	3::G3X6N3	Serotransferrin OS=Bos taurus GN=TF PE=1 SV=1	5712	79783	2426	2426	76	76		-1		2804	14975	1	1	0	549.255	1096.5	2	1096.5	-0.0025	0	53.58	0.00018	R	YYGYTGAFR	C
1	3::G3X6N3	Serotransferrin OS=Bos taurus GN=TF PE=1 SV=1	5712	79783	2426	2426	76	76		-1		2805	15101	1	1	0	549.255	1096.5	2	1096.5	-0.0023	0	51.8	0.00027	R	YYGYTGAFR	C
1	3::G3X6N3	Serotransferrin OS=Bos taurus GN=TF PE=1 SV=1	5712	79783	2426	2426	76	76		-1		2806	15479	1	1	0	549.255	1096.5	2	1096.5	-0.0023	0	58.11	6.3e-05	R	YYGYTGAFR	C
1	3::G3X6N3	Serotransferrin OS=Bos taurus GN=TF PE=1 SV=1	5712	79783	2426	2426	76	76		-1		2807	14846	1	1	0	549.255	1096.5	2	1096.5	-0.0022	0	45.58	0.0011	R	YYGYTGAFR	C
1	3::G3X6N3	Serotransferrin OS=Bos taurus GN=TF PE=1 SV=1	5712	79783	2426	2426	76	76		-1		2808	14482	1	1	0	549.255	1096.5	2	1096.5	-0.0022	0	43.69	0.0017	R	YYGYTGAFR	C
1	3::G3X6N3	Serotransferrin OS=Bos taurus GN=TF PE=1 SV=1	5712	79783	2426	2426	76	76		-1		2809	15226	1	1	0	549.255	1096.5	2	1096.5	-0.0021	0	56.81	8.5e-05	R	YYGYTGAFR	C
1	3::G3X6N3	Serotransferrin OS=Bos taurus GN=TF PE=1 SV=1	5712	79783	2426	2426	76	76		-1		2810	15352	1	1	0	549.255	1096.5	2	1096.5	-0.0021	0	56.77	8.6e-05	R	YYGYTGAFR	C
1	3::G3X6N3	Serotransferrin OS=Bos taurus GN=TF PE=1 SV=1	5712	79783	2426	2426	76	76		-1		2811	16648	1	1	0	549.256	1096.5	2	1096.5	-0.0009	0	36.82	0.0084	R	YYGYTGAFR	C
1	3::G3X6N3	Serotransferrin OS=Bos taurus GN=TF PE=1 SV=1	5712	79783	2426	2426	76	76		-1		2812	16119	1	1	0	549.256	1096.5	2	1096.5	-0.0007	0	51.84	0.00027	R	YYGYTGAFR	C
1	3::G3X6N3	Serotransferrin OS=Bos taurus GN=TF PE=1 SV=1	5712	79783	2426	2426	76	76		-1		2813	15853	1	1	0	549.256	1096.5	2	1096.5	-0.0007	0	43.84	0.0017	R	YYGYTGAFR	C
1	3::G3X6N3	Serotransferrin OS=Bos taurus GN=TF PE=1 SV=1	5712	79783	2426	2426	76	76		-1		2814	16249	1	1	0	549.256	1096.5	2	1096.5	-0.0004	0	43.17	0.002	R	YYGYTGAFR	C
1	3::G3X6N3	Serotransferrin OS=Bos taurus GN=TF PE=1 SV=1	5712	79783	2426	2426	76	76		-1		2815	15975	1	1	0	549.256	1096.5	2	1096.5	-0.0001	0	47.94	0.00066	R	YYGYTGAFR	C
1	3::G3X6N3	Serotransferrin OS=Bos taurus GN=TF PE=1 SV=1	5712	79783	2426	2426	76	76		-1		2816	16776	1	1	0	549.256	1096.5	2	1096.5	0	0	30.83	0.034	R	YYGYTGAFR	C
1	3::G3X6N3	Serotransferrin OS=Bos taurus GN=TF PE=1 SV=1	5712	79783	2426	2426	76	76		-1		2817	16513	1	1	0	549.256	1096.5	2	1096.5	0.0004	0	33.18	0.02	R	YYGYTGAFR	C
1	3::G3X6N3	Serotransferrin OS=Bos taurus GN=TF PE=1 SV=1	5712	79783	2426	2426	76	76		-1		2818	16387	1	1	0	549.257	1096.5	2	1096.5	0.001	0	51.56	0.00029	R	YYGYTGAFR	C
1	3::G3X6N3	Serotransferrin OS=Bos taurus GN=TF PE=1 SV=1	5712	79783	2426	2426	76	76		-1		2858	3428	1	1	0	552.74	1103.47	2	1103.47	-0.0001	0	34.09	0.0068	K	ECVPNSNER	Y
1	3::G3X6N3	Serotransferrin OS=Bos taurus GN=TF PE=1 SV=1	5712	79783	2426	2426	76	76		-1		2859	3549	1	1	0	552.741	1103.47	2	1103.47	0.0002	0	46.02	0.00044	K	ECVPNSNER	Y
1	3::G3X6N3	Serotransferrin OS=Bos taurus GN=TF PE=1 SV=1	5712	79783	2426	2426	76	76		-1		2860	3322	1	1	0	552.741	1103.47	2	1103.47	0.0005	0	30.65	0.015	K	ECVPNSNER	Y
1	3::G3X6N3	Serotransferrin OS=Bos taurus GN=TF PE=1 SV=1	5712	79783	2426	2426	76	76		-1		2861	3762	1	1	0	552.741	1103.47	2	1103.47	0.0008	0	40.06	0.0017	K	ECVPNSNER	Y
1	3::G3X6N3	Serotransferrin OS=Bos taurus GN=TF PE=1 SV=1	5712	79783	2426	2426	76	76		-1		2862	3878	1	1	0	552.741	1103.47	2	1103.47	0.0008	0	39.79	0.0018	K	ECVPNSNER	Y
1	3::G3X6N3	Serotransferrin OS=Bos taurus GN=TF PE=1 SV=1	5712	79783	2426	2426	76	76		-1		2863	3656	1	1	0	552.741	1103.47	2	1103.47	0.0016	0	39.42	0.002	K	ECVPNSNER	Y
1	3::G3X6N3	Serotransferrin OS=Bos taurus GN=TF PE=1 SV=1	5712	79783	2426	2426	76	76		-1		2868	4399	1	1	0	553.232	1104.45	2	1104.45	-0.0009	0	40.84	0.00097	K	ECVPNSNER	Y
1	3::G3X6N3	Serotransferrin OS=Bos taurus GN=TF PE=1 SV=1	5712	79783	2426	2426	76	76		-1		2869	4295	1	1	0	553.233	1104.45	2	1104.45	0.0003	0	40.53	0.0011	K	ECVPNSNER	Y
1	3::G3X6N3	Serotransferrin OS=Bos taurus GN=TF PE=1 SV=1	5712	79783	2426	2426	76	76		-1		2870	4507	1	1	0	553.233	1104.45	2	1104.45	0.0003	0	25.01	0.04	K	ECVPNSNER	Y
1	3::G3X6N3	Serotransferrin OS=Bos taurus GN=TF PE=1 SV=1	5712	79783	2426	2426	76	76		-1		2872	4179	1	1	0	553.234	1104.45	2	1104.45	0.0023	0	38.57	0.0017	K	ECVPNSNER	Y
1	3::G3X6N3	Serotransferrin OS=Bos taurus GN=TF PE=1 SV=1	5712	79783	2426	2426	76	76		-1		2873	4614	1	1	0	553.234	1104.45	2	1104.45	0.003	0	26.99	0.025	K	ECVPNSNER	Y
1	3::G3X6N3	Serotransferrin OS=Bos taurus GN=TF PE=1 SV=1	5712	79783	2426	2426	76	76		-1		2874	4069	1	1	0	553.234	1104.45	2	1104.45	0.0036	0	38.59	0.0018	K	ECVPNSNER	Y
1	3::G3X6N3	Serotransferrin OS=Bos taurus GN=TF PE=1 SV=1	5712	79783	2426	2426	76	76		-1		3034	2615	1	1	0	560.261	1118.51	2	1118.52	-0.0138	1	54.61	0.00017	K	KTSHMDCIK	A
1	3::G3X6N3	Serotransferrin OS=Bos taurus GN=TF PE=1 SV=1	5712	79783	2426	2426	76	76		-1		3035	3184	1	1	0	560.262	1118.51	2	1118.52	-0.0121	1	54.85	0.00016	K	KTSHMDCIK	A
1	3::G3X6N3	Serotransferrin OS=Bos taurus GN=TF PE=1 SV=1	5712	79783	2426	2426	76	76		-1		3036	2515	1	1	0	560.262	1118.51	2	1118.52	-0.0115	1	53.9	0.00023	K	KTSHMDCIK	A
1	3::G3X6N3	Serotransferrin OS=Bos taurus GN=TF PE=1 SV=1	5712	79783	2426	2426	76	76		-1		3037	6903	2	1	0	560.263	1118.51	2	1118.52	-0.0108	1	34.44	0.02	K	KTSHMDCIK	A
1	3::G3X6N3	Serotransferrin OS=Bos taurus GN=TF PE=1 SV=1	5712	79783	2426	2426	76	76		-1		3038	2595	1	1	0	560.263	1118.51	2	1118.52	-0.01	1	50.66	0.00048	K	KTSHMDCIK	A
1	3::G3X6N3	Serotransferrin OS=Bos taurus GN=TF PE=1 SV=1	5712	79783	2426	2426	76	76		-1		3039	2433	1	1	0	560.263	1118.51	2	1118.52	-0.01	1	56.27	0.00013	K	KTSHMDCIK	A
1	3::G3X6N3	Serotransferrin OS=Bos taurus GN=TF PE=1 SV=1	5712	79783	2426	2426	76	76		-1		3040	5440	1	1	0	560.265	1118.52	2	1118.52	-0.0048	1	27.47	0.11	K	KTSHMDCIK	A
1	3::G3X6N3	Serotransferrin OS=Bos taurus GN=TF PE=1 SV=1	5712	79783	2426	2426	76	76		-1		3041	3496	1	1	0	560.266	1118.52	2	1118.52	-0.0033	1	50.41	0.00061	K	KTSHMDCIK	A
1	3::G3X6N3	Serotransferrin OS=Bos taurus GN=TF PE=1 SV=1	5712	79783	2426	2426	76	76		-1		3042	1892	1	1	0	560.266	1118.52	2	1118.52	-0.0033	1	54.01	0.00026	K	KTSHMDCIK	A
1	3::G3X6N3	Serotransferrin OS=Bos taurus GN=TF PE=1 SV=1	5712	79783	2426	2426	76	76		-1		3043	2706	1	1	0	560.266	1118.52	2	1118.52	-0.003	1	59	8.5e-05	K	KTSHMDCIK	A
1	3::G3X6N3	Serotransferrin OS=Bos taurus GN=TF PE=1 SV=1	5712	79783	2426	2426	76	76		-1		3044	3083	1	1	0	560.267	1118.52	2	1118.52	-0.0019	1	55.59	0.00018	K	KTSHMDCIK	A
1	3::G3X6N3	Serotransferrin OS=Bos taurus GN=TF PE=1 SV=1	5712	79783	2426	2426	76	76		-1		3045	2798	1	1	0	560.267	1118.52	2	1118.52	-0.0014	1	54.49	0.00024	K	KTSHMDCIK	A
1	3::G3X6N3	Serotransferrin OS=Bos taurus GN=TF PE=1 SV=1	5712	79783	2426	2426	76	76		-1		3046	2333	1	1	0	560.267	1118.52	2	1118.52	-0.0011	1	54.35	0.00024	K	KTSHMDCIK	A
1	3::G3X6N3	Serotransferrin OS=Bos taurus GN=TF PE=1 SV=1	5712	79783	2426	2426	76	76		-1		3047	6775	1	1	0	560.269	1118.52	2	1118.52	0.0022	1	32.92	0.037	K	KTSHMDCIK	A
1	3::G3X6N3	Serotransferrin OS=Bos taurus GN=TF PE=1 SV=1	5712	79783	2426	2426	76	76		-1		3083	13323	1	1	0	561.791	1121.57	2	1121.57	-0.0035	1	40.08	0.008	K	DLLFRDDTK	C
1	3::G3X6N3	Serotransferrin OS=Bos taurus GN=TF PE=1 SV=1	5712	79783	2426	2426	76	76		-1		3084	14872	1	1	0	561.791	1121.57	2	1121.57	-0.0034	1	39.74	0.0086	K	DLLFRDDTK	C
1	3::G3X6N3	Serotransferrin OS=Bos taurus GN=TF PE=1 SV=1	5712	79783	2426	2426	76	76		-1		3085	14726	1	1	0	561.792	1121.57	2	1121.57	-0.0032	1	31.13	0.063	K	DLLFRDDTK	C
1	3::G3X6N3	Serotransferrin OS=Bos taurus GN=TF PE=1 SV=1	5712	79783	2426	2426	76	76		-1		3086	13577	1	1	0	561.792	1121.57	2	1121.57	-0.0029	1	55.51	0.00023	K	DLLFRDDTK	C
1	3::G3X6N3	Serotransferrin OS=Bos taurus GN=TF PE=1 SV=1	5712	79783	2426	2426	76	76		-1		3087	15637	1	1	0	561.792	1121.57	2	1121.57	-0.0027	1	21.98	0.48	K	DLLFRDDTK	C
1	3::G3X6N3	Serotransferrin OS=Bos taurus GN=TF PE=1 SV=1	5712	79783	2426	2426	76	76		-1		3088	13445	1	1	0	561.792	1121.57	2	1121.57	-0.0026	1	53.44	0.00033	K	DLLFRDDTK	C
1	3::G3X6N3	Serotransferrin OS=Bos taurus GN=TF PE=1 SV=1	5712	79783	2426	2426	76	76		-1		3089	14603	1	1	0	561.792	1121.57	2	1121.57	-0.0026	1	35.29	0.022	K	DLLFRDDTK	C
1	3::G3X6N3	Serotransferrin OS=Bos taurus GN=TF PE=1 SV=1	5712	79783	2426	2426	76	76		-1		3090	13707	1	1	0	561.792	1121.57	2	1121.57	-0.0024	1	53.43	0.00033	K	DLLFRDDTK	C
1	3::G3X6N3	Serotransferrin OS=Bos taurus GN=TF PE=1 SV=1	5712	79783	2426	2426	76	76		-1		3091	13839	1	1	0	561.792	1121.57	2	1121.57	-0.0024	1	46.02	0.0018	K	DLLFRDDTK	C
1	3::G3X6N3	Serotransferrin OS=Bos taurus GN=TF PE=1 SV=1	5712	79783	2426	2426	76	76		-1		3092	15055	1	1	0	561.792	1121.57	2	1121.57	-0.0024	1	37.3	0.014	K	DLLFRDDTK	C
1	3::G3X6N3	Serotransferrin OS=Bos taurus GN=TF PE=1 SV=1	5712	79783	2426	2426	76	76		-1		3093	14472	1	1	0	561.792	1121.57	2	1121.57	-0.0024	1	22.81	0.38	K	DLLFRDDTK	C
1	3::G3X6N3	Serotransferrin OS=Bos taurus GN=TF PE=1 SV=1	5712	79783	2426	2426	76	76		-1		3094	13973	1	1	0	561.792	1121.57	2	1121.57	-0.0023	1	55.58	0.0002	K	DLLFRDDTK	C
1	3::G3X6N3	Serotransferrin OS=Bos taurus GN=TF PE=1 SV=1	5712	79783	2426	2426	76	76		-1		3095	14097	1	1	0	561.793	1121.57	2	1121.57	-0.0012	1	48.04	0.0011	K	DLLFRDDTK	C
1	3::G3X6N3	Serotransferrin OS=Bos taurus GN=TF PE=1 SV=1	5712	79783	2426	2426	76	76		-1		3096	15892	1	1	0	561.793	1121.57	2	1121.57	-0.0012	1	34.74	0.024	K	DLLFRDDTK	C
1	3::G3X6N3	Serotransferrin OS=Bos taurus GN=TF PE=1 SV=1	5712	79783	2426	2426	76	76		-1		3097	15768	1	1	0	561.793	1121.57	2	1121.57	-0.0002	1	29.78	0.077	K	DLLFRDDTK	C
1	3::G3X6N3	Serotransferrin OS=Bos taurus GN=TF PE=1 SV=1	5712	79783	2426	2426	76	76		-1		3098	16166	1	1	0	561.793	1121.57	2	1121.57	-0.0001	1	44.23	0.0028	K	DLLFRDDTK	C
1	3::G3X6N3	Serotransferrin OS=Bos taurus GN=TF PE=1 SV=1	5712	79783	2426	2426	76	76		-1		3099	16024	1	1	0	561.794	1121.57	2	1121.57	0.0012	1	33.09	0.037	K	DLLFRDDTK	C
1	3::G3X6N3	Serotransferrin OS=Bos taurus GN=TF PE=1 SV=1	5712	79783	2426	2426	76	76		-1		3507	12974	1	1	0	386.18	1155.52	3	1155.52	-0.0066	0	40.06	0.0036	K	WCAIGHQER	T
1	3::G3X6N3	Serotransferrin OS=Bos taurus GN=TF PE=1 SV=1	5712	79783	2426	2426	76	76		-1		3508	13126	1	1	0	386.181	1155.52	3	1155.52	-0.0042	0	40.05	0.0039	K	WCAIGHQER	T
1	3::G3X6N3	Serotransferrin OS=Bos taurus GN=TF PE=1 SV=1	5712	79783	2426	2426	76	76		-1		3509	14143	1	1	0	386.181	1155.52	3	1155.52	-0.004	0	33.8	0.016	K	WCAIGHQER	T
1	3::G3X6N3	Serotransferrin OS=Bos taurus GN=TF PE=1 SV=1	5712	79783	2426	2426	76	76		-1		3510	11094	1	1	0	386.181	1155.52	3	1155.52	-0.0036	0	40.15	0.0038	K	WCAIGHQER	T
1	3::G3X6N3	Serotransferrin OS=Bos taurus GN=TF PE=1 SV=1	5712	79783	2426	2426	76	76		-1		3511	11201	1	1	0	386.181	1155.52	3	1155.52	-0.0033	0	39.45	0.0043	K	WCAIGHQER	T
1	3::G3X6N3	Serotransferrin OS=Bos taurus GN=TF PE=1 SV=1	5712	79783	2426	2426	76	76		-1		3512	13548	1	1	0	386.181	1155.52	3	1155.52	-0.0033	0	39.93	0.0038	K	WCAIGHQER	T
1	3::G3X6N3	Serotransferrin OS=Bos taurus GN=TF PE=1 SV=1	5712	79783	2426	2426	76	76		-1		3513	11315	1	1	0	386.181	1155.52	3	1155.52	-0.0032	0	41.37	0.0027	K	WCAIGHQER	T
1	3::G3X6N3	Serotransferrin OS=Bos taurus GN=TF PE=1 SV=1	5712	79783	2426	2426	76	76		-1		3514	12842	1	1	0	386.181	1155.52	3	1155.52	-0.003	0	39.3	0.0044	K	WCAIGHQER	T
1	3::G3X6N3	Serotransferrin OS=Bos taurus GN=TF PE=1 SV=1	5712	79783	2426	2426	76	76		-1		3515	11437	1	1	0	386.181	1155.52	3	1155.52	-0.0027	0	41.31	0.0028	K	WCAIGHQER	T
1	3::G3X6N3	Serotransferrin OS=Bos taurus GN=TF PE=1 SV=1	5712	79783	2426	2426	76	76		-1		3516	8253	1	1	0	578.768	1155.52	2	1155.52	-0.0025	0	47.99	0.00062	K	WCAIGHQER	T
1	3::G3X6N3	Serotransferrin OS=Bos taurus GN=TF PE=1 SV=1	5712	79783	2426	2426	76	76		-1		3517	7157	1	1	0	386.181	1155.52	3	1155.52	-0.0023	0	37.08	0.0076	K	WCAIGHQER	T
1	3::G3X6N3	Serotransferrin OS=Bos taurus GN=TF PE=1 SV=1	5712	79783	2426	2426	76	76		-1		3518	10973	1	1	0	386.181	1155.52	3	1155.52	-0.0023	0	39.89	0.004	K	WCAIGHQER	T
1	3::G3X6N3	Serotransferrin OS=Bos taurus GN=TF PE=1 SV=1	5712	79783	2426	2426	76	76		-1		3519	6543	1	1	0	386.181	1155.52	3	1155.52	-0.0023	0	39.77	0.0041	K	WCAIGHQER	T
1	3::G3X6N3	Serotransferrin OS=Bos taurus GN=TF PE=1 SV=1	5712	79783	2426	2426	76	76		-1		3520	10851	1	1	0	386.181	1155.52	3	1155.52	-0.0022	0	39.86	0.004	K	WCAIGHQER	T
1	3::G3X6N3	Serotransferrin OS=Bos taurus GN=TF PE=1 SV=1	5712	79783	2426	2426	76	76		-1		3521	12704	1	1	0	386.181	1155.52	3	1155.52	-0.0022	0	40.27	0.0037	K	WCAIGHQER	T
1	3::G3X6N3	Serotransferrin OS=Bos taurus GN=TF PE=1 SV=1	5712	79783	2426	2426	76	76		-1		3522	9123	1	1	0	386.181	1155.52	3	1155.52	-0.0019	0	36.88	0.0084	K	WCAIGHQER	T
1	3::G3X6N3	Serotransferrin OS=Bos taurus GN=TF PE=1 SV=1	5712	79783	2426	2426	76	76		-1		3523	7279	1	1	0	386.182	1155.52	3	1155.52	-0.0017	0	39.54	0.0046	K	WCAIGHQER	T
1	3::G3X6N3	Serotransferrin OS=Bos taurus GN=TF PE=1 SV=1	5712	79783	2426	2426	76	76		-1		3524	9817	1	1	0	386.182	1155.52	3	1155.52	-0.0017	0	38.39	0.0059	K	WCAIGHQER	T
1	3::G3X6N3	Serotransferrin OS=Bos taurus GN=TF PE=1 SV=1	5712	79783	2426	2426	76	76		-1		3525	7281	1	1	0	578.769	1155.52	2	1155.52	-0.0017	0	41.23	0.0031	K	WCAIGHQER	T
1	3::G3X6N3	Serotransferrin OS=Bos taurus GN=TF PE=1 SV=1	5712	79783	2426	2426	76	76		-1		3526	10044	1	1	0	386.182	1155.52	3	1155.52	-0.0016	0	42.28	0.0024	K	WCAIGHQER	T
1	3::G3X6N3	Serotransferrin OS=Bos taurus GN=TF PE=1 SV=1	5712	79783	2426	2426	76	76		-1		3527	8999	1	1	0	386.182	1155.52	3	1155.52	-0.0016	0	36.9	0.0084	K	WCAIGHQER	T
1	3::G3X6N3	Serotransferrin OS=Bos taurus GN=TF PE=1 SV=1	5712	79783	2426	2426	76	76		-1		3528	10736	1	1	0	386.182	1155.52	3	1155.52	-0.0015	0	39.77	0.0043	K	WCAIGHQER	T
1	3::G3X6N3	Serotransferrin OS=Bos taurus GN=TF PE=1 SV=1	5712	79783	2426	2426	76	76		-1		3529	8877	1	1	0	386.182	1155.52	3	1155.52	-0.0015	0	32.66	0.022	K	WCAIGHQER	T
1	3::G3X6N3	Serotransferrin OS=Bos taurus GN=TF PE=1 SV=1	5712	79783	2426	2426	76	76		-1		3530	11680	1	1	0	386.182	1155.52	3	1155.52	-0.0015	0	41.35	0.003	K	WCAIGHQER	T
1	3::G3X6N3	Serotransferrin OS=Bos taurus GN=TF PE=1 SV=1	5712	79783	2426	2426	76	76		-1		3531	9932	1	1	0	386.182	1155.52	3	1155.52	-0.0015	0	34.35	0.015	K	WCAIGHQER	T
1	3::G3X6N3	Serotransferrin OS=Bos taurus GN=TF PE=1 SV=1	5712	79783	2426	2426	76	76		-1		3532	7650	1	1	0	386.182	1155.52	3	1155.52	-0.0014	0	41.93	0.0026	K	WCAIGHQER	T
1	3::G3X6N3	Serotransferrin OS=Bos taurus GN=TF PE=1 SV=1	5712	79783	2426	2426	76	76		-1		3533	9256	1	1	0	386.182	1155.52	3	1155.52	-0.0014	0	39.85	0.0043	K	WCAIGHQER	T
1	3::G3X6N3	Serotransferrin OS=Bos taurus GN=TF PE=1 SV=1	5712	79783	2426	2426	76	76		-1		3534	8616	1	1	0	386.182	1155.52	3	1155.52	-0.0013	0	36.68	0.0089	K	WCAIGHQER	T
1	3::G3X6N3	Serotransferrin OS=Bos taurus GN=TF PE=1 SV=1	5712	79783	2426	2426	76	76		-1		3535	7774	1	1	0	386.182	1155.52	3	1155.52	-0.0013	0	36.68	0.0089	K	WCAIGHQER	T
1	3::G3X6N3	Serotransferrin OS=Bos taurus GN=TF PE=1 SV=1	5712	79783	2426	2426	76	76		-1		3536	8154	1	1	0	386.182	1155.52	3	1155.52	-0.0012	0	41.65	0.0028	K	WCAIGHQER	T
1	3::G3X6N3	Serotransferrin OS=Bos taurus GN=TF PE=1 SV=1	5712	79783	2426	2426	76	76		-1		3537	7027	1	1	0	386.182	1155.52	3	1155.52	-0.0012	0	35.69	0.011	K	WCAIGHQER	T
1	3::G3X6N3	Serotransferrin OS=Bos taurus GN=TF PE=1 SV=1	5712	79783	2426	2426	76	76		-1		3538	9369	1	1	0	386.182	1155.52	3	1155.52	-0.0012	0	41.69	0.0028	K	WCAIGHQER	T
1	3::G3X6N3	Serotransferrin OS=Bos taurus GN=TF PE=1 SV=1	5712	79783	2426	2426	76	76		-1		3539	9487	1	1	0	386.182	1155.52	3	1155.52	-0.0011	0	41.67	0.0028	K	WCAIGHQER	T
1	3::G3X6N3	Serotransferrin OS=Bos taurus GN=TF PE=1 SV=1	5712	79783	2426	2426	76	76		-1		3540	8746	1	1	0	386.182	1155.52	3	1155.52	-0.0011	0	38.31	0.0061	K	WCAIGHQER	T
1	3::G3X6N3	Serotransferrin OS=Bos taurus GN=TF PE=1 SV=1	5712	79783	2426	2426	76	76		-1		3541	11800	1	1	0	386.182	1155.52	3	1155.52	-0.0011	0	39.84	0.0043	K	WCAIGHQER	T
1	3::G3X6N3	Serotransferrin OS=Bos taurus GN=TF PE=1 SV=1	5712	79783	2426	2426	76	76		-1		3542	13265	1	1	0	386.182	1155.52	3	1155.52	-0.0011	0	39.79	0.0043	K	WCAIGHQER	T
1	3::G3X6N3	Serotransferrin OS=Bos taurus GN=TF PE=1 SV=1	5712	79783	2426	2426	76	76		-1		3543	7904	1	1	0	386.182	1155.52	3	1155.52	-0.001	0	35.26	0.012	K	WCAIGHQER	T
1	3::G3X6N3	Serotransferrin OS=Bos taurus GN=TF PE=1 SV=1	5712	79783	2426	2426	76	76		-1		3544	9352	1	1	0	578.769	1155.52	2	1155.52	-0.0009	0	41.23	0.0031	K	WCAIGHQER	T
1	3::G3X6N3	Serotransferrin OS=Bos taurus GN=TF PE=1 SV=1	5712	79783	2426	2426	76	76		-1		3545	6909	1	1	0	386.182	1155.52	3	1155.52	-0.0009	0	38.47	0.0059	K	WCAIGHQER	T
1	3::G3X6N3	Serotransferrin OS=Bos taurus GN=TF PE=1 SV=1	5712	79783	2426	2426	76	76		-1		3546	9594	1	1	0	386.182	1155.52	3	1155.52	-0.0009	0	41.54	0.0029	K	WCAIGHQER	T
1	3::G3X6N3	Serotransferrin OS=Bos taurus GN=TF PE=1 SV=1	5712	79783	2426	2426	76	76		-1		3547	8032	1	1	0	386.182	1155.52	3	1155.52	-0.0009	0	38.37	0.006	K	WCAIGHQER	T
1	3::G3X6N3	Serotransferrin OS=Bos taurus GN=TF PE=1 SV=1	5712	79783	2426	2426	76	76		-1		3548	11931	1	1	0	386.182	1155.52	3	1155.52	-0.0009	0	41.67	0.0028	K	WCAIGHQER	T
1	3::G3X6N3	Serotransferrin OS=Bos taurus GN=TF PE=1 SV=1	5712	79783	2426	2426	76	76		-1		3550	10614	1	1	0	386.182	1155.52	3	1155.52	-0.0008	0	39.82	0.0043	K	WCAIGHQER	T
1	3::G3X6N3	Serotransferrin OS=Bos taurus GN=TF PE=1 SV=1	5712	79783	2426	2426	76	76		-1		3551	10496	1	1	0	386.182	1155.52	3	1155.52	-0.0007	0	43.39	0.0019	K	WCAIGHQER	T
1	3::G3X6N3	Serotransferrin OS=Bos taurus GN=TF PE=1 SV=1	5712	79783	2426	2426	76	76		-1		3552	10391	1	1	0	386.182	1155.52	3	1155.52	-0.0006	0	36.48	0.0093	K	WCAIGHQER	T
1	3::G3X6N3	Serotransferrin OS=Bos taurus GN=TF PE=1 SV=1	5712	79783	2426	2426	76	76		-1		3553	8492	1	1	0	386.182	1155.52	3	1155.52	-0.0005	0	39.92	0.0042	K	WCAIGHQER	T
1	3::G3X6N3	Serotransferrin OS=Bos taurus GN=TF PE=1 SV=1	5712	79783	2426	2426	76	76		-1		3554	6782	1	1	0	386.182	1155.52	3	1155.52	-0.0005	0	35.14	0.013	K	WCAIGHQER	T
1	3::G3X6N3	Serotransferrin OS=Bos taurus GN=TF PE=1 SV=1	5712	79783	2426	2426	76	76		-1		3555	9474	1	1	0	578.769	1155.52	2	1155.52	-0.0004	0	40.72	0.0035	K	WCAIGHQER	T
1	3::G3X6N3	Serotransferrin OS=Bos taurus GN=TF PE=1 SV=1	5712	79783	2426	2426	76	76		-1		3556	6571	1	1	0	578.769	1155.52	2	1155.52	-0.0004	0	46.18	0.001	K	WCAIGHQER	T
1	3::G3X6N3	Serotransferrin OS=Bos taurus GN=TF PE=1 SV=1	5712	79783	2426	2426	76	76		-1		3557	10273	1	1	0	386.182	1155.52	3	1155.52	-0.0004	0	35.54	0.012	K	WCAIGHQER	T
1	3::G3X6N3	Serotransferrin OS=Bos taurus GN=TF PE=1 SV=1	5712	79783	2426	2426	76	76		-1		3558	8977	1	1	0	578.769	1155.52	2	1155.52	-0.0003	0	44.49	0.0015	K	WCAIGHQER	T
1	3::G3X6N3	Serotransferrin OS=Bos taurus GN=TF PE=1 SV=1	5712	79783	2426	2426	76	76		-1		3559	12328	1	1	0	386.182	1155.52	3	1155.52	-0.0002	0	38.23	0.0062	K	WCAIGHQER	T
1	3::G3X6N3	Serotransferrin OS=Bos taurus GN=TF PE=1 SV=1	5712	79783	2426	2426	76	76		-1		3560	8718	1	1	0	578.769	1155.52	2	1155.52	-0.0001	0	43.96	0.0017	K	WCAIGHQER	T
1	3::G3X6N3	Serotransferrin OS=Bos taurus GN=TF PE=1 SV=1	5712	79783	2426	2426	76	76		-1		3561	7398	1	1	0	386.182	1155.52	3	1155.52	-0.0001	0	40.94	0.0033	K	WCAIGHQER	T
1	3::G3X6N3	Serotransferrin OS=Bos taurus GN=TF PE=1 SV=1	5712	79783	2426	2426	76	76		-1		3562	8385	1	1	0	386.182	1155.52	3	1155.52	0	0	39.82	0.0042	K	WCAIGHQER	T
1	3::G3X6N3	Serotransferrin OS=Bos taurus GN=TF PE=1 SV=1	5712	79783	2426	2426	76	76		-1		3563	12075	1	1	0	386.182	1155.52	3	1155.52	0	0	41.72	0.0027	K	WCAIGHQER	T
1	3::G3X6N3	Serotransferrin OS=Bos taurus GN=TF PE=1 SV=1	5712	79783	2426	2426	76	76		-1		3564	9236	1	1	0	578.769	1155.52	2	1155.52	0	0	40.28	0.0038	K	WCAIGHQER	T
1	3::G3X6N3	Serotransferrin OS=Bos taurus GN=TF PE=1 SV=1	5712	79783	2426	2426	76	76		-1		3565	7405	1	1	0	578.769	1155.52	2	1155.52	0	0	38.39	0.0059	K	WCAIGHQER	T
1	3::G3X6N3	Serotransferrin OS=Bos taurus GN=TF PE=1 SV=1	5712	79783	2426	2426	76	76		-1		3566	9702	1	1	0	386.182	1155.52	3	1155.52	0.0001	0	41.89	0.0026	K	WCAIGHQER	T
1	3::G3X6N3	Serotransferrin OS=Bos taurus GN=TF PE=1 SV=1	5712	79783	2426	2426	76	76		-1		3567	8274	1	1	0	386.182	1155.52	3	1155.52	0.0001	0	40.03	0.004	K	WCAIGHQER	T
1	3::G3X6N3	Serotransferrin OS=Bos taurus GN=TF PE=1 SV=1	5712	79783	2426	2426	76	76		-1		3568	10155	1	1	0	386.182	1155.52	3	1155.52	0.0002	0	35.99	0.01	K	WCAIGHQER	T
1	3::G3X6N3	Serotransferrin OS=Bos taurus GN=TF PE=1 SV=1	5712	79783	2426	2426	76	76		-1		3569	8371	1	1	0	578.77	1155.52	2	1155.52	0.0004	0	41.98	0.0026	K	WCAIGHQER	T
1	3::G3X6N3	Serotransferrin OS=Bos taurus GN=TF PE=1 SV=1	5712	79783	2426	2426	76	76		-1		3570	8840	1	1	0	578.77	1155.52	2	1155.52	0.0005	0	43.13	0.002	K	WCAIGHQER	T
1	3::G3X6N3	Serotransferrin OS=Bos taurus GN=TF PE=1 SV=1	5712	79783	2426	2426	76	76		-1		3571	12210	1	1	0	386.182	1155.53	3	1155.52	0.0007	0	39.5	0.0045	K	WCAIGHQER	T
1	3::G3X6N3	Serotransferrin OS=Bos taurus GN=TF PE=1 SV=1	5712	79783	2426	2426	76	76		-1		3572	7535	1	1	0	386.182	1155.53	3	1155.52	0.0007	0	39.69	0.0044	K	WCAIGHQER	T
1	3::G3X6N3	Serotransferrin OS=Bos taurus GN=TF PE=1 SV=1	5712	79783	2426	2426	76	76		-1		3573	6656	1	1	0	386.182	1155.53	3	1155.52	0.0008	0	41.48	0.0029	K	WCAIGHQER	T
1	3::G3X6N3	Serotransferrin OS=Bos taurus GN=TF PE=1 SV=1	5712	79783	2426	2426	76	76		-1		3574	12447	1	1	0	386.182	1155.53	3	1155.52	0.0009	0	33.98	0.016	K	WCAIGHQER	T
1	3::G3X6N3	Serotransferrin OS=Bos taurus GN=TF PE=1 SV=1	5712	79783	2426	2426	76	76		-1		3575	12566	1	1	0	386.182	1155.53	3	1155.52	0.0009	0	39.65	0.0044	K	WCAIGHQER	T
1	3::G3X6N3	Serotransferrin OS=Bos taurus GN=TF PE=1 SV=1	5712	79783	2426	2426	76	76		-1		3576	8473	1	1	0	578.77	1155.53	2	1155.52	0.001	0	47.13	0.00079	K	WCAIGHQER	T
1	3::G3X6N3	Serotransferrin OS=Bos taurus GN=TF PE=1 SV=1	5712	79783	2426	2426	76	76		-1		3577	11560	1	1	0	386.183	1155.53	3	1155.52	0.0018	0	41.42	0.0029	K	WCAIGHQER	T
1	3::G3X6N3	Serotransferrin OS=Bos taurus GN=TF PE=1 SV=1	5712	79783	2426	2426	76	76		-1		3578	8591	1	1	0	578.771	1155.53	2	1155.52	0.0022	0	43.44	0.0019	K	WCAIGHQER	T
1	3::G3X6N3	Serotransferrin OS=Bos taurus GN=TF PE=1 SV=1	5712	79783	2426	2426	76	76		-1		3579	9109	1	1	0	578.771	1155.53	2	1155.52	0.0039	0	41.69	0.0027	K	WCAIGHQER	T
1	3::G3X6N3	Serotransferrin OS=Bos taurus GN=TF PE=1 SV=1	5712	79783	2426	2426	76	76		-1		3583	13704	1	1	0	386.515	1156.52	3	1156.51	0.0144	0	24.99	0.12	K	WCAIGHQER	T
1	3::G3X6N3	Serotransferrin OS=Bos taurus GN=TF PE=1 SV=1	5712	79783	2426	2426	76	76		-1		3584	13404	1	1	0	386.515	1156.52	3	1156.51	0.0146	0	24.37	0.14	K	WCAIGHQER	T
1	3::G3X6N3	Serotransferrin OS=Bos taurus GN=TF PE=1 SV=1	5712	79783	2426	2426	76	76		-1		3585	13535	1	1	0	386.515	1156.52	3	1156.51	0.0147	0	26.56	0.083	K	WCAIGHQER	T
1	3::G3X6N3	Serotransferrin OS=Bos taurus GN=TF PE=1 SV=1	5712	79783	2426	2426	76	76		-1		3855	14461	1	1	0	583.793	1165.57	2	1165.58	-0.0083	1	24.22	0.27	K	KENFEVLCK	D
1	3::G3X6N3	Serotransferrin OS=Bos taurus GN=TF PE=1 SV=1	5712	79783	2426	2426	76	76		-1		3856	11861	1	1	0	389.532	1165.57	3	1165.58	-0.0067	1	25.5	0.2	K	KENFEVLCK	D
1	3::G3X6N3	Serotransferrin OS=Bos taurus GN=TF PE=1 SV=1	5712	79783	2426	2426	76	76		-1		3857	9543	1	1	0	583.794	1165.57	2	1165.58	-0.0065	1	50.98	0.00055	K	KENFEVLCK	D
1	3::G3X6N3	Serotransferrin OS=Bos taurus GN=TF PE=1 SV=1	5712	79783	2426	2426	76	76		-1		3859	13079	1	1	0	389.532	1165.58	3	1165.58	-0.0051	1	33.78	0.031	K	KENFEVLCK	D
1	3::G3X6N3	Serotransferrin OS=Bos taurus GN=TF PE=1 SV=1	5712	79783	2426	2426	76	76		-1		3860	9642	1	1	0	583.795	1165.58	2	1165.58	-0.0045	1	57.7	0.00012	K	KENFEVLCK	D
1	3::G3X6N3	Serotransferrin OS=Bos taurus GN=TF PE=1 SV=1	5712	79783	2426	2426	76	76		-1		3862	10007	1	1	0	583.796	1165.58	2	1165.58	-0.0032	1	36.96	0.015	K	KENFEVLCK	D
1	3::G3X6N3	Serotransferrin OS=Bos taurus GN=TF PE=1 SV=1	5712	79783	2426	2426	76	76		-1		3863	9761	1	1	0	583.796	1165.58	2	1165.58	-0.0023	1	57.33	0.00014	K	KENFEVLCK	D
1	3::G3X6N3	Serotransferrin OS=Bos taurus GN=TF PE=1 SV=1	5712	79783	2426	2426	76	76		-1		3865	9977	1	1	0	389.533	1165.58	3	1165.58	-0.0016	1	35.09	0.022	K	KENFEVLCK	D
1	3::G3X6N3	Serotransferrin OS=Bos taurus GN=TF PE=1 SV=1	5712	79783	2426	2426	76	76		-1		3866	12396	1	1	0	389.534	1165.58	3	1165.58	-0.0014	1	29.99	0.072	K	KENFEVLCK	D
1	3::G3X6N3	Serotransferrin OS=Bos taurus GN=TF PE=1 SV=1	5712	79783	2426	2426	76	76		-1		3867	10355	1	1	0	583.797	1165.58	2	1165.58	-0.0014	1	23.89	0.29	K	KENFEVLCK	D
1	3::G3X6N3	Serotransferrin OS=Bos taurus GN=TF PE=1 SV=1	5712	79783	2426	2426	76	76		-1		3868	9888	1	1	0	583.797	1165.58	2	1165.58	-0.0012	1	36.9	0.015	K	KENFEVLCK	D
1	3::G3X6N3	Serotransferrin OS=Bos taurus GN=TF PE=1 SV=1	5712	79783	2426	2426	76	76		-1		3869	10091	1	1	0	389.534	1165.58	3	1165.58	-0.0011	1	30.3	0.067	K	KENFEVLCK	D
1	3::G3X6N3	Serotransferrin OS=Bos taurus GN=TF PE=1 SV=1	5712	79783	2426	2426	76	76		-1		3870	11741	1	1	0	389.534	1165.58	3	1165.58	-0.0011	1	25.43	0.2	K	KENFEVLCK	D
1	3::G3X6N3	Serotransferrin OS=Bos taurus GN=TF PE=1 SV=1	5712	79783	2426	2426	76	76		-1		3871	9859	1	1	0	389.534	1165.58	3	1165.58	-0.001	1	32.95	0.036	K	KENFEVLCK	D
1	3::G3X6N3	Serotransferrin OS=Bos taurus GN=TF PE=1 SV=1	5712	79783	2426	2426	76	76		-1		3872	9629	1	1	0	389.534	1165.58	3	1165.58	-0.001	1	39.18	0.0086	K	KENFEVLCK	D
1	3::G3X6N3	Serotransferrin OS=Bos taurus GN=TF PE=1 SV=1	5712	79783	2426	2426	76	76		-1		3873	12788	1	1	0	389.534	1165.58	3	1165.58	-0.0008	1	33.9	0.03	K	KENFEVLCK	D
1	3::G3X6N3	Serotransferrin OS=Bos taurus GN=TF PE=1 SV=1	5712	79783	2426	2426	76	76		-1		3874	9531	1	1	0	389.534	1165.58	3	1165.58	-0.0007	1	27.01	0.15	K	KENFEVLCK	D
1	3::G3X6N3	Serotransferrin OS=Bos taurus GN=TF PE=1 SV=1	5712	79783	2426	2426	76	76		-1		3875	9745	1	1	0	389.534	1165.58	3	1165.58	-0.0004	1	37.04	0.015	K	KENFEVLCK	D
1	3::G3X6N3	Serotransferrin OS=Bos taurus GN=TF PE=1 SV=1	5712	79783	2426	2426	76	76		-1		3877	10118	1	1	0	583.797	1165.58	2	1165.58	-0.0003	1	26.21	0.18	K	KENFEVLCK	D
1	3::G3X6N3	Serotransferrin OS=Bos taurus GN=TF PE=1 SV=1	5712	79783	2426	2426	76	76		-1		3878	12526	1	1	0	389.534	1165.58	3	1165.58	0	1	26.59	0.16	K	KENFEVLCK	D
1	3::G3X6N3	Serotransferrin OS=Bos taurus GN=TF PE=1 SV=1	5712	79783	2426	2426	76	76		-1		3879	12652	1	1	0	389.534	1165.58	3	1165.58	0	1	30.66	0.064	K	KENFEVLCK	D
1	3::G3X6N3	Serotransferrin OS=Bos taurus GN=TF PE=1 SV=1	5712	79783	2426	2426	76	76		-1		3880	10330	1	1	0	389.534	1165.58	3	1165.58	0.0002	1	29.23	0.089	K	KENFEVLCK	D
1	3::G3X6N3	Serotransferrin OS=Bos taurus GN=TF PE=1 SV=1	5712	79783	2426	2426	76	76		-1		3882	10210	1	1	0	389.534	1165.58	3	1165.58	0.0006	1	29.21	0.09	K	KENFEVLCK	D
1	3::G3X6N3	Serotransferrin OS=Bos taurus GN=TF PE=1 SV=1	5712	79783	2426	2426	76	76		-1		3899	14324	1	1	0	584.297	1166.58	2	1166.56	0.0156	1	23.13	0.33	K	KENFEVLCK	D
1	3::G3X6N3	Serotransferrin OS=Bos taurus GN=TF PE=1 SV=1	5712	79783	2426	2426	76	76		-1		3900	12925	1	1	0	389.868	1166.58	3	1166.56	0.0173	1	32.69	0.037	K	KENFEVLCK	D
1	3::G3X6N3	Serotransferrin OS=Bos taurus GN=TF PE=1 SV=1	5712	79783	2426	2426	76	76		-1		4618	12989	1	1	0	405.876	1214.61	3	1214.61	-0.0055	0	35.05	0.024	K	LLEACTFHKP	-
1	3::G3X6N3	Serotransferrin OS=Bos taurus GN=TF PE=1 SV=1	5712	79783	2426	2426	76	76		-1		4619	14171	1	1	0	608.311	1214.61	2	1214.61	-0.0049	0	42.01	0.0047	K	LLEACTFHKP	-
1	3::G3X6N3	Serotransferrin OS=Bos taurus GN=TF PE=1 SV=1	5712	79783	2426	2426	76	76		-1		4620	13015	1	1	0	608.311	1214.61	2	1214.61	-0.0045	0	49.46	0.00085	K	LLEACTFHKP	-
1	3::G3X6N3	Serotransferrin OS=Bos taurus GN=TF PE=1 SV=1	5712	79783	2426	2426	76	76		-1		4621	13785	1	1	0	608.311	1214.61	2	1214.61	-0.0045	0	49.79	0.00078	K	LLEACTFHKP	-
1	3::G3X6N3	Serotransferrin OS=Bos taurus GN=TF PE=1 SV=1	5712	79783	2426	2426	76	76		-1		4622	13655	1	1	0	608.311	1214.61	2	1214.61	-0.0044	0	51.18	0.00057	K	LLEACTFHKP	-
1	3::G3X6N3	Serotransferrin OS=Bos taurus GN=TF PE=1 SV=1	5712	79783	2426	2426	76	76		-1		4623	15041	1	1	0	405.876	1214.61	3	1214.61	-0.0043	0	35.03	0.023	K	LLEACTFHKP	-
1	3::G3X6N3	Serotransferrin OS=Bos taurus GN=TF PE=1 SV=1	5712	79783	2426	2426	76	76		-1		4624	11272	1	1	0	608.311	1214.61	2	1214.61	-0.0039	0	43.6	0.0032	K	LLEACTFHKP	-
1	3::G3X6N3	Serotransferrin OS=Bos taurus GN=TF PE=1 SV=1	5712	79783	2426	2426	76	76		-1		4625	13119	1	1	0	405.877	1214.61	3	1214.61	-0.0038	0	42.71	0.004	K	LLEACTFHKP	-
1	3::G3X6N3	Serotransferrin OS=Bos taurus GN=TF PE=1 SV=1	5712	79783	2426	2426	76	76		-1		4626	13497	1	1	0	405.877	1214.61	3	1214.61	-0.0037	0	39.58	0.0082	K	LLEACTFHKP	-
1	3::G3X6N3	Serotransferrin OS=Bos taurus GN=TF PE=1 SV=1	5712	79783	2426	2426	76	76		-1		4627	15166	1	1	0	405.877	1214.61	3	1214.61	-0.0036	0	42.76	0.0039	K	LLEACTFHKP	-
1	3::G3X6N3	Serotransferrin OS=Bos taurus GN=TF PE=1 SV=1	5712	79783	2426	2426	76	76		-1		4628	11516	1	1	0	608.311	1214.61	2	1214.61	-0.0036	0	50.6	0.00065	K	LLEACTFHKP	-
1	3::G3X6N3	Serotransferrin OS=Bos taurus GN=TF PE=1 SV=1	5712	79783	2426	2426	76	76		-1		4629	14018	1	1	0	405.877	1214.61	3	1214.61	-0.0036	0	45.01	0.0023	K	LLEACTFHKP	-
1	3::G3X6N3	Serotransferrin OS=Bos taurus GN=TF PE=1 SV=1	5712	79783	2426	2426	76	76		-1		4630	11153	1	1	0	608.311	1214.61	2	1214.61	-0.0035	0	47.61	0.0013	K	LLEACTFHKP	-
1	3::G3X6N3	Serotransferrin OS=Bos taurus GN=TF PE=1 SV=1	5712	79783	2426	2426	76	76		-1		4631	11110	1	1	0	405.877	1214.61	3	1214.61	-0.0034	0	31.34	0.054	K	LLEACTFHKP	-
1	3::G3X6N3	Serotransferrin OS=Bos taurus GN=TF PE=1 SV=1	5712	79783	2426	2426	76	76		-1		4632	12859	1	1	0	405.877	1214.61	3	1214.61	-0.0033	0	46.66	0.0016	K	LLEACTFHKP	-
1	3::G3X6N3	Serotransferrin OS=Bos taurus GN=TF PE=1 SV=1	5712	79783	2426	2426	76	76		-1		4633	14789	1	1	0	405.877	1214.61	3	1214.61	-0.0033	0	43.77	0.0031	K	LLEACTFHKP	-
1	3::G3X6N3	Serotransferrin OS=Bos taurus GN=TF PE=1 SV=1	5712	79783	2426	2426	76	76		-1		4634	12879	1	1	0	608.312	1214.61	2	1214.61	-0.0033	0	50.93	0.0006	K	LLEACTFHKP	-
1	3::G3X6N3	Serotransferrin OS=Bos taurus GN=TF PE=1 SV=1	5712	79783	2426	2426	76	76		-1		4635	11384	1	1	0	608.312	1214.61	2	1214.61	-0.0032	0	50.58	0.00067	K	LLEACTFHKP	-
1	3::G3X6N3	Serotransferrin OS=Bos taurus GN=TF PE=1 SV=1	5712	79783	2426	2426	76	76		-1		4636	13377	1	1	0	405.877	1214.61	3	1214.61	-0.0031	0	43.67	0.0033	K	LLEACTFHKP	-
1	3::G3X6N3	Serotransferrin OS=Bos taurus GN=TF PE=1 SV=1	5712	79783	2426	2426	76	76		-1		4637	13400	1	1	0	608.312	1214.61	2	1214.61	-0.003	0	50.3	0.00071	K	LLEACTFHKP	-
1	3::G3X6N3	Serotransferrin OS=Bos taurus GN=TF PE=1 SV=1	5712	79783	2426	2426	76	76		-1		4638	14918	1	1	0	405.877	1214.61	3	1214.61	-0.003	0	43.84	0.0031	K	LLEACTFHKP	-
1	3::G3X6N3	Serotransferrin OS=Bos taurus GN=TF PE=1 SV=1	5712	79783	2426	2426	76	76		-1		4639	13143	1	1	0	608.312	1214.61	2	1214.61	-0.0029	0	48.22	0.0011	K	LLEACTFHKP	-
1	3::G3X6N3	Serotransferrin OS=Bos taurus GN=TF PE=1 SV=1	5712	79783	2426	2426	76	76		-1		4640	13628	1	1	0	405.877	1214.61	3	1214.61	-0.0028	0	45.46	0.0022	K	LLEACTFHKP	-
1	3::G3X6N3	Serotransferrin OS=Bos taurus GN=TF PE=1 SV=1	5712	79783	2426	2426	76	76		-1		4641	14278	1	1	0	405.877	1214.61	3	1214.61	-0.0028	0	44.34	0.0028	K	LLEACTFHKP	-
1	3::G3X6N3	Serotransferrin OS=Bos taurus GN=TF PE=1 SV=1	5712	79783	2426	2426	76	76		-1		4642	15305	1	1	0	405.877	1214.61	3	1214.61	-0.0028	0	36.24	0.018	K	LLEACTFHKP	-
1	3::G3X6N3	Serotransferrin OS=Bos taurus GN=TF PE=1 SV=1	5712	79783	2426	2426	76	76		-1		4643	15698	1	1	0	405.877	1214.61	3	1214.61	-0.0027	0	42.9	0.0039	K	LLEACTFHKP	-
1	3::G3X6N3	Serotransferrin OS=Bos taurus GN=TF PE=1 SV=1	5712	79783	2426	2426	76	76		-1		4644	11035	1	1	0	608.312	1214.61	2	1214.61	-0.0027	0	50.33	0.00071	K	LLEACTFHKP	-
1	3::G3X6N3	Serotransferrin OS=Bos taurus GN=TF PE=1 SV=1	5712	79783	2426	2426	76	76		-1		4645	13520	1	1	0	608.312	1214.61	2	1214.61	-0.0027	0	51.2	0.00058	K	LLEACTFHKP	-
1	3::G3X6N3	Serotransferrin OS=Bos taurus GN=TF PE=1 SV=1	5712	79783	2426	2426	76	76		-1		4646	11641	1	1	0	608.312	1214.61	2	1214.61	-0.0027	0	48.69	0.001	K	LLEACTFHKP	-
1	3::G3X6N3	Serotransferrin OS=Bos taurus GN=TF PE=1 SV=1	5712	79783	2426	2426	76	76		-1		4647	14404	1	1	0	405.877	1214.61	3	1214.61	-0.0027	0	42.71	0.0041	K	LLEACTFHKP	-
1	3::G3X6N3	Serotransferrin OS=Bos taurus GN=TF PE=1 SV=1	5712	79783	2426	2426	76	76		-1		4648	14660	1	1	0	405.877	1214.61	3	1214.61	-0.0027	0	42.38	0.0044	K	LLEACTFHKP	-
1	3::G3X6N3	Serotransferrin OS=Bos taurus GN=TF PE=1 SV=1	5712	79783	2426	2426	76	76		-1		4649	10991	1	1	0	405.877	1214.61	3	1214.61	-0.0024	0	34.36	0.028	K	LLEACTFHKP	-
1	3::G3X6N3	Serotransferrin OS=Bos taurus GN=TF PE=1 SV=1	5712	79783	2426	2426	76	76		-1		4650	15573	1	1	0	405.877	1214.61	3	1214.61	-0.0024	0	44.85	0.0025	K	LLEACTFHKP	-
1	3::G3X6N3	Serotransferrin OS=Bos taurus GN=TF PE=1 SV=1	5712	79783	2426	2426	76	76		-1		4651	13253	1	1	0	405.877	1214.61	3	1214.61	-0.0024	0	35.02	0.024	K	LLEACTFHKP	-
1	3::G3X6N3	Serotransferrin OS=Bos taurus GN=TF PE=1 SV=1	5712	79783	2426	2426	76	76		-1		4652	14534	1	1	0	405.877	1214.61	3	1214.61	-0.0023	0	40.25	0.0072	K	LLEACTFHKP	-
1	3::G3X6N3	Serotransferrin OS=Bos taurus GN=TF PE=1 SV=1	5712	79783	2426	2426	76	76		-1		4653	14148	1	1	0	405.877	1214.61	3	1214.61	-0.0021	0	44.58	0.0027	K	LLEACTFHKP	-
1	3::G3X6N3	Serotransferrin OS=Bos taurus GN=TF PE=1 SV=1	5712	79783	2426	2426	76	76		-1		4654	13892	1	1	0	405.877	1214.61	3	1214.61	-0.002	0	44.89	0.0025	K	LLEACTFHKP	-
1	3::G3X6N3	Serotransferrin OS=Bos taurus GN=TF PE=1 SV=1	5712	79783	2426	2426	76	76		-1		4655	10718	1	1	0	405.877	1214.61	3	1214.61	-0.002	0	39.74	0.0081	K	LLEACTFHKP	-
1	3::G3X6N3	Serotransferrin OS=Bos taurus GN=TF PE=1 SV=1	5712	79783	2426	2426	76	76		-1		4656	10804	1	1	0	608.312	1214.61	2	1214.61	-0.0019	0	49.67	0.00082	K	LLEACTFHKP	-
1	3::G3X6N3	Serotransferrin OS=Bos taurus GN=TF PE=1 SV=1	5712	79783	2426	2426	76	76		-1		4657	13924	1	1	0	608.312	1214.61	2	1214.61	-0.0019	0	49.53	0.00085	K	LLEACTFHKP	-
1	3::G3X6N3	Serotransferrin OS=Bos taurus GN=TF PE=1 SV=1	5712	79783	2426	2426	76	76		-1		4658	13762	1	1	0	405.877	1214.61	3	1214.61	-0.0019	0	44.79	0.0025	K	LLEACTFHKP	-
1	3::G3X6N3	Serotransferrin OS=Bos taurus GN=TF PE=1 SV=1	5712	79783	2426	2426	76	76		-1		4659	10877	1	1	0	405.877	1214.61	3	1214.61	-0.0019	0	29.82	0.079	K	LLEACTFHKP	-
1	3::G3X6N3	Serotransferrin OS=Bos taurus GN=TF PE=1 SV=1	5712	79783	2426	2426	76	76		-1		4660	11228	1	1	0	405.877	1214.61	3	1214.61	-0.0019	0	27	0.15	K	LLEACTFHKP	-
1	3::G3X6N3	Serotransferrin OS=Bos taurus GN=TF PE=1 SV=1	5712	79783	2426	2426	76	76		-1		4661	15445	1	1	0	405.877	1214.61	3	1214.61	-0.0017	0	42.74	0.0041	K	LLEACTFHKP	-
1	3::G3X6N3	Serotransferrin OS=Bos taurus GN=TF PE=1 SV=1	5712	79783	2426	2426	76	76		-1		4662	14049	1	1	0	608.312	1214.61	2	1214.61	-0.0016	0	39.23	0.0091	K	LLEACTFHKP	-
1	3::G3X6N3	Serotransferrin OS=Bos taurus GN=TF PE=1 SV=1	5712	79783	2426	2426	76	76		-1		4663	10754	1	1	0	405.877	1214.61	3	1214.61	-0.0015	0	30.15	0.074	K	LLEACTFHKP	-
1	3::G3X6N3	Serotransferrin OS=Bos taurus GN=TF PE=1 SV=1	5712	79783	2426	2426	76	76		-1		4664	12108	1	1	0	405.877	1214.61	3	1214.61	-0.0014	0	42.18	0.0046	K	LLEACTFHKP	-
1	3::G3X6N3	Serotransferrin OS=Bos taurus GN=TF PE=1 SV=1	5712	79783	2426	2426	76	76		-1		4665	12739	1	1	0	608.313	1214.61	2	1214.61	-0.001	0	51.54	0.00054	K	LLEACTFHKP	-
1	3::G3X6N3	Serotransferrin OS=Bos taurus GN=TF PE=1 SV=1	5712	79783	2426	2426	76	76		-1		4666	12370	1	1	0	608.313	1214.61	2	1214.61	-0.0008	0	51.66	0.00051	K	LLEACTFHKP	-
1	3::G3X6N3	Serotransferrin OS=Bos taurus GN=TF PE=1 SV=1	5712	79783	2426	2426	76	76		-1		4667	12720	1	1	0	405.878	1214.61	3	1214.61	-0.0008	0	37.05	0.015	K	LLEACTFHKP	-
1	3::G3X6N3	Serotransferrin OS=Bos taurus GN=TF PE=1 SV=1	5712	79783	2426	2426	76	76		-1		4668	16109	1	1	0	405.878	1214.61	3	1214.61	-0.0008	0	43.66	0.0032	K	LLEACTFHKP	-
1	3::G3X6N3	Serotransferrin OS=Bos taurus GN=TF PE=1 SV=1	5712	79783	2426	2426	76	76		-1		4669	16241	1	1	0	405.878	1214.61	3	1214.61	-0.0007	0	36.9	0.015	K	LLEACTFHKP	-
1	3::G3X6N3	Serotransferrin OS=Bos taurus GN=TF PE=1 SV=1	5712	79783	2426	2426	76	76		-1		4670	11883	1	1	0	608.313	1214.61	2	1214.61	-0.0006	0	44.82	0.0025	K	LLEACTFHKP	-
1	3::G3X6N3	Serotransferrin OS=Bos taurus GN=TF PE=1 SV=1	5712	79783	2426	2426	76	76		-1		4671	15828	1	1	0	405.878	1214.61	3	1214.61	-0.0005	0	42.84	0.0039	K	LLEACTFHKP	-
1	3::G3X6N3	Serotransferrin OS=Bos taurus GN=TF PE=1 SV=1	5712	79783	2426	2426	76	76		-1		4672	11990	1	1	0	405.878	1214.61	3	1214.61	-0.0003	0	33.64	0.032	K	LLEACTFHKP	-
1	3::G3X6N3	Serotransferrin OS=Bos taurus GN=TF PE=1 SV=1	5712	79783	2426	2426	76	76		-1		4673	12610	1	1	0	608.313	1214.61	2	1214.61	-0.0002	0	51.57	0.00052	K	LLEACTFHKP	-
1	3::G3X6N3	Serotransferrin OS=Bos taurus GN=TF PE=1 SV=1	5712	79783	2426	2426	76	76		-1		4674	15964	1	1	0	405.878	1214.61	3	1214.61	-0.0001	0	42.63	0.0041	K	LLEACTFHKP	-
1	3::G3X6N3	Serotransferrin OS=Bos taurus GN=TF PE=1 SV=1	5712	79783	2426	2426	76	76		-1		4675	11870	1	1	0	405.878	1214.61	3	1214.61	0	0	34.29	0.028	K	LLEACTFHKP	-
1	3::G3X6N3	Serotransferrin OS=Bos taurus GN=TF PE=1 SV=1	5712	79783	2426	2426	76	76		-1		4676	13275	1	1	0	608.313	1214.61	2	1214.61	0.0001	0	50.77	0.00062	K	LLEACTFHKP	-
1	3::G3X6N3	Serotransferrin OS=Bos taurus GN=TF PE=1 SV=1	5712	79783	2426	2426	76	76		-1		4677	12250	1	1	0	608.313	1214.61	2	1214.61	0.0003	0	49.59	0.00082	K	LLEACTFHKP	-
1	3::G3X6N3	Serotransferrin OS=Bos taurus GN=TF PE=1 SV=1	5712	79783	2426	2426	76	76		-1		4678	12348	1	1	0	405.878	1214.61	3	1214.61	0.0003	0	45.49	0.0021	K	LLEACTFHKP	-
1	3::G3X6N3	Serotransferrin OS=Bos taurus GN=TF PE=1 SV=1	5712	79783	2426	2426	76	76		-1		4679	12229	1	1	0	405.878	1214.61	3	1214.61	0.0003	0	43.58	0.0033	K	LLEACTFHKP	-
1	3::G3X6N3	Serotransferrin OS=Bos taurus GN=TF PE=1 SV=1	5712	79783	2426	2426	76	76		-1		4680	12005	1	1	0	608.313	1214.61	2	1214.61	0.0004	0	50.28	0.0007	K	LLEACTFHKP	-
1	3::G3X6N3	Serotransferrin OS=Bos taurus GN=TF PE=1 SV=1	5712	79783	2426	2426	76	76		-1		4681	12128	1	1	0	608.313	1214.61	2	1214.61	0.0004	0	45.91	0.0019	K	LLEACTFHKP	-
1	3::G3X6N3	Serotransferrin OS=Bos taurus GN=TF PE=1 SV=1	5712	79783	2426	2426	76	76		-1		4682	10917	1	1	0	608.313	1214.61	2	1214.61	0.0005	0	48.23	0.0011	K	LLEACTFHKP	-
1	3::G3X6N3	Serotransferrin OS=Bos taurus GN=TF PE=1 SV=1	5712	79783	2426	2426	76	76		-1		4683	12464	1	1	0	405.878	1214.61	3	1214.61	0.0006	0	45.96	0.0021	K	LLEACTFHKP	-
1	3::G3X6N3	Serotransferrin OS=Bos taurus GN=TF PE=1 SV=1	5712	79783	2426	2426	76	76		-1		4684	10680	1	1	0	608.314	1214.61	2	1214.61	0.0009	0	50.04	0.00088	K	LLEACTFHKP	-
1	3::G3X6N3	Serotransferrin OS=Bos taurus GN=TF PE=1 SV=1	5712	79783	2426	2426	76	76		-1		4685	12589	1	1	0	405.878	1214.61	3	1214.61	0.0011	0	43.69	0.0038	K	LLEACTFHKP	-
1	3::G3X6N3	Serotransferrin OS=Bos taurus GN=TF PE=1 SV=1	5712	79783	2426	2426	76	76		-1		4686	11756	1	1	0	608.314	1214.61	2	1214.61	0.0011	0	48.41	0.0013	K	LLEACTFHKP	-
1	3::G3X6N3	Serotransferrin OS=Bos taurus GN=TF PE=1 SV=1	5712	79783	2426	2426	76	76		-1		4687	12485	1	1	0	608.314	1214.61	2	1214.61	0.0015	0	51.61	0.00061	K	LLEACTFHKP	-
1	3::G3X6N3	Serotransferrin OS=Bos taurus GN=TF PE=1 SV=1	5712	79783	2426	2426	76	76		-1		5150	15038	1	1	0	417.548	1249.62	3	1249.63	-0.0083	1	31.66	0.062	K	DTDFKLNELR	G
1	3::G3X6N3	Serotransferrin OS=Bos taurus GN=TF PE=1 SV=1	5712	79783	2426	2426	76	76		-1		5153	15164	1	1	0	417.548	1249.62	3	1249.63	-0.0074	1	22.87	0.43	K	DTDFKLNELR	G
1	3::G3X6N3	Serotransferrin OS=Bos taurus GN=TF PE=1 SV=1	5712	79783	2426	2426	76	76		-1		5154	15666	1	1	0	417.548	1249.62	3	1249.63	-0.0074	1	28.76	0.11	K	DTDFKLNELR	G
1	3::G3X6N3	Serotransferrin OS=Bos taurus GN=TF PE=1 SV=1	5712	79783	2426	2426	76	76		-1		5155	15287	1	1	0	417.548	1249.62	3	1249.63	-0.0073	1	24.38	0.3	K	DTDFKLNELR	G
1	3::G3X6N3	Serotransferrin OS=Bos taurus GN=TF PE=1 SV=1	5712	79783	2426	2426	76	76		-1		5156	14917	1	1	0	417.548	1249.62	3	1249.63	-0.0073	1	28.95	0.1	K	DTDFKLNELR	G
1	3::G3X6N3	Serotransferrin OS=Bos taurus GN=TF PE=1 SV=1	5712	79783	2426	2426	76	76		-1		5160	14788	1	1	0	417.548	1249.62	3	1249.63	-0.0065	1	28.88	0.11	K	DTDFKLNELR	G
1	3::G3X6N3	Serotransferrin OS=Bos taurus GN=TF PE=1 SV=1	5712	79783	2426	2426	76	76		-1		5163	16328	1	1	0	417.549	1249.62	3	1249.63	-0.0054	1	28.81	0.11	K	DTDFKLNELR	G
1	3::G3X6N3	Serotransferrin OS=Bos taurus GN=TF PE=1 SV=1	5712	79783	2426	2426	76	76		-1		5164	14657	1	1	0	417.549	1249.63	3	1249.63	-0.005	1	31.67	0.058	K	DTDFKLNELR	G
1	3::G3X6N3	Serotransferrin OS=Bos taurus GN=TF PE=1 SV=1	5712	79783	2426	2426	76	76		-1		5165	16457	1	1	0	417.549	1249.63	3	1249.63	-0.0042	1	30.59	0.074	K	DTDFKLNELR	G
1	3::G3X6N3	Serotransferrin OS=Bos taurus GN=TF PE=1 SV=1	5712	79783	2426	2426	76	76		-1		5166	14642	1	1	0	625.82	1249.63	2	1249.63	-0.0041	1	51.85	0.00055	K	DTDFKLNELR	G
1	3::G3X6N3	Serotransferrin OS=Bos taurus GN=TF PE=1 SV=1	5712	79783	2426	2426	76	76		-1		5167	16714	1	1	0	417.549	1249.63	3	1249.63	-0.0038	1	26.91	0.17	K	DTDFKLNELR	G
1	3::G3X6N3	Serotransferrin OS=Bos taurus GN=TF PE=1 SV=1	5712	79783	2426	2426	76	76		-1		5169	15042	1	1	0	625.821	1249.63	2	1249.63	-0.0037	1	54.85	0.00028	K	DTDFKLNELR	G
1	3::G3X6N3	Serotransferrin OS=Bos taurus GN=TF PE=1 SV=1	5712	79783	2426	2426	76	76		-1		5170	15301	1	1	0	625.821	1249.63	2	1249.63	-0.0037	1	54.74	0.00028	K	DTDFKLNELR	G
1	3::G3X6N3	Serotransferrin OS=Bos taurus GN=TF PE=1 SV=1	5712	79783	2426	2426	76	76		-1		5171	15572	1	1	0	625.821	1249.63	2	1249.63	-0.0037	1	54.77	0.00028	K	DTDFKLNELR	G
1	3::G3X6N3	Serotransferrin OS=Bos taurus GN=TF PE=1 SV=1	5712	79783	2426	2426	76	76		-1		5174	15924	1	1	0	417.55	1249.63	3	1249.63	-0.0036	1	30.23	0.08	K	DTDFKLNELR	G
1	3::G3X6N3	Serotransferrin OS=Bos taurus GN=TF PE=1 SV=1	5712	79783	2426	2426	76	76		-1		5175	16588	1	1	0	417.55	1249.63	3	1249.63	-0.0036	1	39.14	0.01	K	DTDFKLNELR	G
1	3::G3X6N3	Serotransferrin OS=Bos taurus GN=TF PE=1 SV=1	5712	79783	2426	2426	76	76		-1		5176	15794	1	1	0	417.55	1249.63	3	1249.63	-0.0036	1	27.48	0.15	K	DTDFKLNELR	G
1	3::G3X6N3	Serotransferrin OS=Bos taurus GN=TF PE=1 SV=1	5712	79783	2426	2426	76	76		-1		5177	15167	1	1	0	625.821	1249.63	2	1249.63	-0.0036	1	54.74	0.00028	K	DTDFKLNELR	G
1	3::G3X6N3	Serotransferrin OS=Bos taurus GN=TF PE=1 SV=1	5712	79783	2426	2426	76	76		-1		5178	15697	1	1	0	625.821	1249.63	2	1249.63	-0.0036	1	50.36	0.00077	K	DTDFKLNELR	G
1	3::G3X6N3	Serotransferrin OS=Bos taurus GN=TF PE=1 SV=1	5712	79783	2426	2426	76	76		-1		5179	14769	1	1	0	625.821	1249.63	2	1249.63	-0.0034	1	50.99	0.00067	K	DTDFKLNELR	G
1	3::G3X6N3	Serotransferrin OS=Bos taurus GN=TF PE=1 SV=1	5712	79783	2426	2426	76	76		-1		5180	16192	1	1	0	417.55	1249.63	3	1249.63	-0.0033	1	29.52	0.094	K	DTDFKLNELR	G
1	3::G3X6N3	Serotransferrin OS=Bos taurus GN=TF PE=1 SV=1	5712	79783	2426	2426	76	76		-1		5181	16057	1	1	0	417.55	1249.63	3	1249.63	-0.0032	1	29.67	0.09	K	DTDFKLNELR	G
1	3::G3X6N3	Serotransferrin OS=Bos taurus GN=TF PE=1 SV=1	5712	79783	2426	2426	76	76		-1		5182	15442	1	1	0	625.821	1249.63	2	1249.63	-0.003	1	55.01	0.00027	K	DTDFKLNELR	G
1	3::G3X6N3	Serotransferrin OS=Bos taurus GN=TF PE=1 SV=1	5712	79783	2426	2426	76	76		-1		5183	14902	1	1	0	625.821	1249.63	2	1249.63	-0.003	1	54.94	0.00027	K	DTDFKLNELR	G
1	3::G3X6N3	Serotransferrin OS=Bos taurus GN=TF PE=1 SV=1	5712	79783	2426	2426	76	76		-1		5184	15836	1	1	0	625.822	1249.63	2	1249.63	-0.0012	1	23.17	0.42	K	DTDFKLNELR	G
1	3::G3X6N3	Serotransferrin OS=Bos taurus GN=TF PE=1 SV=1	5712	79783	2426	2426	76	76		-1		5185	14515	1	1	0	625.822	1249.63	2	1249.63	-0.0009	1	43.76	0.0037	K	DTDFKLNELR	G
1	3::G3X6N3	Serotransferrin OS=Bos taurus GN=TF PE=1 SV=1	5712	79783	2426	2426	76	76		-1		5186	15984	1	1	0	625.822	1249.63	2	1249.63	-0.0008	1	30.91	0.071	K	DTDFKLNELR	G
1	3::G3X6N3	Serotransferrin OS=Bos taurus GN=TF PE=1 SV=1	5712	79783	2426	2426	76	76		-1		5537	17524	1	1	0	426.562	1276.66	3	1276.67	-0.0023	1	54.95	0.0003	K	DSADGFLKIPSK	M
1	3::G3X6N3	Serotransferrin OS=Bos taurus GN=TF PE=1 SV=1	5712	79783	2426	2426	76	76		-1		5538	15564	1	1	0	426.562	1276.66	3	1276.67	-0.0022	1	49.65	0.001	K	DSADGFLKIPSK	M
1	3::G3X6N3	Serotransferrin OS=Bos taurus GN=TF PE=1 SV=1	5712	79783	2426	2426	76	76		-1		5539	17664	1	1	0	426.562	1276.66	3	1276.67	-0.002	1	51.23	0.00069	K	DSADGFLKIPSK	M
1	3::G3X6N3	Serotransferrin OS=Bos taurus GN=TF PE=1 SV=1	5712	79783	2426	2426	76	76		-1		5540	15405	1	1	0	426.562	1276.66	3	1276.67	-0.0018	1	48.74	0.0012	K	DSADGFLKIPSK	M
1	3::G3X6N3	Serotransferrin OS=Bos taurus GN=TF PE=1 SV=1	5712	79783	2426	2426	76	76		-1		5541	15694	1	1	0	426.562	1276.66	3	1276.67	-0.0016	1	62.35	5.4e-05	K	DSADGFLKIPSK	M
1	3::G3X6N3	Serotransferrin OS=Bos taurus GN=TF PE=1 SV=1	5712	79783	2426	2426	76	76		-1		5542	15236	1	1	0	426.562	1276.66	3	1276.67	-0.0016	1	50.99	0.00073	K	DSADGFLKIPSK	M
1	3::G3X6N3	Serotransferrin OS=Bos taurus GN=TF PE=1 SV=1	5712	79783	2426	2426	76	76		-1		5543	17812	1	1	0	426.562	1276.66	3	1276.67	-0.0014	1	44.89	0.003	K	DSADGFLKIPSK	M
1	3::G3X6N3	Serotransferrin OS=Bos taurus GN=TF PE=1 SV=1	5712	79783	2426	2426	76	76		-1		5544	16080	1	1	0	426.562	1276.67	3	1276.67	-0.0007	1	55.46	0.00026	K	DSADGFLKIPSK	M
1	3::G3X6N3	Serotransferrin OS=Bos taurus GN=TF PE=1 SV=1	5712	79783	2426	2426	76	76		-1		5545	16347	1	1	0	426.563	1276.67	3	1276.67	0.0004	1	49.93	0.00088	K	DSADGFLKIPSK	M
1	3::G3X6N3	Serotransferrin OS=Bos taurus GN=TF PE=1 SV=1	5712	79783	2426	2426	76	76		-1		5546	15948	1	1	0	426.563	1276.67	3	1276.67	0.0005	1	50.86	0.0007	K	DSADGFLKIPSK	M
1	3::G3X6N3	Serotransferrin OS=Bos taurus GN=TF PE=1 SV=1	5712	79783	2426	2426	76	76		-1		5547	16209	1	1	0	426.563	1276.67	3	1276.67	0.0006	1	56.8	0.00018	K	DSADGFLKIPSK	M
1	3::G3X6N3	Serotransferrin OS=Bos taurus GN=TF PE=1 SV=1	5712	79783	2426	2426	76	76		-1		5548	16476	1	1	0	426.563	1276.67	3	1276.67	0.0007	1	47.92	0.0014	K	DSADGFLKIPSK	M
1	3::G3X6N3	Serotransferrin OS=Bos taurus GN=TF PE=1 SV=1	5712	79783	2426	2426	76	76		-1		5549	15814	1	1	0	426.563	1276.67	3	1276.67	0.0007	1	55.44	0.00024	K	DSADGFLKIPSK	M
1	3::G3X6N3	Serotransferrin OS=Bos taurus GN=TF PE=1 SV=1	5712	79783	2426	2426	76	76		-1		5550	16605	1	1	0	426.563	1276.67	3	1276.67	0.0011	1	61.82	5.7e-05	K	DSADGFLKIPSK	M
1	3::G3X6N3	Serotransferrin OS=Bos taurus GN=TF PE=1 SV=1	5712	79783	2426	2426	76	76		-1		5551	16868	1	1	0	426.563	1276.67	3	1276.67	0.0016	1	62.31	5.1e-05	K	DSADGFLKIPSK	M
1	3::G3X6N3	Serotransferrin OS=Bos taurus GN=TF PE=1 SV=1	5712	79783	2426	2426	76	76		-1		5552	16730	1	1	0	426.563	1276.67	3	1276.67	0.0016	1	50.78	0.00072	K	DSADGFLKIPSK	M
1	3::G3X6N3	Serotransferrin OS=Bos taurus GN=TF PE=1 SV=1	5712	79783	2426	2426	76	76		-1		5553	17389	1	1	0	426.563	1276.67	3	1276.67	0.0023	1	42.05	0.0054	K	DSADGFLKIPSK	M
1	3::G3X6N3	Serotransferrin OS=Bos taurus GN=TF PE=1 SV=1	5712	79783	2426	2426	76	76		-1		5554	17259	1	1	0	426.563	1276.67	3	1276.67	0.0023	1	46.63	0.0019	K	DSADGFLKIPSK	M
1	3::G3X6N3	Serotransferrin OS=Bos taurus GN=TF PE=1 SV=1	5712	79783	2426	2426	76	76		-1		5555	17117	1	1	0	426.564	1276.67	3	1276.67	0.0029	1	61.79	5.7e-05	K	DSADGFLKIPSK	M
1	3::G3X6N3	Serotransferrin OS=Bos taurus GN=TF PE=1 SV=1	5712	79783	2426	2426	76	76		-1		5556	16997	1	1	0	426.564	1276.67	3	1276.67	0.0033	1	48.1	0.0013	K	DSADGFLKIPSK	M
1	3::G3X6N3	Serotransferrin OS=Bos taurus GN=TF PE=1 SV=1	5712	79783	2426	2426	76	76		-1		5557	17942	1	1	0	426.564	1276.67	3	1276.67	0.0033	1	58.85	0.00011	K	DSADGFLKIPSK	M
1	3::G3X6N3	Serotransferrin OS=Bos taurus GN=TF PE=1 SV=1	5712	79783	2426	2426	76	76		-1		5559	16950	1	1	0	639.345	1276.67	2	1276.67	0.0081	1	66.03	1.9e-05	K	DSADGFLKIPSK	M
1	3::G3X6N3	Serotransferrin OS=Bos taurus GN=TF PE=1 SV=1	5712	79783	2426	2426	76	76		-1		5862	10926	1	1	0	435.894	1304.66	3	1304.67	-0.0113	1	23.09	0.49	K	ILNKQQDDFGK	S
1	3::G3X6N3	Serotransferrin OS=Bos taurus GN=TF PE=1 SV=1	5712	79783	2426	2426	76	76		-1		5863	10306	1	1	0	435.897	1304.67	3	1304.67	-0.0042	1	29.67	0.095	K	ILNKQQDDFGK	S
1	3::G3X6N3	Serotransferrin OS=Bos taurus GN=TF PE=1 SV=1	5712	79783	2426	2426	76	76		-1		5864	9956	1	1	0	435.897	1304.67	3	1304.67	-0.0042	1	31.27	0.066	K	ILNKQQDDFGK	S
1	3::G3X6N3	Serotransferrin OS=Bos taurus GN=TF PE=1 SV=1	5712	79783	2426	2426	76	76		-1		5865	9012	1	1	0	435.897	1304.67	3	1304.67	-0.0023	1	33.46	0.041	K	ILNKQQDDFGK	S
1	3::G3X6N3	Serotransferrin OS=Bos taurus GN=TF PE=1 SV=1	5712	79783	2426	2426	76	76		-1		5866	7159	1	1	0	435.897	1304.67	3	1304.67	-0.0022	1	34.68	0.031	K	ILNKQQDDFGK	S
1	3::G3X6N3	Serotransferrin OS=Bos taurus GN=TF PE=1 SV=1	5712	79783	2426	2426	76	76		-1		5867	9611	1	1	0	435.897	1304.67	3	1304.67	-0.0022	1	33.87	0.037	K	ILNKQQDDFGK	S
1	3::G3X6N3	Serotransferrin OS=Bos taurus GN=TF PE=1 SV=1	5712	79783	2426	2426	76	76		-1		5868	9275	1	1	0	435.897	1304.67	3	1304.67	-0.0021	1	39.27	0.011	K	ILNKQQDDFGK	S
1	3::G3X6N3	Serotransferrin OS=Bos taurus GN=TF PE=1 SV=1	5712	79783	2426	2426	76	76		-1		5869	9507	1	1	0	435.897	1304.67	3	1304.67	-0.0019	1	33.67	0.038	K	ILNKQQDDFGK	S
1	3::G3X6N3	Serotransferrin OS=Bos taurus GN=TF PE=1 SV=1	5712	79783	2426	2426	76	76		-1		5870	9144	1	1	0	435.898	1304.67	3	1304.67	-0.0015	1	31.74	0.06	K	ILNKQQDDFGK	S
1	3::G3X6N3	Serotransferrin OS=Bos taurus GN=TF PE=1 SV=1	5712	79783	2426	2426	76	76		-1		5871	7280	1	1	0	435.898	1304.67	3	1304.67	-0.0015	1	54.12	0.00035	K	ILNKQQDDFGK	S
1	3::G3X6N3	Serotransferrin OS=Bos taurus GN=TF PE=1 SV=1	5712	79783	2426	2426	76	76		-1		5872	10430	1	1	0	435.898	1304.67	3	1304.67	-0.0014	1	36.05	0.022	K	ILNKQQDDFGK	S
1	3::G3X6N3	Serotransferrin OS=Bos taurus GN=TF PE=1 SV=1	5712	79783	2426	2426	76	76		-1		5874	7775	1	1	0	435.898	1304.67	3	1304.67	-0.0011	1	35.29	0.026	K	ILNKQQDDFGK	S
1	3::G3X6N3	Serotransferrin OS=Bos taurus GN=TF PE=1 SV=1	5712	79783	2426	2426	76	76		-1		5875	9722	1	1	0	435.898	1304.67	3	1304.67	-0.001	1	47.61	0.0016	K	ILNKQQDDFGK	S
1	3::G3X6N3	Serotransferrin OS=Bos taurus GN=TF PE=1 SV=1	5712	79783	2426	2426	76	76		-1		5876	9391	1	1	0	435.898	1304.67	3	1304.67	-0.0009	1	33.99	0.037	K	ILNKQQDDFGK	S
1	3::G3X6N3	Serotransferrin OS=Bos taurus GN=TF PE=1 SV=1	5712	79783	2426	2426	76	76		-1		5877	6550	1	1	0	435.898	1304.67	3	1304.67	-0.0007	1	49.64	0.001	K	ILNKQQDDFGK	S
1	3::G3X6N3	Serotransferrin OS=Bos taurus GN=TF PE=1 SV=1	5712	79783	2426	2426	76	76		-1		5878	7905	1	1	0	435.898	1304.67	3	1304.67	-0.0007	1	51.77	0.00062	K	ILNKQQDDFGK	S
1	3::G3X6N3	Serotransferrin OS=Bos taurus GN=TF PE=1 SV=1	5712	79783	2426	2426	76	76		-1		5879	8033	1	1	0	435.898	1304.67	3	1304.67	-0.0006	1	39.64	0.01	K	ILNKQQDDFGK	S
1	3::G3X6N3	Serotransferrin OS=Bos taurus GN=TF PE=1 SV=1	5712	79783	2426	2426	76	76		-1		5880	8886	1	1	0	435.898	1304.67	3	1304.67	-0.0005	1	53.12	0.00046	K	ILNKQQDDFGK	S
1	3::G3X6N3	Serotransferrin OS=Bos taurus GN=TF PE=1 SV=1	5712	79783	2426	2426	76	76		-1		5881	8761	1	1	0	435.898	1304.67	3	1304.67	-0.0005	1	34.27	0.035	K	ILNKQQDDFGK	S
1	3::G3X6N3	Serotransferrin OS=Bos taurus GN=TF PE=1 SV=1	5712	79783	2426	2426	76	76		-1		5882	7030	1	1	0	435.898	1304.67	3	1304.67	-0.0004	1	53.32	0.00043	K	ILNKQQDDFGK	S
1	3::G3X6N3	Serotransferrin OS=Bos taurus GN=TF PE=1 SV=1	5712	79783	2426	2426	76	76		-1		5883	10075	1	1	0	435.898	1304.67	3	1304.67	-0.0004	1	36.56	0.021	K	ILNKQQDDFGK	S
1	3::G3X6N3	Serotransferrin OS=Bos taurus GN=TF PE=1 SV=1	5712	79783	2426	2426	76	76		-1		5884	7651	1	1	0	435.898	1304.67	3	1304.67	-0.0004	1	54.66	0.00032	K	ILNKQQDDFGK	S
1	3::G3X6N3	Serotransferrin OS=Bos taurus GN=TF PE=1 SV=1	5712	79783	2426	2426	76	76		-1		5885	6910	1	1	0	435.898	1304.67	3	1304.67	-0.0003	1	55.45	0.00026	K	ILNKQQDDFGK	S
1	3::G3X6N3	Serotransferrin OS=Bos taurus GN=TF PE=1 SV=1	5712	79783	2426	2426	76	76		-1		5886	10675	1	1	0	435.898	1304.67	3	1304.67	-0.0003	1	27.23	0.17	K	ILNKQQDDFGK	S
1	3::G3X6N3	Serotransferrin OS=Bos taurus GN=TF PE=1 SV=1	5712	79783	2426	2426	76	76		-1		5887	9838	1	1	0	435.898	1304.67	3	1304.67	-0.0002	1	30.5	0.082	K	ILNKQQDDFGK	S
1	3::G3X6N3	Serotransferrin OS=Bos taurus GN=TF PE=1 SV=1	5712	79783	2426	2426	76	76		-1		5888	6669	1	1	0	435.898	1304.67	3	1304.67	0	1	42.47	0.0052	K	ILNKQQDDFGK	S
1	3::G3X6N3	Serotransferrin OS=Bos taurus GN=TF PE=1 SV=1	5712	79783	2426	2426	76	76		-1		5889	6789	1	1	0	435.898	1304.67	3	1304.67	0.0001	1	57.51	0.00016	K	ILNKQQDDFGK	S
1	3::G3X6N3	Serotransferrin OS=Bos taurus GN=TF PE=1 SV=1	5712	79783	2426	2426	76	76		-1		5890	8404	1	1	0	435.898	1304.67	3	1304.67	0.0002	1	39.96	0.0092	K	ILNKQQDDFGK	S
1	3::G3X6N3	Serotransferrin OS=Bos taurus GN=TF PE=1 SV=1	5712	79783	2426	2426	76	76		-1		5891	6441	1	1	0	435.898	1304.67	3	1304.67	0.0002	1	63.11	4.5e-05	K	ILNKQQDDFGK	S
1	3::G3X6N3	Serotransferrin OS=Bos taurus GN=TF PE=1 SV=1	5712	79783	2426	2426	76	76		-1		5892	7399	1	1	0	435.898	1304.67	3	1304.67	0.0003	1	39.4	0.01	K	ILNKQQDDFGK	S
1	3::G3X6N3	Serotransferrin OS=Bos taurus GN=TF PE=1 SV=1	5712	79783	2426	2426	76	76		-1		5893	8639	1	1	0	435.898	1304.67	3	1304.67	0.0006	1	42.05	0.0057	K	ILNKQQDDFGK	S
1	3::G3X6N3	Serotransferrin OS=Bos taurus GN=TF PE=1 SV=1	5712	79783	2426	2426	76	76		-1		5894	7537	1	1	0	435.899	1304.67	3	1304.67	0.0016	1	36.21	0.021	K	ILNKQQDDFGK	S
1	3::G3X6N3	Serotransferrin OS=Bos taurus GN=TF PE=1 SV=1	5712	79783	2426	2426	76	76		-1		5895	8517	1	1	0	435.899	1304.67	3	1304.67	0.0022	1	40.15	0.0084	K	ILNKQQDDFGK	S
1	3::G3X6N3	Serotransferrin OS=Bos taurus GN=TF PE=1 SV=1	5712	79783	2426	2426	76	76		-1		5896	10187	1	1	0	435.899	1304.67	3	1304.67	0.0023	1	35.75	0.023	K	ILNKQQDDFGK	S
1	3::G3X6N3	Serotransferrin OS=Bos taurus GN=TF PE=1 SV=1	5712	79783	2426	2426	76	76		-1		5968	8174	1	1	0	436.229	1305.66	3	1305.66	0.0074	1	50.21	0.00083	K	ILNKQQDDFGK	S
1	3::G3X6N3	Serotransferrin OS=Bos taurus GN=TF PE=1 SV=1	5712	79783	2426	2426	76	76		-1		5969	8290	1	1	0	436.23	1305.67	3	1305.66	0.0105	1	62.45	5.2e-05	K	ILNKQQDDFGK	S
1	3::G3X6N3	Serotransferrin OS=Bos taurus GN=TF PE=1 SV=1	5712	79783	2426	2426	76	76		-1		5970	10549	1	1	0	436.235	1305.68	3	1305.66	0.0252	1	35.26	0.025	K	ILNKQQDDFGK	S
1	3::G3X6N3	Serotransferrin OS=Bos taurus GN=TF PE=1 SV=1	5712	79783	2426	2426	76	76		-1		5994	13020	1	1	0	656.328	1310.64	2	1310.65	-0.0044	0	53.93	0.00029	K	ELPDPQESIQR	A
1	3::G3X6N3	Serotransferrin OS=Bos taurus GN=TF PE=1 SV=1	5712	79783	2426	2426	76	76		-1		5995	12892	1	1	0	656.329	1310.64	2	1310.65	-0.0038	0	51.95	0.00046	K	ELPDPQESIQR	A
1	3::G3X6N3	Serotransferrin OS=Bos taurus GN=TF PE=1 SV=1	5712	79783	2426	2426	76	76		-1		5996	13152	1	1	0	656.329	1310.64	2	1310.65	-0.0024	0	50	0.00075	K	ELPDPQESIQR	A
1	3::G3X6N3	Serotransferrin OS=Bos taurus GN=TF PE=1 SV=1	5712	79783	2426	2426	76	76		-1		5997	13416	1	1	0	656.33	1310.64	2	1310.65	-0.0019	0	49.98	0.00075	K	ELPDPQESIQR	A
1	3::G3X6N3	Serotransferrin OS=Bos taurus GN=TF PE=1 SV=1	5712	79783	2426	2426	76	76		-1		5998	13289	1	1	0	656.33	1310.65	2	1310.65	-0.0015	0	54.1	0.00029	K	ELPDPQESIQR	A
1	3::G3X6N3	Serotransferrin OS=Bos taurus GN=TF PE=1 SV=1	5712	79783	2426	2426	76	76		-1		5999	13550	1	1	0	656.33	1310.65	2	1310.65	-0.0015	0	35.99	0.019	K	ELPDPQESIQR	A
1	3::G3X6N3	Serotransferrin OS=Bos taurus GN=TF PE=1 SV=1	5712	79783	2426	2426	76	76		-1		6000	12760	1	1	0	656.33	1310.65	2	1310.65	-0.0014	0	51.91	0.00048	K	ELPDPQESIQR	A
1	3::G3X6N3	Serotransferrin OS=Bos taurus GN=TF PE=1 SV=1	5712	79783	2426	2426	76	76		-1		6001	12298	1	1	0	437.889	1310.65	3	1310.65	-0.0013	0	29.09	0.091	K	ELPDPQESIQR	A
1	3::G3X6N3	Serotransferrin OS=Bos taurus GN=TF PE=1 SV=1	5712	79783	2426	2426	76	76		-1		6002	12660	1	1	0	437.889	1310.65	3	1310.65	-0.0011	0	56.34	0.00017	K	ELPDPQESIQR	A
1	3::G3X6N3	Serotransferrin OS=Bos taurus GN=TF PE=1 SV=1	5712	79783	2426	2426	76	76		-1		6003	12417	1	1	0	437.89	1310.65	3	1310.65	0.0005	0	56.68	0.00017	K	ELPDPQESIQR	A
1	3::G3X6N3	Serotransferrin OS=Bos taurus GN=TF PE=1 SV=1	5712	79783	2426	2426	76	76		-1		6004	12536	1	1	0	437.89	1310.65	3	1310.65	0.0008	0	54.38	0.00028	K	ELPDPQESIQR	A
1	3::G3X6N3	Serotransferrin OS=Bos taurus GN=TF PE=1 SV=1	5712	79783	2426	2426	76	76		-1		6005	12380	1	1	0	656.331	1310.65	2	1310.65	0.0009	0	55.45	0.00022	K	ELPDPQESIQR	A
1	3::G3X6N3	Serotransferrin OS=Bos taurus GN=TF PE=1 SV=1	5712	79783	2426	2426	76	76		-1		6006	12625	1	1	0	656.331	1310.65	2	1310.65	0.0012	0	53.45	0.00033	K	ELPDPQESIQR	A
1	3::G3X6N3	Serotransferrin OS=Bos taurus GN=TF PE=1 SV=1	5712	79783	2426	2426	76	76		-1		6007	12499	1	1	0	656.331	1310.65	2	1310.65	0.0015	0	54.28	0.00027	K	ELPDPQESIQR	A
1	3::G3X6N3	Serotransferrin OS=Bos taurus GN=TF PE=1 SV=1	5712	79783	2426	2426	76	76		-1		6008	12254	1	1	0	656.332	1310.65	2	1310.65	0.0025	0	54.31	0.00027	K	ELPDPQESIQR	A
1	3::G3X6N3	Serotransferrin OS=Bos taurus GN=TF PE=1 SV=1	5712	79783	2426	2426	76	76		-1		6278	18491	1	1	0	668.351	1334.69	2	1334.69	-0.0038	0	61.95	5.4e-05	R	ILESGPFVSCVK	K
1	3::G3X6N3	Serotransferrin OS=Bos taurus GN=TF PE=1 SV=1	5712	79783	2426	2426	76	76		-1		6279	17712	1	1	0	668.351	1334.69	2	1334.69	-0.003	0	67.28	1.6e-05	R	ILESGPFVSCVK	K
1	3::G3X6N3	Serotransferrin OS=Bos taurus GN=TF PE=1 SV=1	5712	79783	2426	2426	76	76		-1		6280	18091	1	1	0	668.351	1334.69	2	1334.69	-0.0023	0	65	2.5e-05	R	ILESGPFVSCVK	K
1	3::G3X6N3	Serotransferrin OS=Bos taurus GN=TF PE=1 SV=1	5712	79783	2426	2426	76	76		-1		6281	17590	1	1	0	668.351	1334.69	2	1334.69	-0.0023	0	64.38	2.9e-05	R	ILESGPFVSCVK	K
1	3::G3X6N3	Serotransferrin OS=Bos taurus GN=TF PE=1 SV=1	5712	79783	2426	2426	76	76		-1		6282	17832	1	1	0	668.352	1334.69	2	1334.69	-0.001	0	70.04	7.7e-06	R	ILESGPFVSCVK	K
1	3::G3X6N3	Serotransferrin OS=Bos taurus GN=TF PE=1 SV=1	5712	79783	2426	2426	76	76		-1		6283	18220	1	1	0	668.352	1334.69	2	1334.69	-0.0008	0	78.48	1.1e-06	R	ILESGPFVSCVK	K
1	3::G3X6N3	Serotransferrin OS=Bos taurus GN=TF PE=1 SV=1	5712	79783	2426	2426	76	76		-1		6284	18763	1	1	0	668.352	1334.69	2	1334.69	-0.0003	0	56.59	0.00017	R	ILESGPFVSCVK	K
1	3::G3X6N3	Serotransferrin OS=Bos taurus GN=TF PE=1 SV=1	5712	79783	2426	2426	76	76		-1		6285	18622	1	1	0	668.353	1334.69	2	1334.69	0.0002	0	65.73	2.1e-05	R	ILESGPFVSCVK	K
1	3::G3X6N3	Serotransferrin OS=Bos taurus GN=TF PE=1 SV=1	5712	79783	2426	2426	76	76		-1		6286	17334	1	1	0	668.353	1334.69	2	1334.69	0.0007	0	67.17	1.5e-05	R	ILESGPFVSCVK	K
1	3::G3X6N3	Serotransferrin OS=Bos taurus GN=TF PE=1 SV=1	5712	79783	2426	2426	76	76		-1		6288	17213	1	1	0	668.353	1334.69	2	1334.69	0.0011	0	72.31	4.7e-06	R	ILESGPFVSCVK	K
1	3::G3X6N3	Serotransferrin OS=Bos taurus GN=TF PE=1 SV=1	5712	79783	2426	2426	76	76		-1		6289	18353	1	1	0	668.353	1334.69	2	1334.69	0.0013	0	66.06	2e-05	R	ILESGPFVSCVK	K
1	3::G3X6N3	Serotransferrin OS=Bos taurus GN=TF PE=1 SV=1	5712	79783	2426	2426	76	76		-1		6290	16726	1	1	0	668.353	1334.69	2	1334.69	0.0013	0	68.82	1e-05	R	ILESGPFVSCVK	K
1	3::G3X6N3	Serotransferrin OS=Bos taurus GN=TF PE=1 SV=1	5712	79783	2426	2426	76	76		-1		6291	17090	1	1	0	668.353	1334.69	2	1334.69	0.0014	0	81.47	5.6e-07	R	ILESGPFVSCVK	K
1	3::G3X6N3	Serotransferrin OS=Bos taurus GN=TF PE=1 SV=1	5712	79783	2426	2426	76	76		-1		6292	17464	1	1	0	668.353	1334.69	2	1334.69	0.0016	0	74.02	2.9e-06	R	ILESGPFVSCVK	K
1	3::G3X6N3	Serotransferrin OS=Bos taurus GN=TF PE=1 SV=1	5712	79783	2426	2426	76	76		-1		6293	16967	1	1	0	668.353	1334.69	2	1334.69	0.0019	0	81.34	5.4e-07	R	ILESGPFVSCVK	K
1	3::G3X6N3	Serotransferrin OS=Bos taurus GN=TF PE=1 SV=1	5712	79783	2426	2426	76	76		-1		6294	17956	1	1	0	668.353	1334.69	2	1334.69	0.0019	0	81.42	5.3e-07	R	ILESGPFVSCVK	K
1	3::G3X6N3	Serotransferrin OS=Bos taurus GN=TF PE=1 SV=1	5712	79783	2426	2426	76	76		-1		6295	16848	1	1	0	668.354	1334.69	2	1334.69	0.0027	0	66.5	1.9e-05	R	ILESGPFVSCVK	K
1	3::G3X6N3	Serotransferrin OS=Bos taurus GN=TF PE=1 SV=1	5712	79783	2426	2426	76	76		-1		6296	19016	1	1	0	668.354	1334.69	2	1334.69	0.0028	0	59.26	9.8e-05	R	ILESGPFVSCVK	K
1	3::G3X6N3	Serotransferrin OS=Bos taurus GN=TF PE=1 SV=1	5712	79783	2426	2426	76	76		-1		6358	11746	1	1	0	449.541	1345.6	3	1345.61	-0.0085	0	33.9	0.019	R	WCTISTHEANK	C
1	3::G3X6N3	Serotransferrin OS=Bos taurus GN=TF PE=1 SV=1	5712	79783	2426	2426	76	76		-1		6360	10722	1	1	0	673.809	1345.6	2	1345.61	-0.0058	0	51.37	0.00033	R	WCTISTHEANK	C
1	3::G3X6N3	Serotransferrin OS=Bos taurus GN=TF PE=1 SV=1	5712	79783	2426	2426	76	76		-1		6361	11114	1	1	0	449.541	1345.6	3	1345.61	-0.0057	0	31.81	0.032	R	WCTISTHEANK	C
1	3::G3X6N3	Serotransferrin OS=Bos taurus GN=TF PE=1 SV=1	5712	79783	2426	2426	76	76		-1		6362	10219	1	1	0	673.809	1345.6	2	1345.61	-0.0045	0	54.6	0.00017	R	WCTISTHEANK	C
1	3::G3X6N3	Serotransferrin OS=Bos taurus GN=TF PE=1 SV=1	5712	79783	2426	2426	76	76		-1		6364	11864	1	1	0	449.542	1345.6	3	1345.61	-0.0042	0	41.78	0.0033	R	WCTISTHEANK	C
1	3::G3X6N3	Serotransferrin OS=Bos taurus GN=TF PE=1 SV=1	5712	79783	2426	2426	76	76		-1		6365	9388	1	1	0	673.81	1345.6	2	1345.61	-0.0039	0	51.63	0.00034	R	WCTISTHEANK	C
1	3::G3X6N3	Serotransferrin OS=Bos taurus GN=TF PE=1 SV=1	5712	79783	2426	2426	76	76		-1		6366	11462	1	1	0	449.542	1345.61	3	1345.61	-0.0031	0	34.85	0.016	R	WCTISTHEANK	C
1	3::G3X6N3	Serotransferrin OS=Bos taurus GN=TF PE=1 SV=1	5712	79783	2426	2426	76	76		-1		6367	10878	1	1	0	449.542	1345.61	3	1345.61	-0.003	0	36.89	0.01	R	WCTISTHEANK	C
1	3::G3X6N3	Serotransferrin OS=Bos taurus GN=TF PE=1 SV=1	5712	79783	2426	2426	76	76		-1		6368	9593	1	1	0	449.543	1345.61	3	1345.61	-0.0027	0	44.08	0.0019	R	WCTISTHEANK	C
1	3::G3X6N3	Serotransferrin OS=Bos taurus GN=TF PE=1 SV=1	5712	79783	2426	2426	76	76		-1		6369	8880	1	1	0	673.81	1345.61	2	1345.61	-0.0025	0	54.48	0.00018	R	WCTISTHEANK	C
1	3::G3X6N3	Serotransferrin OS=Bos taurus GN=TF PE=1 SV=1	5712	79783	2426	2426	76	76		-1		6370	9013	1	1	0	673.81	1345.61	2	1345.61	-0.0024	0	53.36	0.00023	R	WCTISTHEANK	C
1	3::G3X6N3	Serotransferrin OS=Bos taurus GN=TF PE=1 SV=1	5712	79783	2426	2426	76	76		-1		6371	9122	1	1	0	449.543	1345.61	3	1345.61	-0.0023	0	43.64	0.0021	R	WCTISTHEANK	C
1	3::G3X6N3	Serotransferrin OS=Bos taurus GN=TF PE=1 SV=1	5712	79783	2426	2426	76	76		-1		6372	10047	1	1	0	449.543	1345.61	3	1345.61	-0.0023	0	43.55	0.0022	R	WCTISTHEANK	C
1	3::G3X6N3	Serotransferrin OS=Bos taurus GN=TF PE=1 SV=1	5712	79783	2426	2426	76	76		-1		6373	9846	1	1	0	673.81	1345.61	2	1345.61	-0.0022	0	48.69	0.00067	R	WCTISTHEANK	C
1	3::G3X6N3	Serotransferrin OS=Bos taurus GN=TF PE=1 SV=1	5712	79783	2426	2426	76	76		-1		6374	10998	1	1	0	449.543	1345.61	3	1345.61	-0.0021	0	40.19	0.0047	R	WCTISTHEANK	C
1	3::G3X6N3	Serotransferrin OS=Bos taurus GN=TF PE=1 SV=1	5712	79783	2426	2426	76	76		-1		6375	8618	1	1	0	673.811	1345.61	2	1345.61	-0.002	0	54.47	0.00018	R	WCTISTHEANK	C
1	3::G3X6N3	Serotransferrin OS=Bos taurus GN=TF PE=1 SV=1	5712	79783	2426	2426	76	76		-1		6376	10456	1	1	0	673.811	1345.61	2	1345.61	-0.002	0	56.3	0.00012	R	WCTISTHEANK	C
1	3::G3X6N3	Serotransferrin OS=Bos taurus GN=TF PE=1 SV=1	5712	79783	2426	2426	76	76		-1		6377	9958	1	1	0	673.811	1345.61	2	1345.61	-0.0019	0	69.73	5.2e-06	R	WCTISTHEANK	C
1	3::G3X6N3	Serotransferrin OS=Bos taurus GN=TF PE=1 SV=1	5712	79783	2426	2426	76	76		-1		6378	7754	1	1	0	673.811	1345.61	2	1345.61	-0.0019	0	60.88	4e-05	R	WCTISTHEANK	C
1	3::G3X6N3	Serotransferrin OS=Bos taurus GN=TF PE=1 SV=1	5712	79783	2426	2426	76	76		-1		6379	9933	1	1	0	449.543	1345.61	3	1345.61	-0.0018	0	44.56	0.0018	R	WCTISTHEANK	C
1	3::G3X6N3	Serotransferrin OS=Bos taurus GN=TF PE=1 SV=1	5712	79783	2426	2426	76	76		-1		6380	9818	1	1	0	449.543	1345.61	3	1345.61	-0.0016	0	35.66	0.014	R	WCTISTHEANK	C
1	3::G3X6N3	Serotransferrin OS=Bos taurus GN=TF PE=1 SV=1	5712	79783	2426	2426	76	76		-1		6381	9368	1	1	0	449.543	1345.61	3	1345.61	-0.0016	0	39.49	0.0058	R	WCTISTHEANK	C
1	3::G3X6N3	Serotransferrin OS=Bos taurus GN=TF PE=1 SV=1	5712	79783	2426	2426	76	76		-1		6382	11994	1	1	0	449.543	1345.61	3	1345.61	-0.0015	0	29.48	0.058	R	WCTISTHEANK	C
1	3::G3X6N3	Serotransferrin OS=Bos taurus GN=TF PE=1 SV=1	5712	79783	2426	2426	76	76		-1		6383	10758	1	1	0	449.543	1345.61	3	1345.61	-0.0015	0	28.77	0.068	R	WCTISTHEANK	C
1	3::G3X6N3	Serotransferrin OS=Bos taurus GN=TF PE=1 SV=1	5712	79783	2426	2426	76	76		-1		6384	11006	1	1	0	673.811	1345.61	2	1345.61	-0.0014	0	37.14	0.01	R	WCTISTHEANK	C
1	3::G3X6N3	Serotransferrin OS=Bos taurus GN=TF PE=1 SV=1	5712	79783	2426	2426	76	76		-1		6385	7625	1	1	0	673.811	1345.61	2	1345.61	-0.0014	0	61.5	3.6e-05	R	WCTISTHEANK	C
1	3::G3X6N3	Serotransferrin OS=Bos taurus GN=TF PE=1 SV=1	5712	79783	2426	2426	76	76		-1		6386	8604	1	1	0	449.543	1345.61	3	1345.61	-0.0014	0	46.7	0.0011	R	WCTISTHEANK	C
1	3::G3X6N3	Serotransferrin OS=Bos taurus GN=TF PE=1 SV=1	5712	79783	2426	2426	76	76		-1		6387	12166	1	1	0	449.543	1345.61	3	1345.61	-0.0014	0	36.89	0.011	R	WCTISTHEANK	C
1	3::G3X6N3	Serotransferrin OS=Bos taurus GN=TF PE=1 SV=1	5712	79783	2426	2426	76	76		-1		6388	7502	1	1	0	673.811	1345.61	2	1345.61	-0.0013	0	54.37	0.00019	R	WCTISTHEANK	C
1	3::G3X6N3	Serotransferrin OS=Bos taurus GN=TF PE=1 SV=1	5712	79783	2426	2426	76	76		-1		6389	10171	1	1	0	449.543	1345.61	3	1345.61	-0.0013	0	51.27	0.00038	R	WCTISTHEANK	C
1	3::G3X6N3	Serotransferrin OS=Bos taurus GN=TF PE=1 SV=1	5712	79783	2426	2426	76	76		-1		6390	8730	1	1	0	449.543	1345.61	3	1345.61	-0.0012	0	45.64	0.0014	R	WCTISTHEANK	C
1	3::G3X6N3	Serotransferrin OS=Bos taurus GN=TF PE=1 SV=1	5712	79783	2426	2426	76	76		-1		6391	11233	1	1	0	449.543	1345.61	3	1345.61	-0.0011	0	28.16	0.079	R	WCTISTHEANK	C
1	3::G3X6N3	Serotransferrin OS=Bos taurus GN=TF PE=1 SV=1	5712	79783	2426	2426	76	76		-1		6392	7118	1	1	0	673.811	1345.61	2	1345.61	-0.0011	0	54.46	0.00019	R	WCTISTHEANK	C
1	3::G3X6N3	Serotransferrin OS=Bos taurus GN=TF PE=1 SV=1	5712	79783	2426	2426	76	76		-1		6393	7366	1	1	0	673.811	1345.61	2	1345.61	-0.0011	0	56.14	0.00013	R	WCTISTHEANK	C
1	3::G3X6N3	Serotransferrin OS=Bos taurus GN=TF PE=1 SV=1	5712	79783	2426	2426	76	76		-1		6394	8747	1	1	0	673.811	1345.61	2	1345.61	-0.0011	0	56.13	0.00013	R	WCTISTHEANK	C
1	3::G3X6N3	Serotransferrin OS=Bos taurus GN=TF PE=1 SV=1	5712	79783	2426	2426	76	76		-1		6395	9255	1	1	0	449.543	1345.61	3	1345.61	-0.001	0	45.69	0.0014	R	WCTISTHEANK	C
1	3::G3X6N3	Serotransferrin OS=Bos taurus GN=TF PE=1 SV=1	5712	79783	2426	2426	76	76		-1		6396	8990	1	1	0	449.543	1345.61	3	1345.61	-0.001	0	34.94	0.017	R	WCTISTHEANK	C
1	3::G3X6N3	Serotransferrin OS=Bos taurus GN=TF PE=1 SV=1	5712	79783	2426	2426	76	76		-1		6397	9486	1	1	0	449.543	1345.61	3	1345.61	-0.001	0	44.19	0.002	R	WCTISTHEANK	C
1	3::G3X6N3	Serotransferrin OS=Bos taurus GN=TF PE=1 SV=1	5712	79783	2426	2426	76	76		-1		6398	7880	1	1	0	673.811	1345.61	2	1345.61	-0.0009	0	52.57	0.00029	R	WCTISTHEANK	C
1	3::G3X6N3	Serotransferrin OS=Bos taurus GN=TF PE=1 SV=1	5712	79783	2426	2426	76	76		-1		6399	8010	1	1	0	673.811	1345.61	2	1345.61	-0.0008	0	55.76	0.00014	R	WCTISTHEANK	C
1	3::G3X6N3	Serotransferrin OS=Bos taurus GN=TF PE=1 SV=1	5712	79783	2426	2426	76	76		-1		6400	8135	1	1	0	673.811	1345.61	2	1345.61	-0.0008	0	55.5	0.00015	R	WCTISTHEANK	C
1	3::G3X6N3	Serotransferrin OS=Bos taurus GN=TF PE=1 SV=1	5712	79783	2426	2426	76	76		-1		6401	7622	1	1	0	449.543	1345.61	3	1345.61	-0.0008	0	42.74	0.0028	R	WCTISTHEANK	C
1	3::G3X6N3	Serotransferrin OS=Bos taurus GN=TF PE=1 SV=1	5712	79783	2426	2426	76	76		-1		6402	11346	1	1	0	449.543	1345.61	3	1345.61	-0.0008	0	37.55	0.0091	R	WCTISTHEANK	C
1	3::G3X6N3	Serotransferrin OS=Bos taurus GN=TF PE=1 SV=1	5712	79783	2426	2426	76	76		-1		6403	9727	1	1	0	673.811	1345.61	2	1345.61	-0.0007	0	58.79	6.9e-05	R	WCTISTHEANK	C
1	3::G3X6N3	Serotransferrin OS=Bos taurus GN=TF PE=1 SV=1	5712	79783	2426	2426	76	76		-1		6404	7499	1	1	0	449.543	1345.61	3	1345.61	-0.0007	0	47.36	0.00095	R	WCTISTHEANK	C
1	3::G3X6N3	Serotransferrin OS=Bos taurus GN=TF PE=1 SV=1	5712	79783	2426	2426	76	76		-1		6405	7752	1	1	0	449.543	1345.61	3	1345.61	-0.0007	0	42.84	0.0027	R	WCTISTHEANK	C
1	3::G3X6N3	Serotransferrin OS=Bos taurus GN=TF PE=1 SV=1	5712	79783	2426	2426	76	76		-1		6406	8857	1	1	0	449.543	1345.61	3	1345.61	-0.0006	0	42.68	0.0028	R	WCTISTHEANK	C
1	3::G3X6N3	Serotransferrin OS=Bos taurus GN=TF PE=1 SV=1	5712	79783	2426	2426	76	76		-1		6407	7238	1	1	0	673.811	1345.61	2	1345.61	-0.0003	0	52.97	0.00026	R	WCTISTHEANK	C
1	3::G3X6N3	Serotransferrin OS=Bos taurus GN=TF PE=1 SV=1	5712	79783	2426	2426	76	76		-1		6408	7117	1	1	0	449.543	1345.61	3	1345.61	-0.0003	0	51.46	0.00037	R	WCTISTHEANK	C
1	3::G3X6N3	Serotransferrin OS=Bos taurus GN=TF PE=1 SV=1	5712	79783	2426	2426	76	76		-1		6409	9142	1	1	0	673.811	1345.61	2	1345.61	-0.0002	0	58.52	7.3e-05	R	WCTISTHEANK	C
1	3::G3X6N3	Serotransferrin OS=Bos taurus GN=TF PE=1 SV=1	5712	79783	2426	2426	76	76		-1		6410	8266	1	1	0	673.812	1345.61	2	1345.61	-0.0001	0	52.44	0.0003	R	WCTISTHEANK	C
1	3::G3X6N3	Serotransferrin OS=Bos taurus GN=TF PE=1 SV=1	5712	79783	2426	2426	76	76		-1		6411	9703	1	1	0	449.543	1345.61	3	1345.61	-0.0001	0	43.82	0.0022	R	WCTISTHEANK	C
1	3::G3X6N3	Serotransferrin OS=Bos taurus GN=TF PE=1 SV=1	5712	79783	2426	2426	76	76		-1		6412	7363	1	1	0	449.543	1345.61	3	1345.61	-0.0001	0	51.64	0.00036	R	WCTISTHEANK	C
1	3::G3X6N3	Serotransferrin OS=Bos taurus GN=TF PE=1 SV=1	5712	79783	2426	2426	76	76		-1		6413	7875	1	1	0	449.543	1345.61	3	1345.61	-0.0001	0	46.38	0.0012	R	WCTISTHEANK	C
1	3::G3X6N3	Serotransferrin OS=Bos taurus GN=TF PE=1 SV=1	5712	79783	2426	2426	76	76		-1		6414	11591	1	1	0	449.543	1345.61	3	1345.61	0	0	40.23	0.0049	R	WCTISTHEANK	C
1	3::G3X6N3	Serotransferrin OS=Bos taurus GN=TF PE=1 SV=1	5712	79783	2426	2426	76	76		-1		6415	8381	1	1	0	673.812	1345.61	2	1345.61	0	0	52.24	0.00031	R	WCTISTHEANK	C
1	3::G3X6N3	Serotransferrin OS=Bos taurus GN=TF PE=1 SV=1	5712	79783	2426	2426	76	76		-1		6416	8377	1	1	0	449.543	1345.61	3	1345.61	0.0001	0	41.62	0.0036	R	WCTISTHEANK	C
1	3::G3X6N3	Serotransferrin OS=Bos taurus GN=TF PE=1 SV=1	5712	79783	2426	2426	76	76		-1		6417	10082	1	1	0	673.812	1345.61	2	1345.61	0.0001	0	56.09	0.00013	R	WCTISTHEANK	C
1	3::G3X6N3	Serotransferrin OS=Bos taurus GN=TF PE=1 SV=1	5712	79783	2426	2426	76	76		-1		6418	7237	1	1	0	449.543	1345.61	3	1345.61	0.0002	0	44.06	0.002	R	WCTISTHEANK	C
1	3::G3X6N3	Serotransferrin OS=Bos taurus GN=TF PE=1 SV=1	5712	79783	2426	2426	76	76		-1		6419	8134	1	1	0	449.543	1345.61	3	1345.61	0.0003	0	42.78	0.0027	R	WCTISTHEANK	C
1	3::G3X6N3	Serotransferrin OS=Bos taurus GN=TF PE=1 SV=1	5712	79783	2426	2426	76	76		-1		6420	9509	1	1	0	673.812	1345.61	2	1345.61	0.0003	0	53.61	0.00023	R	WCTISTHEANK	C
1	3::G3X6N3	Serotransferrin OS=Bos taurus GN=TF PE=1 SV=1	5712	79783	2426	2426	76	76		-1		6421	8264	1	1	0	449.544	1345.61	3	1345.61	0.0004	0	42.78	0.0027	R	WCTISTHEANK	C
1	3::G3X6N3	Serotransferrin OS=Bos taurus GN=TF PE=1 SV=1	5712	79783	2426	2426	76	76		-1		6422	9269	1	1	0	673.812	1345.61	2	1345.61	0.0008	0	59.22	6.7e-05	R	WCTISTHEANK	C
1	3::G3X6N3	Serotransferrin OS=Bos taurus GN=TF PE=1 SV=1	5712	79783	2426	2426	76	76		-1		6423	8484	1	1	0	449.544	1345.61	3	1345.61	0.0008	0	32.68	0.03	R	WCTISTHEANK	C
1	3::G3X6N3	Serotransferrin OS=Bos taurus GN=TF PE=1 SV=1	5712	79783	2426	2426	76	76		-1		6424	7998	1	1	0	449.544	1345.61	3	1345.61	0.0008	0	32.42	0.032	R	WCTISTHEANK	C
1	3::G3X6N3	Serotransferrin OS=Bos taurus GN=TF PE=1 SV=1	5712	79783	2426	2426	76	76		-1		6425	9613	1	1	0	673.812	1345.61	2	1345.61	0.0009	0	53.01	0.00028	R	WCTISTHEANK	C
1	3::G3X6N3	Serotransferrin OS=Bos taurus GN=TF PE=1 SV=1	5712	79783	2426	2426	76	76		-1		6426	8489	1	1	0	673.812	1345.61	2	1345.61	0.001	0	57.95	8.9e-05	R	WCTISTHEANK	C
1	3::G3X6N3	Serotransferrin OS=Bos taurus GN=TF PE=1 SV=1	5712	79783	2426	2426	76	76		-1		6427	10287	1	1	0	449.544	1345.61	3	1345.61	0.002	0	39.64	0.006	R	WCTISTHEANK	C
1	3::G3X6N3	Serotransferrin OS=Bos taurus GN=TF PE=1 SV=1	5712	79783	2426	2426	76	76		-1		6428	10578	1	1	0	673.813	1345.61	2	1345.61	0.0023	0	56.67	0.00013	R	WCTISTHEANK	C
1	3::G3X6N3	Serotransferrin OS=Bos taurus GN=TF PE=1 SV=1	5712	79783	2426	2426	76	76		-1		6429	10338	1	1	0	673.813	1345.61	2	1345.61	0.0023	0	52.27	0.00035	R	WCTISTHEANK	C
1	3::G3X6N3	Serotransferrin OS=Bos taurus GN=TF PE=1 SV=1	5712	79783	2426	2426	76	76		-1		6430	10863	1	1	0	673.813	1345.61	2	1345.61	0.0037	0	39.64	0.0064	R	WCTISTHEANK	C
1	3::G3X6N3	Serotransferrin OS=Bos taurus GN=TF PE=1 SV=1	5712	79783	2426	2426	76	76		-1		6488	13833	1	1	0	452.205	1353.59	3	1353.6	-0.0053	0	45.23	0.0013	K	NYELLCGDNTR	K
1	3::G3X6N3	Serotransferrin OS=Bos taurus GN=TF PE=1 SV=1	5712	79783	2426	2426	76	76		-1		6489	13693	1	1	0	452.205	1353.59	3	1353.6	-0.0035	0	48.7	0.00062	K	NYELLCGDNTR	K
1	3::G3X6N3	Serotransferrin OS=Bos taurus GN=TF PE=1 SV=1	5712	79783	2426	2426	76	76		-1		6490	13723	1	1	0	677.805	1353.59	2	1353.6	-0.0035	0	49.92	0.00047	K	NYELLCGDNTR	K
1	3::G3X6N3	Serotransferrin OS=Bos taurus GN=TF PE=1 SV=1	5712	79783	2426	2426	76	76		-1		6491	13586	1	1	0	677.805	1353.6	2	1353.6	-0.0032	0	57	9.1e-05	K	NYELLCGDNTR	K
1	3::G3X6N3	Serotransferrin OS=Bos taurus GN=TF PE=1 SV=1	5712	79783	2426	2426	76	76		-1		6492	13855	1	1	0	677.805	1353.6	2	1353.6	-0.0025	0	43.09	0.0022	K	NYELLCGDNTR	K
1	3::G3X6N3	Serotransferrin OS=Bos taurus GN=TF PE=1 SV=1	5712	79783	2426	2426	76	76		-1		6674	19413	1	1	0	681.856	1361.7	2	1361.7	-0.0039	0	75.56	3e-06	K	CGLVPVLAENYK	T
1	3::G3X6N3	Serotransferrin OS=Bos taurus GN=TF PE=1 SV=1	5712	79783	2426	2426	76	76		-1		6675	20913	1	1	0	681.856	1361.7	2	1361.7	-0.0031	0	75.52	3e-06	K	CGLVPVLAENYK	T
1	3::G3X6N3	Serotransferrin OS=Bos taurus GN=TF PE=1 SV=1	5712	79783	2426	2426	76	76		-1		6676	20522	1	1	0	681.857	1361.7	2	1361.7	-0.0024	0	75.64	2.9e-06	K	CGLVPVLAENYK	T
1	3::G3X6N3	Serotransferrin OS=Bos taurus GN=TF PE=1 SV=1	5712	79783	2426	2426	76	76		-1		6677	19902	1	1	0	681.857	1361.7	2	1361.7	-0.0024	0	75.64	2.9e-06	K	CGLVPVLAENYK	T
1	3::G3X6N3	Serotransferrin OS=Bos taurus GN=TF PE=1 SV=1	5712	79783	2426	2426	76	76		-1		6678	20784	1	1	0	681.857	1361.7	2	1361.7	-0.0022	0	67.42	1.9e-05	K	CGLVPVLAENYK	T
1	3::G3X6N3	Serotransferrin OS=Bos taurus GN=TF PE=1 SV=1	5712	79783	2426	2426	76	76		-1		6679	19543	1	1	0	681.857	1361.7	2	1361.7	-0.0021	0	57.35	0.0002	K	CGLVPVLAENYK	T
1	3::G3X6N3	Serotransferrin OS=Bos taurus GN=TF PE=1 SV=1	5712	79783	2426	2426	76	76		-1		6680	21290	1	1	0	681.857	1361.7	2	1361.7	-0.002	0	61.54	7.5e-05	K	CGLVPVLAENYK	T
1	3::G3X6N3	Serotransferrin OS=Bos taurus GN=TF PE=1 SV=1	5712	79783	2426	2426	76	76		-1		6681	20020	1	1	0	681.857	1361.7	2	1361.7	-0.0017	0	62.81	5.4e-05	K	CGLVPVLAENYK	T
1	3::G3X6N3	Serotransferrin OS=Bos taurus GN=TF PE=1 SV=1	5712	79783	2426	2426	76	76		-1		6682	20154	1	1	0	681.857	1361.7	2	1361.7	-0.0014	0	80.62	8.9e-07	K	CGLVPVLAENYK	T
1	3::G3X6N3	Serotransferrin OS=Bos taurus GN=TF PE=1 SV=1	5712	79783	2426	2426	76	76		-1		6683	19785	1	1	0	681.857	1361.7	2	1361.7	-0.0013	0	80.63	8.7e-07	K	CGLVPVLAENYK	T
1	3::G3X6N3	Serotransferrin OS=Bos taurus GN=TF PE=1 SV=1	5712	79783	2426	2426	76	76		-1		6684	20393	1	1	0	681.857	1361.7	2	1361.7	-0.0009	0	75.55	2.8e-06	K	CGLVPVLAENYK	T
1	3::G3X6N3	Serotransferrin OS=Bos taurus GN=TF PE=1 SV=1	5712	79783	2426	2426	76	76		-1		6685	20649	1	1	0	681.857	1361.7	2	1361.7	-0.0008	0	51.69	0.00068	K	CGLVPVLAENYK	T
1	3::G3X6N3	Serotransferrin OS=Bos taurus GN=TF PE=1 SV=1	5712	79783	2426	2426	76	76		-1		6686	21041	1	1	0	681.857	1361.7	2	1361.7	-0.0008	0	80.49	9e-07	K	CGLVPVLAENYK	T
1	3::G3X6N3	Serotransferrin OS=Bos taurus GN=TF PE=1 SV=1	5712	79783	2426	2426	76	76		-1		6687	19661	1	1	0	681.858	1361.7	2	1361.7	-0.0004	0	80.63	8.7e-07	K	CGLVPVLAENYK	T
1	3::G3X6N3	Serotransferrin OS=Bos taurus GN=TF PE=1 SV=1	5712	79783	2426	2426	76	76		-1		6688	21422	1	1	0	681.858	1361.7	2	1361.7	-0.0002	0	62.15	6.2e-05	K	CGLVPVLAENYK	T
1	3::G3X6N3	Serotransferrin OS=Bos taurus GN=TF PE=1 SV=1	5712	79783	2426	2426	76	76		-1		6689	20275	1	1	0	681.858	1361.7	2	1361.7	0	0	71.75	6.8e-06	K	CGLVPVLAENYK	T
1	3::G3X6N3	Serotransferrin OS=Bos taurus GN=TF PE=1 SV=1	5712	79783	2426	2426	76	76		-1		6690	21831	1	1	0	681.858	1361.7	2	1361.7	0.0002	0	48.92	0.0013	K	CGLVPVLAENYK	T
1	3::G3X6N3	Serotransferrin OS=Bos taurus GN=TF PE=1 SV=1	5712	79783	2426	2426	76	76		-1		6691	21168	1	1	0	681.858	1361.7	2	1361.7	0.0007	0	51.27	0.00075	K	CGLVPVLAENYK	T
1	3::G3X6N3	Serotransferrin OS=Bos taurus GN=TF PE=1 SV=1	5712	79783	2426	2426	76	76		-1		6701	21967	1	1	0	682.355	1362.7	2	1362.69	0.01	0	28.89	0.13	K	CGLVPVLAENYK	T
1	3::G3X6N3	Serotransferrin OS=Bos taurus GN=TF PE=1 SV=1	5712	79783	2426	2426	76	76		-1		6702	22250	1	1	0	682.355	1362.7	2	1362.69	0.0102	0	28.25	0.15	K	CGLVPVLAENYK	T
1	3::G3X6N3	Serotransferrin OS=Bos taurus GN=TF PE=1 SV=1	5712	79783	2426	2426	76	76		-1		6705	21698	1	1	0	682.357	1362.7	2	1362.69	0.0133	0	31.7	0.071	K	CGLVPVLAENYK	T
1	3::G3X6N3	Serotransferrin OS=Bos taurus GN=TF PE=1 SV=1	5712	79783	2426	2426	76	76		-1		6714	1118	1	1	1	455.869	1364.59	3	1364.59	-0.0018	1	24.69	0.1	K	TEDGSCKNTPEK	G
1	3::G3X6N3	Serotransferrin OS=Bos taurus GN=TF PE=1 SV=1	5712	79783	2426	2426	76	76		-1		6715	937	1	1	1	455.869	1364.59	3	1364.59	-0.0017	1	30.79	0.025	K	TEDGSCKNTPEK	G
1	3::G3X6N3	Serotransferrin OS=Bos taurus GN=TF PE=1 SV=1	5712	79783	2426	2426	76	76		-1		6726	1212	1	1	1	456.2	1365.58	3	1365.57	0.005	1	29.91	0.027	K	TEDGSCKNTPEK	G
1	3::G3X6N3	Serotransferrin OS=Bos taurus GN=TF PE=1 SV=1	5712	79783	2426	2426	76	76		-1		6727	1019	1	1	1	456.205	1365.59	3	1365.57	0.0214	1	28.15	0.063	K	TEDGSCKNTPEK	G
1	3::G3X6N3	Serotransferrin OS=Bos taurus GN=TF PE=1 SV=1	5712	79783	2426	2426	76	76		-1		7095	11653	1	1	0	460.245	1377.71	3	1377.73	-0.0119	2	35.19	0.028	K	KDTDFKLNELR	G
1	3::G3X6N3	Serotransferrin OS=Bos taurus GN=TF PE=1 SV=1	5712	79783	2426	2426	76	76		-1		7096	11396	1	1	0	460.246	1377.72	3	1377.73	-0.0089	2	41.41	0.0066	K	KDTDFKLNELR	G
1	3::G3X6N3	Serotransferrin OS=Bos taurus GN=TF PE=1 SV=1	5712	79783	2426	2426	76	76		-1		7097	14952	1	1	0	460.247	1377.72	3	1377.73	-0.0066	2	65.49	2.3e-05	K	KDTDFKLNELR	G
1	3::G3X6N3	Serotransferrin OS=Bos taurus GN=TF PE=1 SV=1	5712	79783	2426	2426	76	76		-1		7098	18793	1	1	0	460.247	1377.72	3	1377.73	-0.0061	2	64.59	2.9e-05	K	KDTDFKLNELR	G
1	3::G3X6N3	Serotransferrin OS=Bos taurus GN=TF PE=1 SV=1	5712	79783	2426	2426	76	76		-1		7099	11520	1	1	0	460.247	1377.72	3	1377.73	-0.0058	2	46.74	0.0018	K	KDTDFKLNELR	G
1	3::G3X6N3	Serotransferrin OS=Bos taurus GN=TF PE=1 SV=1	5712	79783	2426	2426	76	76		-1		7100	17619	1	1	0	460.247	1377.72	3	1377.73	-0.0054	2	37.35	0.014	K	KDTDFKLNELR	G
1	3::G3X6N3	Serotransferrin OS=Bos taurus GN=TF PE=1 SV=1	5712	79783	2426	2426	76	76		-1		7101	21000	1	1	0	460.248	1377.72	3	1377.73	-0.004	2	52.93	0.00039	K	KDTDFKLNELR	G
1	3::G3X6N3	Serotransferrin OS=Bos taurus GN=TF PE=1 SV=1	5712	79783	2426	2426	76	76		-1		7102	17775	1	1	0	460.248	1377.72	3	1377.73	-0.0039	2	36.21	0.019	K	KDTDFKLNELR	G
1	3::G3X6N3	Serotransferrin OS=Bos taurus GN=TF PE=1 SV=1	5712	79783	2426	2426	76	76		-1		7103	11165	1	1	0	460.248	1377.72	3	1377.73	-0.0037	2	65.8	2e-05	K	KDTDFKLNELR	G
1	3::G3X6N3	Serotransferrin OS=Bos taurus GN=TF PE=1 SV=1	5712	79783	2426	2426	76	76		-1		7104	15091	1	1	0	460.248	1377.72	3	1377.73	-0.0035	2	48.62	0.0011	K	KDTDFKLNELR	G
1	3::G3X6N3	Serotransferrin OS=Bos taurus GN=TF PE=1 SV=1	5712	79783	2426	2426	76	76		-1		7105	14537	1	1	0	460.248	1377.72	3	1377.73	-0.0034	2	57.59	0.00013	K	KDTDFKLNELR	G
1	3::G3X6N3	Serotransferrin OS=Bos taurus GN=TF PE=1 SV=1	5712	79783	2426	2426	76	76		-1		7106	12469	1	1	0	460.248	1377.72	3	1377.73	-0.0029	2	40.75	0.0065	K	KDTDFKLNELR	G
1	3::G3X6N3	Serotransferrin OS=Bos taurus GN=TF PE=1 SV=1	5712	79783	2426	2426	76	76		-1		7107	18475	1	1	0	460.248	1377.72	3	1377.73	-0.0028	2	52.07	0.00048	K	KDTDFKLNELR	G
1	3::G3X6N3	Serotransferrin OS=Bos taurus GN=TF PE=1 SV=1	5712	79783	2426	2426	76	76		-1		7108	18924	1	1	0	460.248	1377.72	3	1377.73	-0.0027	2	64.86	2.5e-05	K	KDTDFKLNELR	G
1	3::G3X6N3	Serotransferrin OS=Bos taurus GN=TF PE=1 SV=1	5712	79783	2426	2426	76	76		-1		7109	20598	1	1	0	460.248	1377.72	3	1377.73	-0.0027	2	71.28	5.7e-06	K	KDTDFKLNELR	G
1	3::G3X6N3	Serotransferrin OS=Bos taurus GN=TF PE=1 SV=1	5712	79783	2426	2426	76	76		-1		7110	14296	1	1	0	460.248	1377.72	3	1377.73	-0.0025	2	53.27	0.00036	K	KDTDFKLNELR	G
1	3::G3X6N3	Serotransferrin OS=Bos taurus GN=TF PE=1 SV=1	5712	79783	2426	2426	76	76		-1		7111	18193	1	1	0	460.248	1377.72	3	1377.73	-0.0025	2	38.64	0.011	K	KDTDFKLNELR	G
1	3::G3X6N3	Serotransferrin OS=Bos taurus GN=TF PE=1 SV=1	5712	79783	2426	2426	76	76		-1		7112	18048	1	1	0	460.248	1377.72	3	1377.73	-0.0022	2	38.98	0.01	K	KDTDFKLNELR	G
1	3::G3X6N3	Serotransferrin OS=Bos taurus GN=TF PE=1 SV=1	5712	79783	2426	2426	76	76		-1		7113	18608	1	1	0	460.248	1377.72	3	1377.73	-0.0021	2	59.67	8.9e-05	K	KDTDFKLNELR	G
1	3::G3X6N3	Serotransferrin OS=Bos taurus GN=TF PE=1 SV=1	5712	79783	2426	2426	76	76		-1		7114	20291	1	1	0	460.248	1377.72	3	1377.73	-0.0021	2	45.56	0.0023	K	KDTDFKLNELR	G
1	3::G3X6N3	Serotransferrin OS=Bos taurus GN=TF PE=1 SV=1	5712	79783	2426	2426	76	76		-1		7115	19601	1	1	0	460.248	1377.72	3	1377.73	-0.0019	2	65.35	2.4e-05	K	KDTDFKLNELR	G
1	3::G3X6N3	Serotransferrin OS=Bos taurus GN=TF PE=1 SV=1	5712	79783	2426	2426	76	76		-1		7116	19473	1	1	0	460.248	1377.72	3	1377.73	-0.0018	2	58.36	0.00012	K	KDTDFKLNELR	G
1	3::G3X6N3	Serotransferrin OS=Bos taurus GN=TF PE=1 SV=1	5712	79783	2426	2426	76	76		-1		7117	19081	1	1	0	460.248	1377.72	3	1377.73	-0.0017	2	71.17	6.3e-06	K	KDTDFKLNELR	G
1	3::G3X6N3	Serotransferrin OS=Bos taurus GN=TF PE=1 SV=1	5712	79783	2426	2426	76	76		-1		7118	14057	1	1	0	460.248	1377.72	3	1377.73	-0.0017	2	49.04	0.001	K	KDTDFKLNELR	G
1	3::G3X6N3	Serotransferrin OS=Bos taurus GN=TF PE=1 SV=1	5712	79783	2426	2426	76	76		-1		7119	21305	1	1	0	460.248	1377.72	3	1377.73	-0.0016	2	60.08	8.1e-05	K	KDTDFKLNELR	G
1	3::G3X6N3	Serotransferrin OS=Bos taurus GN=TF PE=1 SV=1	5712	79783	2426	2426	76	76		-1		7120	19737	1	1	0	460.248	1377.72	3	1377.73	-0.0015	2	48.95	0.001	K	KDTDFKLNELR	G
1	3::G3X6N3	Serotransferrin OS=Bos taurus GN=TF PE=1 SV=1	5712	79783	2426	2426	76	76		-1		7121	19202	1	1	0	460.248	1377.72	3	1377.73	-0.0015	2	58.23	0.00012	K	KDTDFKLNELR	G
1	3::G3X6N3	Serotransferrin OS=Bos taurus GN=TF PE=1 SV=1	5712	79783	2426	2426	76	76		-1		7122	20001	1	1	0	460.249	1377.72	3	1377.73	-0.0012	2	58.49	0.00011	K	KDTDFKLNELR	G
1	3::G3X6N3	Serotransferrin OS=Bos taurus GN=TF PE=1 SV=1	5712	79783	2426	2426	76	76		-1		7123	20836	1	1	0	460.249	1377.72	3	1377.73	-0.0007	2	71.34	5.9e-06	K	KDTDFKLNELR	G
1	3::G3X6N3	Serotransferrin OS=Bos taurus GN=TF PE=1 SV=1	5712	79783	2426	2426	76	76		-1		7124	19342	1	1	0	460.249	1377.72	3	1377.73	-0.0006	2	60.27	7.6e-05	K	KDTDFKLNELR	G
1	3::G3X6N3	Serotransferrin OS=Bos taurus GN=TF PE=1 SV=1	5712	79783	2426	2426	76	76		-1		7125	19882	1	1	0	460.249	1377.72	3	1377.73	-0.0006	2	48.49	0.0011	K	KDTDFKLNELR	G
1	3::G3X6N3	Serotransferrin OS=Bos taurus GN=TF PE=1 SV=1	5712	79783	2426	2426	76	76		-1		7126	11762	1	1	0	460.249	1377.72	3	1377.73	-0.0005	2	37.63	0.014	K	KDTDFKLNELR	G
1	3::G3X6N3	Serotransferrin OS=Bos taurus GN=TF PE=1 SV=1	5712	79783	2426	2426	76	76		-1		7127	20456	1	1	0	460.249	1377.73	3	1377.73	-0.0002	2	43.82	0.0034	K	KDTDFKLNELR	G
1	3::G3X6N3	Serotransferrin OS=Bos taurus GN=TF PE=1 SV=1	5712	79783	2426	2426	76	76		-1		7128	20145	1	1	0	460.249	1377.73	3	1377.73	0.0004	2	48.41	0.0012	K	KDTDFKLNELR	G
1	3::G3X6N3	Serotransferrin OS=Bos taurus GN=TF PE=1 SV=1	5712	79783	2426	2426	76	76		-1		7129	17914	1	1	0	460.249	1377.73	3	1377.73	0.0006	2	38.17	0.012	K	KDTDFKLNELR	G
1	3::G3X6N3	Serotransferrin OS=Bos taurus GN=TF PE=1 SV=1	5712	79783	2426	2426	76	76		-1		7130	13493	1	1	0	460.25	1377.73	3	1377.73	0.0031	2	56.34	0.00017	K	KDTDFKLNELR	G
1	3::G3X6N3	Serotransferrin OS=Bos taurus GN=TF PE=1 SV=1	5712	79783	2426	2426	76	76		-1		7131	22090	1	1	0	460.251	1377.73	3	1377.73	0.0052	2	33.31	0.033	K	KDTDFKLNELR	G
1	3::G3X6N3	Serotransferrin OS=Bos taurus GN=TF PE=1 SV=1	5712	79783	2426	2426	76	76		-1		7132	11285	1	1	0	460.251	1377.73	3	1377.73	0.0053	2	50.82	0.00059	K	KDTDFKLNELR	G
1	3::G3X6N3	Serotransferrin OS=Bos taurus GN=TF PE=1 SV=1	5712	79783	2426	2426	76	76		-1		7140	18329	1	1	0	460.583	1378.73	3	1378.71	0.0175	2	39.64	0.0076	K	KDTDFKLNELR	G
1	3::G3X6N3	Serotransferrin OS=Bos taurus GN=TF PE=1 SV=1	5712	79783	2426	2426	76	76		-1		7325	15163	1	1	0	695.339	1388.66	2	1388.67	-0.0044	0	83.77	3.9e-07	K	TSDANINWNNLK	G
1	3::G3X6N3	Serotransferrin OS=Bos taurus GN=TF PE=1 SV=1	5712	79783	2426	2426	76	76		-1		7326	15664	1	1	0	695.34	1388.66	2	1388.67	-0.0035	0	92.26	5.5e-08	K	TSDANINWNNLK	G
1	3::G3X6N3	Serotransferrin OS=Bos taurus GN=TF PE=1 SV=1	5712	79783	2426	2426	76	76		-1		7327	15537	1	1	0	695.34	1388.67	2	1388.67	-0.0032	0	78.59	1.3e-06	K	TSDANINWNNLK	G
1	3::G3X6N3	Serotransferrin OS=Bos taurus GN=TF PE=1 SV=1	5712	79783	2426	2426	76	76		-1		7328	15411	1	1	0	695.34	1388.67	2	1388.67	-0.0029	0	92.15	5.6e-08	K	TSDANINWNNLK	G
1	3::G3X6N3	Serotransferrin OS=Bos taurus GN=TF PE=1 SV=1	5712	79783	2426	2426	76	76		-1		7329	15285	1	1	0	695.34	1388.67	2	1388.67	-0.0029	0	89.31	1.1e-07	K	TSDANINWNNLK	G
1	3::G3X6N3	Serotransferrin OS=Bos taurus GN=TF PE=1 SV=1	5712	79783	2426	2426	76	76		-1		7330	15922	1	1	0	695.341	1388.67	2	1388.67	-0.0001	0	85.44	2.7e-07	K	TSDANINWNNLK	G
1	3::G3X6N3	Serotransferrin OS=Bos taurus GN=TF PE=1 SV=1	5712	79783	2426	2426	76	76		-1		7331	15792	1	1	0	695.341	1388.67	2	1388.67	-0.0001	0	84.2	3.6e-07	K	TSDANINWNNLK	G
1	3::G3X6N3	Serotransferrin OS=Bos taurus GN=TF PE=1 SV=1	5712	79783	2426	2426	76	76		-1		7336	14790	1	1	0	695.832	1389.65	2	1389.65	-0.0035	0	82.4	4.6e-07	K	TSDANINWNNLK	G
1	3::G3X6N3	Serotransferrin OS=Bos taurus GN=TF PE=1 SV=1	5712	79783	2426	2426	76	76		-1		7337	14527	1	1	0	695.832	1389.65	2	1389.65	-0.0034	0	93.15	3.9e-08	K	TSDANINWNNLK	G
1	3::G3X6N3	Serotransferrin OS=Bos taurus GN=TF PE=1 SV=1	5712	79783	2426	2426	76	76		-1		7338	14399	1	1	0	695.832	1389.65	2	1389.65	-0.003	0	90.36	7.4e-08	K	TSDANINWNNLK	G
1	3::G3X6N3	Serotransferrin OS=Bos taurus GN=TF PE=1 SV=1	5712	79783	2426	2426	76	76		-1		7339	14658	1	1	0	695.832	1389.65	2	1389.65	-0.0023	0	90.45	7.4e-08	K	TSDANINWNNLK	G
1	3::G3X6N3	Serotransferrin OS=Bos taurus GN=TF PE=1 SV=1	5712	79783	2426	2426	76	76		-1		7340	14920	1	1	0	695.833	1389.65	2	1389.65	-0.0005	0	87.03	1.6e-07	K	TSDANINWNNLK	G
1	3::G3X6N3	Serotransferrin OS=Bos taurus GN=TF PE=1 SV=1	5712	79783	2426	2426	76	76		-1		7341	17754	1	1	0	695.833	1389.65	2	1389.65	-0.0005	0	62.99	4.2e-05	K	TSDANINWNNLK	G
1	3::G3X6N3	Serotransferrin OS=Bos taurus GN=TF PE=1 SV=1	5712	79783	2426	2426	76	76		-1		7342	17315	1	1	0	695.834	1389.65	2	1389.65	0.0012	0	76.5	2e-06	K	TSDANINWNNLK	G
1	3::G3X6N3	Serotransferrin OS=Bos taurus GN=TF PE=1 SV=1	5712	79783	2426	2426	76	76		-1		7343	17592	1	1	0	695.834	1389.65	2	1389.65	0.0016	0	77.21	1.6e-06	K	TSDANINWNNLK	G
1	3::G3X6N3	Serotransferrin OS=Bos taurus GN=TF PE=1 SV=1	5712	79783	2426	2426	76	76		-1		7344	17071	1	1	0	695.834	1389.65	2	1389.65	0.0018	0	82.24	5.1e-07	K	TSDANINWNNLK	G
1	3::G3X6N3	Serotransferrin OS=Bos taurus GN=TF PE=1 SV=1	5712	79783	2426	2426	76	76		-1		7345	16947	1	1	0	695.834	1389.65	2	1389.65	0.0018	0	80.78	7.1e-07	K	TSDANINWNNLK	G
1	3::G3X6N3	Serotransferrin OS=Bos taurus GN=TF PE=1 SV=1	5712	79783	2426	2426	76	76		-1		7346	17195	1	1	0	695.835	1389.66	2	1389.65	0.0037	0	74.54	3e-06	K	TSDANINWNNLK	G
1	3::G3X6N3	Serotransferrin OS=Bos taurus GN=TF PE=1 SV=1	5712	79783	2426	2426	76	76		-1		7347	17450	1	1	0	695.836	1389.66	2	1389.65	0.0054	0	70.4	8e-06	K	TSDANINWNNLK	G
1	3::G3X6N3	Serotransferrin OS=Bos taurus GN=TF PE=1 SV=1	5712	79783	2426	2426	76	76		-1		7348	16827	1	1	0	695.837	1389.66	2	1389.65	0.0061	0	72.97	4.4e-06	K	TSDANINWNNLK	G
1	3::G3X6N3	Serotransferrin OS=Bos taurus GN=TF PE=1 SV=1	5712	79783	2426	2426	76	76		-1		7349	16310	1	1	0	695.837	1389.66	2	1389.65	0.0073	0	81.09	6.7e-07	K	TSDANINWNNLK	G
1	3::G3X6N3	Serotransferrin OS=Bos taurus GN=TF PE=1 SV=1	5712	79783	2426	2426	76	76		-1		7350	16172	1	1	0	695.837	1389.66	2	1389.65	0.0077	0	84.64	3e-07	K	TSDANINWNNLK	G
1	3::G3X6N3	Serotransferrin OS=Bos taurus GN=TF PE=1 SV=1	5712	79783	2426	2426	76	76		-1		7351	16440	1	1	0	695.837	1389.66	2	1389.65	0.0078	0	81.74	5.8e-07	K	TSDANINWNNLK	G
1	3::G3X6N3	Serotransferrin OS=Bos taurus GN=TF PE=1 SV=1	5712	79783	2426	2426	76	76		-1		7352	16693	1	1	0	695.838	1389.66	2	1389.65	0.0086	0	72.89	4.4e-06	K	TSDANINWNNLK	G
1	3::G3X6N3	Serotransferrin OS=Bos taurus GN=TF PE=1 SV=1	5712	79783	2426	2426	76	76		-1		7354	16566	1	1	0	695.838	1389.66	2	1389.65	0.0092	0	80.58	8e-07	K	TSDANINWNNLK	G
1	3::G3X6N3	Serotransferrin OS=Bos taurus GN=TF PE=1 SV=1	5712	79783	2426	2426	76	76		-1		7355	16049	1	1	0	695.838	1389.66	2	1389.65	0.0094	0	78.78	1.2e-06	K	TSDANINWNNLK	G
1	3::G3X6N3	Serotransferrin OS=Bos taurus GN=TF PE=1 SV=1	5712	79783	2426	2426	76	76		-1		7362	15045	1	1	0	696.33	1390.65	2	1390.64	0.0098	0	82.61	4.3e-07	K	TSDANINWNNLK	G
1	3::G3X6N3	Serotransferrin OS=Bos taurus GN=TF PE=1 SV=1	5712	79783	2426	2426	76	76		-1		7481	19638	1	1	0	698.831	1395.65	2	1395.65	-0.0054	0	70.89	5.4e-06	K	CLMEGAGDVAFVK	H
1	3::G3X6N3	Serotransferrin OS=Bos taurus GN=TF PE=1 SV=1	5712	79783	2426	2426	76	76		-1		7482	18486	1	1	0	698.832	1395.65	2	1395.65	-0.0034	0	92.89	3.3e-08	K	CLMEGAGDVAFVK	H
1	3::G3X6N3	Serotransferrin OS=Bos taurus GN=TF PE=1 SV=1	5712	79783	2426	2426	76	76		-1		7483	19760	1	1	0	698.832	1395.65	2	1395.65	-0.0029	0	76.61	1.4e-06	K	CLMEGAGDVAFVK	H
1	3::G3X6N3	Serotransferrin OS=Bos taurus GN=TF PE=1 SV=1	5712	79783	2426	2426	76	76		-1		7484	19888	1	1	0	698.832	1395.65	2	1395.65	-0.0025	0	91.56	4.6e-08	K	CLMEGAGDVAFVK	H
1	3::G3X6N3	Serotransferrin OS=Bos taurus GN=TF PE=1 SV=1	5712	79783	2426	2426	76	76		-1		7485	19388	1	1	0	698.832	1395.65	2	1395.65	-0.0024	0	86.72	1.4e-07	K	CLMEGAGDVAFVK	H
1	3::G3X6N3	Serotransferrin OS=Bos taurus GN=TF PE=1 SV=1	5712	79783	2426	2426	76	76		-1		7486	19135	1	1	0	698.832	1395.65	2	1395.65	-0.0023	0	89.97	6.8e-08	K	CLMEGAGDVAFVK	H
1	3::G3X6N3	Serotransferrin OS=Bos taurus GN=TF PE=1 SV=1	5712	79783	2426	2426	76	76		-1		7487	20138	1	1	0	698.832	1395.65	2	1395.65	-0.0023	0	75.28	2e-06	K	CLMEGAGDVAFVK	H
1	3::G3X6N3	Serotransferrin OS=Bos taurus GN=TF PE=1 SV=1	5712	79783	2426	2426	76	76		-1		7488	20263	1	1	0	698.832	1395.65	2	1395.65	-0.0023	0	82.56	3.8e-07	K	CLMEGAGDVAFVK	H
1	3::G3X6N3	Serotransferrin OS=Bos taurus GN=TF PE=1 SV=1	5712	79783	2426	2426	76	76		-1		7489	20566	1	1	0	698.832	1395.65	2	1395.65	-0.0022	0	59.11	8.3e-05	K	CLMEGAGDVAFVK	H
1	3::G3X6N3	Serotransferrin OS=Bos taurus GN=TF PE=1 SV=1	5712	79783	2426	2426	76	76		-1		7490	21391	1	1	0	698.833	1395.65	2	1395.65	-0.0021	0	42.07	0.0042	K	CLMEGAGDVAFVK	H
1	3::G3X6N3	Serotransferrin OS=Bos taurus GN=TF PE=1 SV=1	5712	79783	2426	2426	76	76		-1		7491	19251	1	1	0	698.833	1395.65	2	1395.65	-0.0019	0	91.37	4.9e-08	K	CLMEGAGDVAFVK	H
1	3::G3X6N3	Serotransferrin OS=Bos taurus GN=TF PE=1 SV=1	5712	79783	2426	2426	76	76		-1		7492	20388	1	1	0	698.833	1395.65	2	1395.65	-0.0018	0	75.52	1.9e-06	K	CLMEGAGDVAFVK	H
1	3::G3X6N3	Serotransferrin OS=Bos taurus GN=TF PE=1 SV=1	5712	79783	2426	2426	76	76		-1		7493	18746	1	1	0	698.833	1395.65	2	1395.65	-0.0017	0	82.94	3.4e-07	K	CLMEGAGDVAFVK	H
1	3::G3X6N3	Serotransferrin OS=Bos taurus GN=TF PE=1 SV=1	5712	79783	2426	2426	76	76		-1		7494	18616	1	1	0	698.833	1395.65	2	1395.65	-0.0014	0	99.27	8e-09	K	CLMEGAGDVAFVK	H
1	3::G3X6N3	Serotransferrin OS=Bos taurus GN=TF PE=1 SV=1	5712	79783	2426	2426	76	76		-1		7495	20007	1	1	0	698.833	1395.65	2	1395.65	-0.0011	0	91.02	5.3e-08	K	CLMEGAGDVAFVK	H
1	3::G3X6N3	Serotransferrin OS=Bos taurus GN=TF PE=1 SV=1	5712	79783	2426	2426	76	76		-1		7496	18352	1	1	0	698.833	1395.65	2	1395.65	-0.001	0	86.31	1.6e-07	K	CLMEGAGDVAFVK	H
1	3::G3X6N3	Serotransferrin OS=Bos taurus GN=TF PE=1 SV=1	5712	79783	2426	2426	76	76		-1		7497	19513	1	1	0	698.833	1395.65	2	1395.65	-0.001	0	99.16	8.1e-09	K	CLMEGAGDVAFVK	H
1	3::G3X6N3	Serotransferrin OS=Bos taurus GN=TF PE=1 SV=1	5712	79783	2426	2426	76	76		-1		7498	18882	1	1	0	698.833	1395.65	2	1395.65	-0.0007	0	74.7	2.3e-06	K	CLMEGAGDVAFVK	H
1	3::G3X6N3	Serotransferrin OS=Bos taurus GN=TF PE=1 SV=1	5712	79783	2426	2426	76	76		-1		7499	18673	1	1	0	466.225	1395.65	3	1395.65	-0.0004	0	61.48	4.7e-05	K	CLMEGAGDVAFVK	H
1	3::G3X6N3	Serotransferrin OS=Bos taurus GN=TF PE=1 SV=1	5712	79783	2426	2426	76	76		-1		7500	19009	1	1	0	698.834	1395.65	2	1395.65	0.0001	0	86.18	1.6e-07	K	CLMEGAGDVAFVK	H
1	3::G3X6N3	Serotransferrin OS=Bos taurus GN=TF PE=1 SV=1	5712	79783	2426	2426	76	76		-1		7502	18303	1	1	0	466.226	1395.66	3	1395.65	0.0025	0	59.02	8.8e-05	K	CLMEGAGDVAFVK	H
1	3::G3X6N3	Serotransferrin OS=Bos taurus GN=TF PE=1 SV=1	5712	79783	2426	2426	76	76		-1		7762	15346	1	1	0	706.831	1411.65	2	1411.65	-0.0003	0	54.61	0.00021	K	CLMEGAGDVAFVK	H
1	3::G3X6N3	Serotransferrin OS=Bos taurus GN=TF PE=1 SV=1	5712	79783	2426	2426	76	76		-1		7763	15749	1	1	0	706.833	1411.65	2	1411.65	0.0045	0	66.84	1.4e-05	K	CLMEGAGDVAFVK	H
1	3::G3X6N3	Serotransferrin OS=Bos taurus GN=TF PE=1 SV=1	5712	79783	2426	2426	76	76		-1		7764	15488	1	1	0	706.833	1411.65	2	1411.65	0.0045	0	54.95	0.00021	K	CLMEGAGDVAFVK	H
1	3::G3X6N3	Serotransferrin OS=Bos taurus GN=TF PE=1 SV=1	5712	79783	2426	2426	76	76		-1		7765	15615	1	1	0	706.834	1411.65	2	1411.65	0.0066	0	53.85	0.00028	K	CLMEGAGDVAFVK	H
1	3::G3X6N3	Serotransferrin OS=Bos taurus GN=TF PE=1 SV=1	5712	79783	2426	2426	76	76		-1		8514	2653	1	1	0	483.224	1446.65	3	1446.65	-0.0027	1	24.21	0.24	K	GTGKECVPNSNER	Y
1	3::G3X6N3	Serotransferrin OS=Bos taurus GN=TF PE=1 SV=1	5712	79783	2426	2426	76	76		-1		8515	2772	1	1	0	724.333	1446.65	2	1446.65	-0.0009	1	65.79	1.6e-05	K	GTGKECVPNSNER	Y
1	3::G3X6N3	Serotransferrin OS=Bos taurus GN=TF PE=1 SV=1	5712	79783	2426	2426	76	76		-1		8516	2852	1	1	0	724.334	1446.65	2	1446.65	0.001	1	65.12	2e-05	K	GTGKECVPNSNER	Y
1	3::G3X6N3	Serotransferrin OS=Bos taurus GN=TF PE=1 SV=1	5712	79783	2426	2426	76	76		-1		8517	2750	1	1	0	483.225	1446.65	3	1446.65	0.0012	1	37.71	0.011	K	GTGKECVPNSNER	Y
1	3::G3X6N3	Serotransferrin OS=Bos taurus GN=TF PE=1 SV=1	5712	79783	2426	2426	76	76		-1		8518	2944	1	1	0	724.334	1446.65	2	1446.65	0.0014	1	69.62	7.1e-06	K	GTGKECVPNSNER	Y
1	3::G3X6N3	Serotransferrin OS=Bos taurus GN=TF PE=1 SV=1	5712	79783	2426	2426	76	76		-1		8519	2837	1	1	0	483.225	1446.65	3	1446.65	0.0017	1	45.29	0.0019	K	GTGKECVPNSNER	Y
1	3::G3X6N3	Serotransferrin OS=Bos taurus GN=TF PE=1 SV=1	5712	79783	2426	2426	76	76		-1		8521	2920	1	1	0	483.226	1446.66	3	1446.65	0.0035	1	49.24	0.00084	K	GTGKECVPNSNER	Y
1	3::G3X6N3	Serotransferrin OS=Bos taurus GN=TF PE=1 SV=1	5712	79783	2426	2426	76	76		-1		8531	3913	1	1	0	724.824	1447.63	2	1447.64	-0.0023	1	32.08	0.032	K	GTGKECVPNSNER	Y
1	3::G3X6N3	Serotransferrin OS=Bos taurus GN=TF PE=1 SV=1	5712	79783	2426	2426	76	76		-1		8533	3225	1	1	0	724.826	1447.64	2	1447.64	0.0004	1	74.76	1.7e-06	K	GTGKECVPNSNER	Y
1	3::G3X6N3	Serotransferrin OS=Bos taurus GN=TF PE=1 SV=1	5712	79783	2426	2426	76	76		-1		8534	3787	1	1	0	724.826	1447.64	2	1447.64	0.0009	1	43.31	0.0024	K	GTGKECVPNSNER	Y
1	3::G3X6N3	Serotransferrin OS=Bos taurus GN=TF PE=1 SV=1	5712	79783	2426	2426	76	76		-1		8535	3121	1	1	0	724.826	1447.64	2	1447.64	0.0014	1	77.08	1e-06	K	GTGKECVPNSNER	Y
1	3::G3X6N3	Serotransferrin OS=Bos taurus GN=TF PE=1 SV=1	5712	79783	2426	2426	76	76		-1		8536	3448	1	1	0	724.826	1447.64	2	1447.64	0.0015	1	48.16	0.0008	K	GTGKECVPNSNER	Y
1	3::G3X6N3	Serotransferrin OS=Bos taurus GN=TF PE=1 SV=1	5712	79783	2426	2426	76	76		-1		8537	3426	1	1	0	483.553	1447.64	3	1447.64	0.0019	1	25.22	0.16	K	GTGKECVPNSNER	Y
1	3::G3X6N3	Serotransferrin OS=Bos taurus GN=TF PE=1 SV=1	5712	79783	2426	2426	76	76		-1		8538	3569	1	1	0	724.826	1447.64	2	1447.64	0.002	1	52.93	0.00027	K	GTGKECVPNSNER	Y
1	3::G3X6N3	Serotransferrin OS=Bos taurus GN=TF PE=1 SV=1	5712	79783	2426	2426	76	76		-1		8539	3313	1	1	0	483.553	1447.64	3	1447.64	0.0023	1	36.46	0.012	K	GTGKECVPNSNER	Y
1	3::G3X6N3	Serotransferrin OS=Bos taurus GN=TF PE=1 SV=1	5712	79783	2426	2426	76	76		-1		8540	3327	1	1	0	724.827	1447.64	2	1447.64	0.0027	1	60.1	5.4e-05	K	GTGKECVPNSNER	Y
1	3::G3X6N3	Serotransferrin OS=Bos taurus GN=TF PE=1 SV=1	5712	79783	2426	2426	76	76		-1		8541	3545	1	1	0	483.554	1447.64	3	1447.64	0.0034	1	35.69	0.015	K	GTGKECVPNSNER	Y
1	3::G3X6N3	Serotransferrin OS=Bos taurus GN=TF PE=1 SV=1	5712	79783	2426	2426	76	76		-1		8542	3212	1	1	0	483.554	1447.64	3	1447.64	0.0041	1	31.16	0.043	K	GTGKECVPNSNER	Y
1	3::G3X6N3	Serotransferrin OS=Bos taurus GN=TF PE=1 SV=1	5712	79783	2426	2426	76	76		-1		8543	3670	1	1	0	724.829	1447.64	2	1447.64	0.0064	1	57.32	0.00011	K	GTGKECVPNSNER	Y
1	3::G3X6N3	Serotransferrin OS=Bos taurus GN=TF PE=1 SV=1	5712	79783	2426	2426	76	76		-1		8544	3106	1	1	0	483.555	1447.64	3	1447.64	0.0066	1	37.51	0.01	K	GTGKECVPNSNER	Y
1	3::G3X6N3	Serotransferrin OS=Bos taurus GN=TF PE=1 SV=1	5712	79783	2426	2426	76	76		-1		8545	3882	1	1	0	483.555	1447.64	3	1447.64	0.007	1	25.84	0.15	K	GTGKECVPNSNER	Y
1	3::G3X6N3	Serotransferrin OS=Bos taurus GN=TF PE=1 SV=1	5712	79783	2426	2426	76	76		-1		8546	3027	1	1	0	724.831	1447.65	2	1447.64	0.0107	1	41.78	0.0043	K	GTGKECVPNSNER	Y
1	3::G3X6N3	Serotransferrin OS=Bos taurus GN=TF PE=1 SV=1	5712	79783	2426	2426	76	76		-1		8547	2671	1	1	0	724.832	1447.65	2	1447.64	0.0142	1	21.84	0.46	K	GTGKECVPNSNER	Y
1	3::G3X6N3	Serotransferrin OS=Bos taurus GN=TF PE=1 SV=1	5712	79783	2426	2426	76	76		-1		8548	3011	1	1	0	483.558	1447.65	3	1447.64	0.0151	1	44.89	0.0023	K	GTGKECVPNSNER	Y
1	3::G3X6N3	Serotransferrin OS=Bos taurus GN=TF PE=1 SV=1	5712	79783	2426	2426	76	76		-1		8592	3768	1	1	0	483.883	1448.63	3	1448.62	0.0065	1	29.48	0.043	K	GTGKECVPNSNER	Y
1	3::G3X6N3	Serotransferrin OS=Bos taurus GN=TF PE=1 SV=1	5712	79783	2426	2426	76	76		-1		8594	3658	1	1	0	483.884	1448.63	3	1448.62	0.0095	1	23.3	0.22	K	GTGKECVPNSNER	Y
1	3::G3X6N3	Serotransferrin OS=Bos taurus GN=TF PE=1 SV=1	5712	79783	2426	2426	76	76		-1		8859	12984	1	1	0	732.395	1462.78	2	1462.79	-0.0093	1	77.17	1.4e-06	R	ILESGPFVSCVKK	T
1	3::G3X6N3	Serotransferrin OS=Bos taurus GN=TF PE=1 SV=1	5712	79783	2426	2426	76	76		-1		8860	13052	1	1	0	488.6	1462.78	3	1462.79	-0.0061	1	52.47	0.00041	R	ILESGPFVSCVKK	T
1	3::G3X6N3	Serotransferrin OS=Bos taurus GN=TF PE=1 SV=1	5712	79783	2426	2426	76	76		-1		8861	14029	1	1	0	732.397	1462.78	2	1462.79	-0.0059	1	40.2	0.0069	R	ILESGPFVSCVKK	T
1	3::G3X6N3	Serotransferrin OS=Bos taurus GN=TF PE=1 SV=1	5712	79783	2426	2426	76	76		-1		8862	14116	1	1	0	488.601	1462.78	3	1462.79	-0.0054	1	56.54	0.00016	R	ILESGPFVSCVKK	T
1	3::G3X6N3	Serotransferrin OS=Bos taurus GN=TF PE=1 SV=1	5712	79783	2426	2426	76	76		-1		8863	13582	1	1	0	488.601	1462.78	3	1462.79	-0.0051	1	51.65	0.0005	R	ILESGPFVSCVKK	T
1	3::G3X6N3	Serotransferrin OS=Bos taurus GN=TF PE=1 SV=1	5712	79783	2426	2426	76	76		-1		8864	13728	1	1	0	488.601	1462.78	3	1462.79	-0.0046	1	63.5	3.2e-05	R	ILESGPFVSCVKK	T
1	3::G3X6N3	Serotransferrin OS=Bos taurus GN=TF PE=1 SV=1	5712	79783	2426	2426	76	76		-1		8865	14578	1	1	0	732.398	1462.78	2	1462.79	-0.0044	1	42.63	0.0039	R	ILESGPFVSCVKK	T
1	3::G3X6N3	Serotransferrin OS=Bos taurus GN=TF PE=1 SV=1	5712	79783	2426	2426	76	76		-1		8866	13185	1	1	0	488.601	1462.78	3	1462.79	-0.0043	1	61.48	5.1e-05	R	ILESGPFVSCVKK	T
1	3::G3X6N3	Serotransferrin OS=Bos taurus GN=TF PE=1 SV=1	5712	79783	2426	2426	76	76		-1		8867	13555	1	1	0	732.398	1462.78	2	1462.79	-0.0042	1	76.97	1.4e-06	R	ILESGPFVSCVKK	T
1	3::G3X6N3	Serotransferrin OS=Bos taurus GN=TF PE=1 SV=1	5712	79783	2426	2426	76	76		-1		8868	14242	1	1	0	488.601	1462.78	3	1462.79	-0.0034	1	54.09	0.00027	R	ILESGPFVSCVKK	T
1	3::G3X6N3	Serotransferrin OS=Bos taurus GN=TF PE=1 SV=1	5712	79783	2426	2426	76	76		-1		8869	14325	1	1	0	732.398	1462.78	2	1462.79	-0.0033	1	44.12	0.0025	R	ILESGPFVSCVKK	T
1	3::G3X6N3	Serotransferrin OS=Bos taurus GN=TF PE=1 SV=1	5712	79783	2426	2426	76	76		-1		8870	13438	1	1	0	488.601	1462.78	3	1462.79	-0.0031	1	60.8	5.4e-05	R	ILESGPFVSCVKK	T
1	3::G3X6N3	Serotransferrin OS=Bos taurus GN=TF PE=1 SV=1	5712	79783	2426	2426	76	76		-1		8871	13127	1	1	0	732.399	1462.78	2	1462.79	-0.0029	1	77.14	1.3e-06	R	ILESGPFVSCVKK	T
1	3::G3X6N3	Serotransferrin OS=Bos taurus GN=TF PE=1 SV=1	5712	79783	2426	2426	76	76		-1		8872	12912	1	1	0	488.601	1462.78	3	1462.79	-0.0027	1	72.54	3.7e-06	R	ILESGPFVSCVKK	T
1	3::G3X6N3	Serotransferrin OS=Bos taurus GN=TF PE=1 SV=1	5712	79783	2426	2426	76	76		-1		8873	13860	1	1	0	488.602	1462.78	3	1462.79	-0.0025	1	40.15	0.0063	R	ILESGPFVSCVKK	T
1	3::G3X6N3	Serotransferrin OS=Bos taurus GN=TF PE=1 SV=1	5712	79783	2426	2426	76	76		-1		8874	13315	1	1	0	488.602	1462.78	3	1462.79	-0.0024	1	53	0.00033	R	ILESGPFVSCVKK	T
1	3::G3X6N3	Serotransferrin OS=Bos taurus GN=TF PE=1 SV=1	5712	79783	2426	2426	76	76		-1		8875	13990	1	1	0	488.602	1462.78	3	1462.79	-0.0023	1	60.89	5.3e-05	R	ILESGPFVSCVKK	T
1	3::G3X6N3	Serotransferrin OS=Bos taurus GN=TF PE=1 SV=1	5712	79783	2426	2426	76	76		-1		8876	14375	1	1	0	488.602	1462.78	3	1462.79	-0.0015	1	53.58	0.00028	R	ILESGPFVSCVKK	T
1	3::G3X6N3	Serotransferrin OS=Bos taurus GN=TF PE=1 SV=1	5712	79783	2426	2426	76	76		-1		8877	13696	1	1	0	732.399	1462.78	2	1462.79	-0.001	1	69.59	7.1e-06	R	ILESGPFVSCVKK	T
1	3::G3X6N3	Serotransferrin OS=Bos taurus GN=TF PE=1 SV=1	5712	79783	2426	2426	76	76		-1		8878	14516	1	1	0	488.602	1462.79	3	1462.79	-0.0002	1	45.21	0.0021	R	ILESGPFVSCVKK	T
1	3::G3X6N3	Serotransferrin OS=Bos taurus GN=TF PE=1 SV=1	5712	79783	2426	2426	76	76		-1		8891	16226	1	1	0	733.824	1465.63	2	1465.64	-0.0023	0	67.8	7.3e-06	K	TYDSYLGDDYVR	A
1	3::G3X6N3	Serotransferrin OS=Bos taurus GN=TF PE=1 SV=1	5712	79783	2426	2426	76	76		-1		8892	17624	1	1	0	733.824	1465.63	2	1465.64	-0.0021	0	60.77	3.7e-05	K	TYDSYLGDDYVR	A
1	3::G3X6N3	Serotransferrin OS=Bos taurus GN=TF PE=1 SV=1	5712	79783	2426	2426	76	76		-1		8893	16492	1	1	0	733.825	1465.64	2	1465.64	-0.0007	0	91.18	3.4e-08	K	TYDSYLGDDYVR	A
1	3::G3X6N3	Serotransferrin OS=Bos taurus GN=TF PE=1 SV=1	5712	79783	2426	2426	76	76		-1		8894	16866	1	1	0	733.825	1465.64	2	1465.64	-0.0001	0	91.19	3.4e-08	K	TYDSYLGDDYVR	A
1	3::G3X6N3	Serotransferrin OS=Bos taurus GN=TF PE=1 SV=1	5712	79783	2426	2426	76	76		-1		8895	16612	1	1	0	733.826	1465.64	2	1465.64	0.0005	0	91.14	3.5e-08	K	TYDSYLGDDYVR	A
1	3::G3X6N3	Serotransferrin OS=Bos taurus GN=TF PE=1 SV=1	5712	79783	2426	2426	76	76		-1		8896	16983	1	1	0	733.826	1465.64	2	1465.64	0.0007	0	77.73	7.8e-07	K	TYDSYLGDDYVR	A
1	3::G3X6N3	Serotransferrin OS=Bos taurus GN=TF PE=1 SV=1	5712	79783	2426	2426	76	76		-1		8897	17482	1	1	0	733.826	1465.64	2	1465.64	0.0008	0	72.27	2.7e-06	K	TYDSYLGDDYVR	A
1	3::G3X6N3	Serotransferrin OS=Bos taurus GN=TF PE=1 SV=1	5712	79783	2426	2426	76	76		-1		8898	17104	1	1	0	733.826	1465.64	2	1465.64	0.0013	0	91.15	3.5e-08	K	TYDSYLGDDYVR	A
1	3::G3X6N3	Serotransferrin OS=Bos taurus GN=TF PE=1 SV=1	5712	79783	2426	2426	76	76		-1		8899	16733	1	1	0	733.826	1465.64	2	1465.64	0.0016	0	77.58	7.9e-07	K	TYDSYLGDDYVR	A
1	3::G3X6N3	Serotransferrin OS=Bos taurus GN=TF PE=1 SV=1	5712	79783	2426	2426	76	76		-1		8900	17237	1	1	0	733.826	1465.64	2	1465.64	0.0016	0	91.22	3.4e-08	K	TYDSYLGDDYVR	A
1	3::G3X6N3	Serotransferrin OS=Bos taurus GN=TF PE=1 SV=1	5712	79783	2426	2426	76	76		-1		8901	17358	1	1	0	733.826	1465.64	2	1465.64	0.0019	0	90.74	3.8e-08	K	TYDSYLGDDYVR	A
1	3::G3X6N3	Serotransferrin OS=Bos taurus GN=TF PE=1 SV=1	5712	79783	2426	2426	76	76		-1		8902	16370	1	1	0	733.827	1465.64	2	1465.64	0.0025	0	79.56	5e-07	K	TYDSYLGDDYVR	A
1	3::G3X6N3	Serotransferrin OS=Bos taurus GN=TF PE=1 SV=1	5712	79783	2426	2426	76	76		-1		8919	16095	1	1	0	734.328	1466.64	2	1466.62	0.0213	0	24.21	0.17	K	TYDSYLGDDYVR	A
1	3::G3X6N3	Serotransferrin OS=Bos taurus GN=TF PE=1 SV=1	5712	79783	2426	2426	76	76		-1		8923	12748	1	1	0	489.895	1466.66	3	1466.68	-0.0191	1	31.95	0.04	K	ENFEVLCKDGTR	K
1	3::G3X6N3	Serotransferrin OS=Bos taurus GN=TF PE=1 SV=1	5712	79783	2426	2426	76	76		-1		8924	13059	1	1	0	734.339	1466.66	2	1466.68	-0.0186	1	55.79	0.00016	K	ENFEVLCKDGTR	K
1	3::G3X6N3	Serotransferrin OS=Bos taurus GN=TF PE=1 SV=1	5712	79783	2426	2426	76	76		-1		8925	12718	1	1	0	734.342	1466.67	2	1466.68	-0.0132	1	70.14	6.1e-06	K	ENFEVLCKDGTR	K
1	3::G3X6N3	Serotransferrin OS=Bos taurus GN=TF PE=1 SV=1	5712	79783	2426	2426	76	76		-1		8926	12436	1	1	0	734.345	1466.67	2	1466.68	-0.0075	1	66.63	1.5e-05	K	ENFEVLCKDGTR	K
1	3::G3X6N3	Serotransferrin OS=Bos taurus GN=TF PE=1 SV=1	5712	79783	2426	2426	76	76		-1		8928	11863	1	1	0	734.346	1466.68	2	1466.68	-0.0054	1	55.15	0.00021	K	ENFEVLCKDGTR	K
1	3::G3X6N3	Serotransferrin OS=Bos taurus GN=TF PE=1 SV=1	5712	79783	2426	2426	76	76		-1		8929	11496	1	1	0	734.346	1466.68	2	1466.68	-0.0049	1	69.47	7.9e-06	K	ENFEVLCKDGTR	K
1	3::G3X6N3	Serotransferrin OS=Bos taurus GN=TF PE=1 SV=1	5712	79783	2426	2426	76	76		-1		8930	12606	1	1	0	489.9	1466.68	3	1466.68	-0.0029	1	31.28	0.054	K	ENFEVLCKDGTR	K
1	3::G3X6N3	Serotransferrin OS=Bos taurus GN=TF PE=1 SV=1	5712	79783	2426	2426	76	76		-1		8931	11934	1	1	0	489.901	1466.68	3	1466.68	-0.0024	1	38.9	0.0095	K	ENFEVLCKDGTR	K
1	3::G3X6N3	Serotransferrin OS=Bos taurus GN=TF PE=1 SV=1	5712	79783	2426	2426	76	76		-1		8932	12567	1	1	0	734.347	1466.68	2	1466.68	-0.002	1	77.04	1.5e-06	K	ENFEVLCKDGTR	K
1	3::G3X6N3	Serotransferrin OS=Bos taurus GN=TF PE=1 SV=1	5712	79783	2426	2426	76	76		-1		8933	11689	1	1	0	734.347	1466.68	2	1466.68	-0.002	1	76.71	1.6e-06	K	ENFEVLCKDGTR	K
1	3::G3X6N3	Serotransferrin OS=Bos taurus GN=TF PE=1 SV=1	5712	79783	2426	2426	76	76		-1		8934	12474	1	1	0	489.901	1466.68	3	1466.68	-0.0017	1	34.07	0.029	K	ENFEVLCKDGTR	K
1	3::G3X6N3	Serotransferrin OS=Bos taurus GN=TF PE=1 SV=1	5712	79783	2426	2426	76	76		-1		8935	11321	1	1	0	489.901	1466.68	3	1466.68	-0.0017	1	39.59	0.0081	K	ENFEVLCKDGTR	K
1	3::G3X6N3	Serotransferrin OS=Bos taurus GN=TF PE=1 SV=1	5712	79783	2426	2426	76	76		-1		8936	11816	1	1	0	489.901	1466.68	3	1466.68	-0.0005	1	39.34	0.0085	K	ENFEVLCKDGTR	K
1	3::G3X6N3	Serotransferrin OS=Bos taurus GN=TF PE=1 SV=1	5712	79783	2426	2426	76	76		-1		8938	11454	1	1	0	489.901	1466.68	3	1466.68	0.0001	1	52.56	0.00043	K	ENFEVLCKDGTR	K
1	3::G3X6N3	Serotransferrin OS=Bos taurus GN=TF PE=1 SV=1	5712	79783	2426	2426	76	76		-1		8940	12111	1	1	0	734.349	1466.68	2	1466.68	0.001	1	64.03	2.9e-05	K	ENFEVLCKDGTR	K
1	3::G3X6N3	Serotransferrin OS=Bos taurus GN=TF PE=1 SV=1	5712	79783	2426	2426	76	76		-1		8941	11587	1	1	0	489.902	1466.68	3	1466.68	0.0025	1	41.24	0.0056	K	ENFEVLCKDGTR	K
1	3::G3X6N3	Serotransferrin OS=Bos taurus GN=TF PE=1 SV=1	5712	79783	2426	2426	76	76		-1		8942	12318	1	1	0	489.902	1466.68	3	1466.68	0.0025	1	34.11	0.029	K	ENFEVLCKDGTR	K
1	3::G3X6N3	Serotransferrin OS=Bos taurus GN=TF PE=1 SV=1	5712	79783	2426	2426	76	76		-1		8943	11704	1	1	0	489.902	1466.69	3	1466.68	0.0031	1	46.69	0.0016	K	ENFEVLCKDGTR	K
1	3::G3X6N3	Serotransferrin OS=Bos taurus GN=TF PE=1 SV=1	5712	79783	2426	2426	76	76		-1		8944	12071	1	1	0	489.903	1466.69	3	1466.68	0.0046	1	34.52	0.027	K	ENFEVLCKDGTR	K
1	3::G3X6N3	Serotransferrin OS=Bos taurus GN=TF PE=1 SV=1	5712	79783	2426	2426	76	76		-1		8945	11992	1	1	0	734.351	1466.69	2	1466.68	0.0046	1	59.5	8.5e-05	K	ENFEVLCKDGTR	K
1	3::G3X6N3	Serotransferrin OS=Bos taurus GN=TF PE=1 SV=1	5712	79783	2426	2426	76	76		-1		8946	11317	1	1	0	734.352	1466.69	2	1466.68	0.0064	1	49.28	0.0009	K	ENFEVLCKDGTR	K
1	3::G3X6N3	Serotransferrin OS=Bos taurus GN=TF PE=1 SV=1	5712	79783	2426	2426	76	76		-1		8958	26826	1	1	0	490.259	1467.76	3	1467.76	-0.0059	1	27.39	0.15	K	DLLFKDSADGFLK	I
1	3::G3X6N3	Serotransferrin OS=Bos taurus GN=TF PE=1 SV=1	5712	79783	2426	2426	76	76		-1		8959	26575	1	1	0	490.259	1467.76	3	1467.76	-0.005	1	58.51	0.00012	K	DLLFKDSADGFLK	I
1	3::G3X6N3	Serotransferrin OS=Bos taurus GN=TF PE=1 SV=1	5712	79783	2426	2426	76	76		-1		8960	23200	1	1	0	490.26	1467.76	3	1467.76	-0.0039	1	57.42	0.00015	K	DLLFKDSADGFLK	I
1	3::G3X6N3	Serotransferrin OS=Bos taurus GN=TF PE=1 SV=1	5712	79783	2426	2426	76	76		-1		8961	24855	1	1	0	490.26	1467.76	3	1467.76	-0.0033	1	56.3	0.00019	K	DLLFKDSADGFLK	I
1	3::G3X6N3	Serotransferrin OS=Bos taurus GN=TF PE=1 SV=1	5712	79783	2426	2426	76	76		-1		8962	24358	1	1	0	490.26	1467.76	3	1467.76	-0.0026	1	57.76	0.00014	K	DLLFKDSADGFLK	I
1	3::G3X6N3	Serotransferrin OS=Bos taurus GN=TF PE=1 SV=1	5712	79783	2426	2426	76	76		-1		8963	22434	1	1	0	490.26	1467.76	3	1467.76	-0.002	1	60.3	7.6e-05	K	DLLFKDSADGFLK	I
1	3::G3X6N3	Serotransferrin OS=Bos taurus GN=TF PE=1 SV=1	5712	79783	2426	2426	76	76		-1		8964	22568	1	1	0	490.26	1467.76	3	1467.76	-0.0017	1	57.06	0.00016	K	DLLFKDSADGFLK	I
1	3::G3X6N3	Serotransferrin OS=Bos taurus GN=TF PE=1 SV=1	5712	79783	2426	2426	76	76		-1		8965	24607	1	1	0	490.26	1467.76	3	1467.76	-0.0016	1	54.91	0.00026	K	DLLFKDSADGFLK	I
1	3::G3X6N3	Serotransferrin OS=Bos taurus GN=TF PE=1 SV=1	5712	79783	2426	2426	76	76		-1		8966	24095	1	1	0	490.26	1467.76	3	1467.76	-0.0015	1	54.96	0.00026	K	DLLFKDSADGFLK	I
1	3::G3X6N3	Serotransferrin OS=Bos taurus GN=TF PE=1 SV=1	5712	79783	2426	2426	76	76		-1		8967	22818	1	1	0	490.26	1467.76	3	1467.76	-0.0014	1	46.58	0.0018	K	DLLFKDSADGFLK	I
1	3::G3X6N3	Serotransferrin OS=Bos taurus GN=TF PE=1 SV=1	5712	79783	2426	2426	76	76		-1		8968	23076	1	1	0	490.26	1467.76	3	1467.76	-0.0014	1	57.05	0.00016	K	DLLFKDSADGFLK	I
1	3::G3X6N3	Serotransferrin OS=Bos taurus GN=TF PE=1 SV=1	5712	79783	2426	2426	76	76		-1		8969	25717	1	1	0	490.26	1467.76	3	1467.76	-0.0014	1	52.38	0.00047	K	DLLFKDSADGFLK	I
1	3::G3X6N3	Serotransferrin OS=Bos taurus GN=TF PE=1 SV=1	5712	79783	2426	2426	76	76		-1		8970	24484	1	1	0	490.26	1467.76	3	1467.76	-0.0014	1	52.35	0.00047	K	DLLFKDSADGFLK	I
1	3::G3X6N3	Serotransferrin OS=Bos taurus GN=TF PE=1 SV=1	5712	79783	2426	2426	76	76		-1		8971	23708	1	1	0	490.26	1467.76	3	1467.76	-0.0013	1	49.54	0.0009	K	DLLFKDSADGFLK	I
1	3::G3X6N3	Serotransferrin OS=Bos taurus GN=TF PE=1 SV=1	5712	79783	2426	2426	76	76		-1		8972	23834	1	1	0	490.261	1467.76	3	1467.76	-0.0005	1	55.2	0.00025	K	DLLFKDSADGFLK	I
1	3::G3X6N3	Serotransferrin OS=Bos taurus GN=TF PE=1 SV=1	5712	79783	2426	2426	76	76		-1		8973	26214	1	1	0	490.261	1467.76	3	1467.76	-0.0004	1	54.97	0.00026	K	DLLFKDSADGFLK	I
1	3::G3X6N3	Serotransferrin OS=Bos taurus GN=TF PE=1 SV=1	5712	79783	2426	2426	76	76		-1		8974	22291	1	1	0	490.261	1467.76	3	1467.76	-0.0002	1	56.93	0.00016	K	DLLFKDSADGFLK	I
1	3::G3X6N3	Serotransferrin OS=Bos taurus GN=TF PE=1 SV=1	5712	79783	2426	2426	76	76		-1		8975	23966	1	1	0	490.261	1467.76	3	1467.76	-0.0002	1	61.47	5.8e-05	K	DLLFKDSADGFLK	I
1	3::G3X6N3	Serotransferrin OS=Bos taurus GN=TF PE=1 SV=1	5712	79783	2426	2426	76	76		-1		8976	22949	1	1	0	490.261	1467.76	3	1467.76	-0.0001	1	50.34	0.00075	K	DLLFKDSADGFLK	I
1	3::G3X6N3	Serotransferrin OS=Bos taurus GN=TF PE=1 SV=1	5712	79783	2426	2426	76	76		-1		8977	25231	1	1	0	490.261	1467.76	3	1467.76	0	1	49.02	0.001	K	DLLFKDSADGFLK	I
1	3::G3X6N3	Serotransferrin OS=Bos taurus GN=TF PE=1 SV=1	5712	79783	2426	2426	76	76		-1		8978	25960	1	1	0	490.261	1467.76	3	1467.76	0	1	57.43	0.00015	K	DLLFKDSADGFLK	I
1	3::G3X6N3	Serotransferrin OS=Bos taurus GN=TF PE=1 SV=1	5712	79783	2426	2426	76	76		-1		8979	26959	1	1	0	490.261	1467.76	3	1467.76	0	1	50.97	0.00065	K	DLLFKDSADGFLK	I
1	3::G3X6N3	Serotransferrin OS=Bos taurus GN=TF PE=1 SV=1	5712	79783	2426	2426	76	76		-1		8980	24978	1	1	0	490.261	1467.76	3	1467.76	0.0001	1	62.92	4.1e-05	K	DLLFKDSADGFLK	I
1	3::G3X6N3	Serotransferrin OS=Bos taurus GN=TF PE=1 SV=1	5712	79783	2426	2426	76	76		-1		8981	25473	1	1	0	490.261	1467.76	3	1467.76	0.0002	1	55.85	0.0002	K	DLLFKDSADGFLK	I
1	3::G3X6N3	Serotransferrin OS=Bos taurus GN=TF PE=1 SV=1	5712	79783	2426	2426	76	76		-1		8982	25842	1	1	0	490.261	1467.76	3	1467.76	0.0002	1	56.47	0.00017	K	DLLFKDSADGFLK	I
1	3::G3X6N3	Serotransferrin OS=Bos taurus GN=TF PE=1 SV=1	5712	79783	2426	2426	76	76		-1		8983	22149	1	1	0	490.261	1467.76	3	1467.76	0.0002	1	64.12	3e-05	K	DLLFKDSADGFLK	I
1	3::G3X6N3	Serotransferrin OS=Bos taurus GN=TF PE=1 SV=1	5712	79783	2426	2426	76	76		-1		8984	26447	1	1	0	490.261	1467.76	3	1467.76	0.0002	1	29.51	0.085	K	DLLFKDSADGFLK	I
1	3::G3X6N3	Serotransferrin OS=Bos taurus GN=TF PE=1 SV=1	5712	79783	2426	2426	76	76		-1		8985	23327	1	1	0	490.261	1467.76	3	1467.76	0.0005	1	55.75	0.00021	K	DLLFKDSADGFLK	I
1	3::G3X6N3	Serotransferrin OS=Bos taurus GN=TF PE=1 SV=1	5712	79783	2426	2426	76	76		-1		8986	21761	1	1	0	490.261	1467.76	3	1467.76	0.0005	1	53.97	0.00031	K	DLLFKDSADGFLK	I
1	3::G3X6N3	Serotransferrin OS=Bos taurus GN=TF PE=1 SV=1	5712	79783	2426	2426	76	76		-1		8987	22691	1	1	0	490.261	1467.76	3	1467.76	0.0006	1	56.45	0.00017	K	DLLFKDSADGFLK	I
1	3::G3X6N3	Serotransferrin OS=Bos taurus GN=TF PE=1 SV=1	5712	79783	2426	2426	76	76		-1		8988	26331	1	1	0	490.261	1467.76	3	1467.76	0.0008	1	56.51	0.00017	K	DLLFKDSADGFLK	I
1	3::G3X6N3	Serotransferrin OS=Bos taurus GN=TF PE=1 SV=1	5712	79783	2426	2426	76	76		-1		8989	25348	1	1	0	490.261	1467.76	3	1467.76	0.0008	1	57.02	0.00015	K	DLLFKDSADGFLK	I
1	3::G3X6N3	Serotransferrin OS=Bos taurus GN=TF PE=1 SV=1	5712	79783	2426	2426	76	76		-1		8990	25597	1	1	0	490.261	1467.76	3	1467.76	0.0009	1	56.93	0.00016	K	DLLFKDSADGFLK	I
1	3::G3X6N3	Serotransferrin OS=Bos taurus GN=TF PE=1 SV=1	5712	79783	2426	2426	76	76		-1		8991	26082	1	1	0	490.261	1467.76	3	1467.76	0.0009	1	54.77	0.00026	K	DLLFKDSADGFLK	I
1	3::G3X6N3	Serotransferrin OS=Bos taurus GN=TF PE=1 SV=1	5712	79783	2426	2426	76	76		-1		8992	23580	1	1	0	490.261	1467.76	3	1467.76	0.0011	1	57.48	0.00014	K	DLLFKDSADGFLK	I
1	3::G3X6N3	Serotransferrin OS=Bos taurus GN=TF PE=1 SV=1	5712	79783	2426	2426	76	76		-1		8993	23448	1	1	0	490.262	1467.76	3	1467.76	0.0018	1	56.93	0.00015	K	DLLFKDSADGFLK	I
1	3::G3X6N3	Serotransferrin OS=Bos taurus GN=TF PE=1 SV=1	5712	79783	2426	2426	76	76		-1		8994	21888	1	1	0	490.262	1467.76	3	1467.76	0.0019	1	56.89	0.00016	K	DLLFKDSADGFLK	I
1	3::G3X6N3	Serotransferrin OS=Bos taurus GN=TF PE=1 SV=1	5712	79783	2426	2426	76	76		-1		8995	24228	1	1	0	490.262	1467.76	3	1467.76	0.0019	1	52.82	0.0004	K	DLLFKDSADGFLK	I
1	3::G3X6N3	Serotransferrin OS=Bos taurus GN=TF PE=1 SV=1	5712	79783	2426	2426	76	76		-1		8996	25104	1	1	0	490.262	1467.76	3	1467.76	0.0019	1	55.84	0.0002	K	DLLFKDSADGFLK	I
1	3::G3X6N3	Serotransferrin OS=Bos taurus GN=TF PE=1 SV=1	5712	79783	2426	2426	76	76		-1		8997	22015	1	1	0	490.262	1467.76	3	1467.76	0.0021	1	56.81	0.00016	K	DLLFKDSADGFLK	I
1	3::G3X6N3	Serotransferrin OS=Bos taurus GN=TF PE=1 SV=1	5712	79783	2426	2426	76	76		-1		8999	24737	1	1	0	490.262	1467.76	3	1467.76	0.0024	1	50.64	0.00066	K	DLLFKDSADGFLK	I
1	3::G3X6N3	Serotransferrin OS=Bos taurus GN=TF PE=1 SV=1	5712	79783	2426	2426	76	76		-1		9239	13955	1	1	0	741.846	1481.68	2	1481.69	-0.0158	1	39.84	0.0069	R	KNYELLCGDNTR	K
1	3::G3X6N3	Serotransferrin OS=Bos taurus GN=TF PE=1 SV=1	5712	79783	2426	2426	76	76		-1		9240	14101	1	1	0	741.847	1481.68	2	1481.69	-0.0133	1	40.59	0.0058	R	KNYELLCGDNTR	K
1	3::G3X6N3	Serotransferrin OS=Bos taurus GN=TF PE=1 SV=1	5712	79783	2426	2426	76	76		-1		9241	9584	1	1	0	741.848	1481.68	2	1481.69	-0.0122	1	72.89	3.4e-06	R	KNYELLCGDNTR	K
1	3::G3X6N3	Serotransferrin OS=Bos taurus GN=TF PE=1 SV=1	5712	79783	2426	2426	76	76		-1		9243	14416	1	1	0	741.85	1481.68	2	1481.69	-0.0082	1	42.18	0.0043	R	KNYELLCGDNTR	K
1	3::G3X6N3	Serotransferrin OS=Bos taurus GN=TF PE=1 SV=1	5712	79783	2426	2426	76	76		-1		9244	14744	1	1	0	741.851	1481.69	2	1481.69	-0.0065	1	34.36	0.026	R	KNYELLCGDNTR	K
1	3::G3X6N3	Serotransferrin OS=Bos taurus GN=TF PE=1 SV=1	5712	79783	2426	2426	76	76		-1		9245	11064	1	1	0	741.851	1481.69	2	1481.69	-0.0055	1	48.63	0.00096	R	KNYELLCGDNTR	K
1	3::G3X6N3	Serotransferrin OS=Bos taurus GN=TF PE=1 SV=1	5712	79783	2426	2426	76	76		-1		9246	11310	1	1	0	494.903	1481.69	3	1481.69	-0.0051	1	40.87	0.0057	R	KNYELLCGDNTR	K
1	3::G3X6N3	Serotransferrin OS=Bos taurus GN=TF PE=1 SV=1	5712	79783	2426	2426	76	76		-1		9247	11420	1	1	0	494.904	1481.69	3	1481.69	-0.0045	1	36.89	0.015	R	KNYELLCGDNTR	K
1	3::G3X6N3	Serotransferrin OS=Bos taurus GN=TF PE=1 SV=1	5712	79783	2426	2426	76	76		-1		9248	9935	1	1	0	741.852	1481.69	2	1481.69	-0.0037	1	73.51	3.4e-06	R	KNYELLCGDNTR	K
1	3::G3X6N3	Serotransferrin OS=Bos taurus GN=TF PE=1 SV=1	5712	79783	2426	2426	76	76		-1		9249	11193	1	1	0	494.904	1481.69	3	1481.69	-0.0035	1	40.24	0.0073	R	KNYELLCGDNTR	K
1	3::G3X6N3	Serotransferrin OS=Bos taurus GN=TF PE=1 SV=1	5712	79783	2426	2426	76	76		-1		9250	11075	1	1	0	494.904	1481.69	3	1481.69	-0.0035	1	36.74	0.016	R	KNYELLCGDNTR	K
1	3::G3X6N3	Serotransferrin OS=Bos taurus GN=TF PE=1 SV=1	5712	79783	2426	2426	76	76		-1		9251	11174	1	1	0	741.852	1481.69	2	1481.69	-0.0032	1	53.49	0.00034	R	KNYELLCGDNTR	K
1	3::G3X6N3	Serotransferrin OS=Bos taurus GN=TF PE=1 SV=1	5712	79783	2426	2426	76	76		-1		9252	9820	1	1	0	741.852	1481.69	2	1481.69	-0.003	1	69.08	9.4e-06	R	KNYELLCGDNTR	K
1	3::G3X6N3	Serotransferrin OS=Bos taurus GN=TF PE=1 SV=1	5712	79783	2426	2426	76	76		-1		9253	10045	1	1	0	741.853	1481.69	2	1481.69	-0.0025	1	53.38	0.00034	K	NYELLCGDNTRK	S
1	3::G3X6N3	Serotransferrin OS=Bos taurus GN=TF PE=1 SV=1	5712	79783	2426	2426	76	76		-1		9254	12262	1	1	0	741.853	1481.69	2	1481.69	-0.0025	1	46.99	0.0015	R	KNYELLCGDNTR	K
1	3::G3X6N3	Serotransferrin OS=Bos taurus GN=TF PE=1 SV=1	5712	79783	2426	2426	76	76		-1		9255	10948	1	1	0	741.853	1481.69	2	1481.69	-0.0022	1	48.58	0.001	R	KNYELLCGDNTR	K
1	3::G3X6N3	Serotransferrin OS=Bos taurus GN=TF PE=1 SV=1	5712	79783	2426	2426	76	76		-1		9256	12382	1	1	0	741.853	1481.69	2	1481.69	-0.0022	1	45.23	0.0022	R	KNYELLCGDNTR	K
1	3::G3X6N3	Serotransferrin OS=Bos taurus GN=TF PE=1 SV=1	5712	79783	2426	2426	76	76		-1		9257	9907	1	1	0	494.904	1481.69	3	1481.69	-0.0022	1	56.31	0.00017	R	KNYELLCGDNTR	K
1	3::G3X6N3	Serotransferrin OS=Bos taurus GN=TF PE=1 SV=1	5712	79783	2426	2426	76	76		-1		9258	10955	1	1	0	494.904	1481.69	3	1481.69	-0.0022	1	38.96	0.0095	R	KNYELLCGDNTR	K
1	3::G3X6N3	Serotransferrin OS=Bos taurus GN=TF PE=1 SV=1	5712	79783	2426	2426	76	76		-1		9259	10832	1	1	0	494.904	1481.69	3	1481.69	-0.0021	1	38.68	0.01	R	KNYELLCGDNTR	K
1	3::G3X6N3	Serotransferrin OS=Bos taurus GN=TF PE=1 SV=1	5712	79783	2426	2426	76	76		-1		9260	12161	1	1	0	494.904	1481.69	3	1481.69	-0.002	1	40.7	0.0063	R	KNYELLCGDNTR	K
1	3::G3X6N3	Serotransferrin OS=Bos taurus GN=TF PE=1 SV=1	5712	79783	2426	2426	76	76		-1		9261	12627	1	1	0	741.853	1481.69	2	1481.69	-0.0019	1	52.13	0.00046	R	KNYELLCGDNTR	K
1	3::G3X6N3	Serotransferrin OS=Bos taurus GN=TF PE=1 SV=1	5712	79783	2426	2426	76	76		-1		9262	11906	1	1	0	494.904	1481.69	3	1481.69	-0.0016	1	44.09	0.0029	R	KNYELLCGDNTR	K
1	3::G3X6N3	Serotransferrin OS=Bos taurus GN=TF PE=1 SV=1	5712	79783	2426	2426	76	76		-1		9263	10020	1	1	0	494.904	1481.69	3	1481.69	-0.0016	1	31.48	0.053	R	KNYELLCGDNTR	K
1	3::G3X6N3	Serotransferrin OS=Bos taurus GN=TF PE=1 SV=1	5712	79783	2426	2426	76	76		-1		9264	10479	1	1	0	494.904	1481.69	3	1481.69	-0.0015	1	41.38	0.0054	R	KNYELLCGDNTR	K
1	3::G3X6N3	Serotransferrin OS=Bos taurus GN=TF PE=1 SV=1	5712	79783	2426	2426	76	76		-1		9265	10172	1	1	0	741.853	1481.69	2	1481.69	-0.0014	1	40.67	0.0064	R	KNYELLCGDNTR	K
1	3::G3X6N3	Serotransferrin OS=Bos taurus GN=TF PE=1 SV=1	5712	79783	2426	2426	76	76		-1		9266	9576	1	1	0	494.905	1481.69	3	1481.69	-0.0014	1	49.27	0.00088	R	KNYELLCGDNTR	K
1	3::G3X6N3	Serotransferrin OS=Bos taurus GN=TF PE=1 SV=1	5712	79783	2426	2426	76	76		-1		9267	10715	1	1	0	494.905	1481.69	3	1481.69	-0.0013	1	42.7	0.004	R	KNYELLCGDNTR	K
1	3::G3X6N3	Serotransferrin OS=Bos taurus GN=TF PE=1 SV=1	5712	79783	2426	2426	76	76		-1		9268	10635	1	1	0	741.853	1481.69	2	1481.69	-0.0013	1	55.36	0.00022	R	KNYELLCGDNTR	K
1	3::G3X6N3	Serotransferrin OS=Bos taurus GN=TF PE=1 SV=1	5712	79783	2426	2426	76	76		-1		9269	9794	1	1	0	494.905	1481.69	3	1481.69	-0.0011	1	69.35	8.9e-06	R	KNYELLCGDNTR	K
1	3::G3X6N3	Serotransferrin OS=Bos taurus GN=TF PE=1 SV=1	5712	79783	2426	2426	76	76		-1		9270	11765	1	1	0	741.853	1481.69	2	1481.69	-0.001	1	48.74	0.001	R	KNYELLCGDNTR	K
1	3::G3X6N3	Serotransferrin OS=Bos taurus GN=TF PE=1 SV=1	5712	79783	2426	2426	76	76		-1		9271	11656	1	1	0	741.853	1481.69	2	1481.69	-0.001	1	51.7	0.00052	R	KNYELLCGDNTR	K
1	3::G3X6N3	Serotransferrin OS=Bos taurus GN=TF PE=1 SV=1	5712	79783	2426	2426	76	76		-1		9272	10595	1	1	0	494.905	1481.69	3	1481.69	-0.001	1	36.85	0.016	R	KNYELLCGDNTR	K
1	3::G3X6N3	Serotransferrin OS=Bos taurus GN=TF PE=1 SV=1	5712	79783	2426	2426	76	76		-1		9273	12763	1	1	0	741.854	1481.69	2	1481.69	-0.0006	1	47.5	0.0014	R	KNYELLCGDNTR	K
1	3::G3X6N3	Serotransferrin OS=Bos taurus GN=TF PE=1 SV=1	5712	79783	2426	2426	76	76		-1		9274	11781	1	1	0	494.905	1481.69	3	1481.69	-0.0005	1	42.36	0.0047	R	KNYELLCGDNTR	K
1	3::G3X6N3	Serotransferrin OS=Bos taurus GN=TF PE=1 SV=1	5712	79783	2426	2426	76	76		-1		9275	12034	1	1	0	494.905	1481.69	3	1481.69	-0.0004	1	40.63	0.007	R	KNYELLCGDNTR	K
1	3::G3X6N3	Serotransferrin OS=Bos taurus GN=TF PE=1 SV=1	5712	79783	2426	2426	76	76		-1		9277	12283	1	1	0	494.905	1481.69	3	1481.69	-0.0004	1	29.79	0.085	R	KNYELLCGDNTR	K
1	3::G3X6N3	Serotransferrin OS=Bos taurus GN=TF PE=1 SV=1	5712	79783	2426	2426	76	76		-1		9278	9695	1	1	0	741.854	1481.69	2	1481.69	-0.0003	1	78.43	1.2e-06	R	KNYELLCGDNTR	K
1	3::G3X6N3	Serotransferrin OS=Bos taurus GN=TF PE=1 SV=1	5712	79783	2426	2426	76	76		-1		9279	10372	1	1	0	494.905	1481.69	3	1481.69	-0.0002	1	35.81	0.021	R	KNYELLCGDNTR	K
1	3::G3X6N3	Serotransferrin OS=Bos taurus GN=TF PE=1 SV=1	5712	79783	2426	2426	76	76		-1		9280	11294	1	1	0	741.854	1481.69	2	1481.69	-0.0002	1	47.97	0.0013	R	KNYELLCGDNTR	K
1	3::G3X6N3	Serotransferrin OS=Bos taurus GN=TF PE=1 SV=1	5712	79783	2426	2426	76	76		-1		9281	11677	1	1	0	494.905	1481.69	3	1481.69	-0.0001	1	41.55	0.0056	R	KNYELLCGDNTR	K
1	3::G3X6N3	Serotransferrin OS=Bos taurus GN=TF PE=1 SV=1	5712	79783	2426	2426	76	76		-1		9282	10253	1	1	0	494.905	1481.69	3	1481.69	0.0002	1	35.42	0.023	R	KNYELLCGDNTR	K
1	3::G3X6N3	Serotransferrin OS=Bos taurus GN=TF PE=1 SV=1	5712	79783	2426	2426	76	76		-1		9283	14223	1	1	0	741.854	1481.69	2	1481.69	0.0002	1	62.54	4.4e-05	R	KNYELLCGDNTR	K
1	3::G3X6N3	Serotransferrin OS=Bos taurus GN=TF PE=1 SV=1	5712	79783	2426	2426	76	76		-1		9284	10136	1	1	0	494.905	1481.69	3	1481.69	0.0003	1	30.51	0.071	R	KNYELLCGDNTR	K
1	3::G3X6N3	Serotransferrin OS=Bos taurus GN=TF PE=1 SV=1	5712	79783	2426	2426	76	76		-1		9285	10407	1	1	0	741.854	1481.69	2	1481.69	0.0003	1	41	0.0063	R	KNYELLCGDNTR	K
1	3::G3X6N3	Serotransferrin OS=Bos taurus GN=TF PE=1 SV=1	5712	79783	2426	2426	76	76		-1		9286	11893	1	1	0	741.854	1481.69	2	1481.69	0.0005	1	50.27	0.00075	R	KNYELLCGDNTR	K
1	3::G3X6N3	Serotransferrin OS=Bos taurus GN=TF PE=1 SV=1	5712	79783	2426	2426	76	76		-1		9287	12021	1	1	0	741.854	1481.69	2	1481.69	0.0007	1	46.67	0.0017	K	NYELLCGDNTRK	S
1	3::G3X6N3	Serotransferrin OS=Bos taurus GN=TF PE=1 SV=1	5712	79783	2426	2426	76	76		-1		9289	11533	1	1	0	741.854	1481.69	2	1481.69	0.0011	1	46.52	0.0018	R	KNYELLCGDNTR	K
1	3::G3X6N3	Serotransferrin OS=Bos taurus GN=TF PE=1 SV=1	5712	79783	2426	2426	76	76		-1		9290	10510	1	1	0	741.855	1481.69	2	1481.69	0.0012	1	48.02	0.0012	R	KNYELLCGDNTR	K
1	3::G3X6N3	Serotransferrin OS=Bos taurus GN=TF PE=1 SV=1	5712	79783	2426	2426	76	76		-1		9291	10289	1	1	0	741.855	1481.69	2	1481.69	0.0013	1	47.54	0.0014	R	KNYELLCGDNTR	K
1	3::G3X6N3	Serotransferrin OS=Bos taurus GN=TF PE=1 SV=1	5712	79783	2426	2426	76	76		-1		9292	9681	1	1	0	494.906	1481.69	3	1481.69	0.0013	1	59.46	8.9e-05	R	KNYELLCGDNTR	K
1	3::G3X6N3	Serotransferrin OS=Bos taurus GN=TF PE=1 SV=1	5712	79783	2426	2426	76	76		-1		9293	12140	1	1	0	741.855	1481.69	2	1481.69	0.0016	1	48.04	0.0012	R	KNYELLCGDNTR	K
1	3::G3X6N3	Serotransferrin OS=Bos taurus GN=TF PE=1 SV=1	5712	79783	2426	2426	76	76		-1		9294	11553	1	1	0	494.906	1481.69	3	1481.69	0.0017	1	36.88	0.016	R	KNYELLCGDNTR	K
1	3::G3X6N3	Serotransferrin OS=Bos taurus GN=TF PE=1 SV=1	5712	79783	2426	2426	76	76		-1		9295	11404	1	1	0	741.856	1481.7	2	1481.69	0.0034	1	45.14	0.0025	K	NYELLCGDNTRK	S
1	3::G3X6N3	Serotransferrin OS=Bos taurus GN=TF PE=1 SV=1	5712	79783	2426	2426	76	76		-1		9296	12501	1	1	0	741.856	1481.7	2	1481.69	0.0046	1	48.35	0.0012	R	KNYELLCGDNTR	K
1	3::G3X6N3	Serotransferrin OS=Bos taurus GN=TF PE=1 SV=1	5712	79783	2426	2426	76	76		-1		9304	14576	1	1	0	742.347	1482.68	2	1482.68	0.0017	1	41.92	0.0044	R	KNYELLCGDNTR	K
1	3::G3X6N3	Serotransferrin OS=Bos taurus GN=TF PE=1 SV=1	5712	79783	2426	2426	76	76		-1		9305	12896	1	1	0	742.35	1482.68	2	1482.68	0.0074	1	49.73	0.0008	K	NYELLCGDNTRK	S
1	3::G3X6N3	Serotransferrin OS=Bos taurus GN=TF PE=1 SV=1	5712	79783	2426	2426	76	76		-1		9351	13417	1	1	0	744.92	1487.83	2	1487.83	-0.0085	1	61.55	3.6e-05	K	NTPEKGYLAVAVVK	T
1	3::G3X6N3	Serotransferrin OS=Bos taurus GN=TF PE=1 SV=1	5712	79783	2426	2426	76	76		-1		9352	12880	1	1	0	744.921	1487.83	2	1487.83	-0.0073	1	63.51	2.4e-05	K	NTPEKGYLAVAVVK	T
1	3::G3X6N3	Serotransferrin OS=Bos taurus GN=TF PE=1 SV=1	5712	79783	2426	2426	76	76		-1		9353	15547	1	1	0	744.921	1487.83	2	1487.83	-0.007	1	73.51	2.4e-06	K	NTPEKGYLAVAVVK	T
1	3::G3X6N3	Serotransferrin OS=Bos taurus GN=TF PE=1 SV=1	5712	79783	2426	2426	76	76		-1		9354	13017	1	1	0	744.921	1487.83	2	1487.83	-0.0068	1	65.22	1.6e-05	K	NTPEKGYLAVAVVK	T
1	3::G3X6N3	Serotransferrin OS=Bos taurus GN=TF PE=1 SV=1	5712	79783	2426	2426	76	76		-1		9355	13157	1	1	0	744.921	1487.83	2	1487.83	-0.0065	1	46.32	0.0012	K	NTPEKGYLAVAVVK	T
1	3::G3X6N3	Serotransferrin OS=Bos taurus GN=TF PE=1 SV=1	5712	79783	2426	2426	76	76		-1		9356	12735	1	1	0	744.922	1487.83	2	1487.83	-0.0059	1	55.62	0.00014	K	NTPEKGYLAVAVVK	T
1	3::G3X6N3	Serotransferrin OS=Bos taurus GN=TF PE=1 SV=1	5712	79783	2426	2426	76	76		-1		9357	15206	1	1	0	744.922	1487.83	2	1487.83	-0.0057	1	74.09	1.9e-06	K	NTPEKGYLAVAVVK	T
1	3::G3X6N3	Serotransferrin OS=Bos taurus GN=TF PE=1 SV=1	5712	79783	2426	2426	76	76		-1		9358	13007	1	1	0	496.95	1487.83	3	1487.83	-0.0056	1	61.44	3.6e-05	K	NTPEKGYLAVAVVK	T
1	3::G3X6N3	Serotransferrin OS=Bos taurus GN=TF PE=1 SV=1	5712	79783	2426	2426	76	76		-1		9359	13820	1	1	0	744.922	1487.83	2	1487.83	-0.0054	1	56.25	0.00012	K	NTPEKGYLAVAVVK	T
1	3::G3X6N3	Serotransferrin OS=Bos taurus GN=TF PE=1 SV=1	5712	79783	2426	2426	76	76		-1		9360	14221	1	1	0	744.922	1487.83	2	1487.83	-0.0053	1	59.13	6.1e-05	K	NTPEKGYLAVAVVK	T
1	3::G3X6N3	Serotransferrin OS=Bos taurus GN=TF PE=1 SV=1	5712	79783	2426	2426	76	76		-1		9361	12876	1	1	0	496.95	1487.83	3	1487.83	-0.0051	1	68.69	6.6e-06	K	NTPEKGYLAVAVVK	T
1	3::G3X6N3	Serotransferrin OS=Bos taurus GN=TF PE=1 SV=1	5712	79783	2426	2426	76	76		-1		9362	15673	1	1	0	744.922	1487.83	2	1487.83	-0.005	1	72.38	2.8e-06	K	NTPEKGYLAVAVVK	T
1	3::G3X6N3	Serotransferrin OS=Bos taurus GN=TF PE=1 SV=1	5712	79783	2426	2426	76	76		-1		9363	13551	1	1	0	744.922	1487.83	2	1487.83	-0.0047	1	62.35	2.8e-05	K	NTPEKGYLAVAVVK	T
1	3::G3X6N3	Serotransferrin OS=Bos taurus GN=TF PE=1 SV=1	5712	79783	2426	2426	76	76		-1		9364	15403	1	1	0	744.922	1487.83	2	1487.83	-0.0046	1	76.91	1e-06	K	NTPEKGYLAVAVVK	T
1	3::G3X6N3	Serotransferrin OS=Bos taurus GN=TF PE=1 SV=1	5712	79783	2426	2426	76	76		-1		9365	13684	1	1	0	744.922	1487.83	2	1487.83	-0.0045	1	60.71	4.2e-05	K	NTPEKGYLAVAVVK	T
1	3::G3X6N3	Serotransferrin OS=Bos taurus GN=TF PE=1 SV=1	5712	79783	2426	2426	76	76		-1		9366	14104	1	1	0	744.923	1487.83	2	1487.83	-0.0041	1	63.5	2.2e-05	K	NTPEKGYLAVAVVK	T
1	3::G3X6N3	Serotransferrin OS=Bos taurus GN=TF PE=1 SV=1	5712	79783	2426	2426	76	76		-1		9367	13140	1	1	0	496.951	1487.83	3	1487.83	-0.004	1	60.02	4.9e-05	K	NTPEKGYLAVAVVK	T
1	3::G3X6N3	Serotransferrin OS=Bos taurus GN=TF PE=1 SV=1	5712	79783	2426	2426	76	76		-1		9368	14848	1	1	0	496.951	1487.83	3	1487.83	-0.0036	1	23.66	0.21	K	NTPEKGYLAVAVVK	T
1	3::G3X6N3	Serotransferrin OS=Bos taurus GN=TF PE=1 SV=1	5712	79783	2426	2426	76	76		-1		9369	15357	1	1	0	496.951	1487.83	3	1487.83	-0.0035	1	51.43	0.00035	K	NTPEKGYLAVAVVK	T
1	3::G3X6N3	Serotransferrin OS=Bos taurus GN=TF PE=1 SV=1	5712	79783	2426	2426	76	76		-1		9370	15233	1	1	0	496.951	1487.83	3	1487.83	-0.0034	1	48.58	0.00068	K	NTPEKGYLAVAVVK	T
1	3::G3X6N3	Serotransferrin OS=Bos taurus GN=TF PE=1 SV=1	5712	79783	2426	2426	76	76		-1		9371	16284	1	1	0	496.951	1487.83	3	1487.83	-0.0033	1	42.31	0.0028	K	NTPEKGYLAVAVVK	T
1	3::G3X6N3	Serotransferrin OS=Bos taurus GN=TF PE=1 SV=1	5712	79783	2426	2426	76	76		-1		9372	14930	1	1	0	744.923	1487.83	2	1487.83	-0.0031	1	67.46	8.4e-06	K	NTPEKGYLAVAVVK	T
1	3::G3X6N3	Serotransferrin OS=Bos taurus GN=TF PE=1 SV=1	5712	79783	2426	2426	76	76		-1		9373	13274	1	1	0	496.951	1487.83	3	1487.83	-0.0031	1	57.11	9.1e-05	K	NTPEKGYLAVAVVK	T
1	3::G3X6N3	Serotransferrin OS=Bos taurus GN=TF PE=1 SV=1	5712	79783	2426	2426	76	76		-1		9374	15069	1	1	0	744.923	1487.83	2	1487.83	-0.0029	1	65.74	1.2e-05	K	NTPEKGYLAVAVVK	T
1	3::G3X6N3	Serotransferrin OS=Bos taurus GN=TF PE=1 SV=1	5712	79783	2426	2426	76	76		-1		9375	16094	1	1	0	744.923	1487.83	2	1487.83	-0.0028	1	65.52	1.3e-05	K	NTPEKGYLAVAVVK	T
1	3::G3X6N3	Serotransferrin OS=Bos taurus GN=TF PE=1 SV=1	5712	79783	2426	2426	76	76		-1		9376	15613	1	1	0	496.951	1487.83	3	1487.83	-0.0027	1	45.21	0.0014	K	NTPEKGYLAVAVVK	T
1	3::G3X6N3	Serotransferrin OS=Bos taurus GN=TF PE=1 SV=1	5712	79783	2426	2426	76	76		-1		9377	15938	1	1	0	744.924	1487.83	2	1487.83	-0.0022	1	58.88	6e-05	K	NTPEKGYLAVAVVK	T
1	3::G3X6N3	Serotransferrin OS=Bos taurus GN=TF PE=1 SV=1	5712	79783	2426	2426	76	76		-1		9378	15106	1	1	0	496.952	1487.83	3	1487.83	-0.0022	1	48.43	0.00066	K	NTPEKGYLAVAVVK	T
1	3::G3X6N3	Serotransferrin OS=Bos taurus GN=TF PE=1 SV=1	5712	79783	2426	2426	76	76		-1		9379	14665	1	1	0	744.924	1487.83	2	1487.83	-0.0017	1	59.1	5.6e-05	K	NTPEKGYLAVAVVK	T
1	3::G3X6N3	Serotransferrin OS=Bos taurus GN=TF PE=1 SV=1	5712	79783	2426	2426	76	76		-1		9380	14350	1	1	0	744.924	1487.83	2	1487.83	-0.0015	1	61.34	3.4e-05	K	NTPEKGYLAVAVVK	T
1	3::G3X6N3	Serotransferrin OS=Bos taurus GN=TF PE=1 SV=1	5712	79783	2426	2426	76	76		-1		9381	14524	1	1	0	744.924	1487.83	2	1487.83	-0.0011	1	54.7	0.00016	K	NTPEKGYLAVAVVK	T
1	3::G3X6N3	Serotransferrin OS=Bos taurus GN=TF PE=1 SV=1	5712	79783	2426	2426	76	76		-1		9382	15484	1	1	0	496.952	1487.83	3	1487.83	-0.0005	1	44.32	0.0017	K	NTPEKGYLAVAVVK	T
1	3::G3X6N3	Serotransferrin OS=Bos taurus GN=TF PE=1 SV=1	5712	79783	2426	2426	76	76		-1		9383	17439	1	1	0	496.952	1487.83	3	1487.83	-0.0003	1	35.19	0.014	K	NTPEKGYLAVAVVK	T
1	3::G3X6N3	Serotransferrin OS=Bos taurus GN=TF PE=1 SV=1	5712	79783	2426	2426	76	76		-1		9384	15876	1	1	0	496.952	1487.83	3	1487.83	-0.0001	1	44.07	0.0018	K	NTPEKGYLAVAVVK	T
1	3::G3X6N3	Serotransferrin OS=Bos taurus GN=TF PE=1 SV=1	5712	79783	2426	2426	76	76		-1		9385	14795	1	1	0	744.925	1487.83	2	1487.83	0.0002	1	69.63	5e-06	K	NTPEKGYLAVAVVK	T
1	3::G3X6N3	Serotransferrin OS=Bos taurus GN=TF PE=1 SV=1	5712	79783	2426	2426	76	76		-1		9386	16015	1	1	0	496.952	1487.84	3	1487.83	0.0003	1	44.81	0.0015	K	NTPEKGYLAVAVVK	T
1	3::G3X6N3	Serotransferrin OS=Bos taurus GN=TF PE=1 SV=1	5712	79783	2426	2426	76	76		-1		9387	17207	1	1	0	496.952	1487.84	3	1487.83	0.0003	1	34.45	0.017	K	NTPEKGYLAVAVVK	T
1	3::G3X6N3	Serotransferrin OS=Bos taurus GN=TF PE=1 SV=1	5712	79783	2426	2426	76	76		-1		9388	14981	1	1	0	496.952	1487.84	3	1487.83	0.0004	1	38.07	0.0072	K	NTPEKGYLAVAVVK	T
1	3::G3X6N3	Serotransferrin OS=Bos taurus GN=TF PE=1 SV=1	5712	79783	2426	2426	76	76		-1		9389	12746	1	1	0	496.952	1487.84	3	1487.83	0.0006	1	52.74	0.00024	K	NTPEKGYLAVAVVK	T
1	3::G3X6N3	Serotransferrin OS=Bos taurus GN=TF PE=1 SV=1	5712	79783	2426	2426	76	76		-1		9390	17078	1	1	0	496.952	1487.84	3	1487.83	0.0007	1	34.59	0.015	K	NTPEKGYLAVAVVK	T
1	3::G3X6N3	Serotransferrin OS=Bos taurus GN=TF PE=1 SV=1	5712	79783	2426	2426	76	76		-1		9391	16422	1	1	0	496.953	1487.84	3	1487.83	0.0018	1	39.83	0.0046	K	NTPEKGYLAVAVVK	T
1	3::G3X6N3	Serotransferrin OS=Bos taurus GN=TF PE=1 SV=1	5712	79783	2426	2426	76	76		-1		9392	16679	1	1	0	496.953	1487.84	3	1487.83	0.0023	1	33.27	0.02	K	NTPEKGYLAVAVVK	T
1	3::G3X6N3	Serotransferrin OS=Bos taurus GN=TF PE=1 SV=1	5712	79783	2426	2426	76	76		-1		9393	15746	1	1	0	496.953	1487.84	3	1487.83	0.0024	1	46.47	0.00098	K	NTPEKGYLAVAVVK	T
1	3::G3X6N3	Serotransferrin OS=Bos taurus GN=TF PE=1 SV=1	5712	79783	2426	2426	76	76		-1		9394	16147	1	1	0	496.953	1487.84	3	1487.83	0.0029	1	44.08	0.0017	K	NTPEKGYLAVAVVK	T
1	3::G3X6N3	Serotransferrin OS=Bos taurus GN=TF PE=1 SV=1	5712	79783	2426	2426	76	76		-1		9395	16941	1	1	0	496.953	1487.84	3	1487.83	0.0033	1	42.32	0.0025	K	NTPEKGYLAVAVVK	T
1	3::G3X6N3	Serotransferrin OS=Bos taurus GN=TF PE=1 SV=1	5712	79783	2426	2426	76	76		-1		9396	15809	1	1	0	744.926	1487.84	2	1487.83	0.0035	1	74.69	1.5e-06	K	NTPEKGYLAVAVVK	T
1	3::G3X6N3	Serotransferrin OS=Bos taurus GN=TF PE=1 SV=1	5712	79783	2426	2426	76	76		-1		9397	13291	1	1	0	744.928	1487.84	2	1487.83	0.0066	1	57.9	6.3e-05	K	NTPEKGYLAVAVVK	T
1	3::G3X6N3	Serotransferrin OS=Bos taurus GN=TF PE=1 SV=1	5712	79783	2426	2426	76	76		-1		9398	16399	1	1	0	744.928	1487.84	2	1487.83	0.0074	1	51.78	0.00026	K	NTPEKGYLAVAVVK	T
1	3::G3X6N3	Serotransferrin OS=Bos taurus GN=TF PE=1 SV=1	5712	79783	2426	2426	76	76		-1		9399	16551	1	1	0	496.955	1487.84	3	1487.83	0.0075	1	38.5	0.0055	K	NTPEKGYLAVAVVK	T
1	3::G3X6N3	Serotransferrin OS=Bos taurus GN=TF PE=1 SV=1	5712	79783	2426	2426	76	76		-1		9400	16248	1	1	0	744.93	1487.85	2	1487.83	0.0105	1	75.05	1.1e-06	K	NTPEKGYLAVAVVK	T
1	3::G3X6N3	Serotransferrin OS=Bos taurus GN=TF PE=1 SV=1	5712	79783	2426	2426	76	76		-1		9405	17576	1	1	0	497.28	1488.82	3	1488.82	-0.0001	1	23.83	0.24	K	NTPEKGYLAVAVVK	T
1	3::G3X6N3	Serotransferrin OS=Bos taurus GN=TF PE=1 SV=1	5712	79783	2426	2426	76	76		-1		9406	16813	1	1	0	497.284	1488.83	3	1488.82	0.0099	1	38.97	0.0057	K	NTPEKGYLAVAVVK	T
1	3::G3X6N3	Serotransferrin OS=Bos taurus GN=TF PE=1 SV=1	5712	79783	2426	2426	76	76		-1		9407	16689	1	1	0	745.422	1488.83	2	1488.82	0.0114	1	30.01	0.046	K	NTPEKGYLAVAVVK	T
1	3::G3X6N3	Serotransferrin OS=Bos taurus GN=TF PE=1 SV=1	5712	79783	2426	2426	76	76		-1		9408	16483	1	1	0	745.427	1488.84	2	1488.82	0.0201	1	36.88	0.0077	K	NTPEKGYLAVAVVK	T
1	3::G3X6N3	Serotransferrin OS=Bos taurus GN=TF PE=1 SV=1	5712	79783	2426	2426	76	76		-1		9409	13964	1	1	0	745.427	1488.84	2	1488.82	0.0209	1	52.75	0.0002	K	NTPEKGYLAVAVVK	T
1	3::G3X6N3	Serotransferrin OS=Bos taurus GN=TF PE=1 SV=1	5712	79783	2426	2426	76	76		-1		9792	4349	1	1	0	755.867	1509.72	2	1509.74	-0.0162	0	79.13	1.1e-06	R	KPVTDAENCHLAR	G
1	3::G3X6N3	Serotransferrin OS=Bos taurus GN=TF PE=1 SV=1	5712	79783	2426	2426	76	76		-1		9794	4556	1	1	0	504.25	1509.73	3	1509.74	-0.0083	0	61.9	6e-05	R	KPVTDAENCHLAR	G
1	3::G3X6N3	Serotransferrin OS=Bos taurus GN=TF PE=1 SV=1	5712	79783	2426	2426	76	76		-1		9795	5085	1	1	0	755.871	1509.73	2	1509.74	-0.0082	0	35.92	0.024	R	KPVTDAENCHLAR	G
1	3::G3X6N3	Serotransferrin OS=Bos taurus GN=TF PE=1 SV=1	5712	79783	2426	2426	76	76		-1		9796	4445	1	1	0	504.25	1509.73	3	1509.74	-0.0073	0	59.96	9.4e-05	R	KPVTDAENCHLAR	G
1	3::G3X6N3	Serotransferrin OS=Bos taurus GN=TF PE=1 SV=1	5712	79783	2426	2426	76	76		-1		9798	4664	1	1	0	504.251	1509.73	3	1509.74	-0.0057	0	75.52	2.5e-06	R	KPVTDAENCHLAR	G
1	3::G3X6N3	Serotransferrin OS=Bos taurus GN=TF PE=1 SV=1	5712	79783	2426	2426	76	76		-1		9799	4235	1	1	0	504.251	1509.73	3	1509.74	-0.0053	0	83.53	4e-07	R	KPVTDAENCHLAR	G
1	3::G3X6N3	Serotransferrin OS=Bos taurus GN=TF PE=1 SV=1	5712	79783	2426	2426	76	76		-1		9800	6193	1	1	0	755.873	1509.73	2	1509.74	-0.005	0	54.86	0.00031	R	KPVTDAENCHLAR	G
1	3::G3X6N3	Serotransferrin OS=Bos taurus GN=TF PE=1 SV=1	5712	79783	2426	2426	76	76		-1		9801	4955	1	1	0	755.873	1509.73	2	1509.74	-0.004	0	70.82	7.9e-06	R	KPVTDAENCHLAR	G
1	3::G3X6N3	Serotransferrin OS=Bos taurus GN=TF PE=1 SV=1	5712	79783	2426	2426	76	76		-1		9802	4239	1	1	0	755.874	1509.73	2	1509.74	-0.0033	0	75.94	2.4e-06	R	KPVTDAENCHLAR	G
1	3::G3X6N3	Serotransferrin OS=Bos taurus GN=TF PE=1 SV=1	5712	79783	2426	2426	76	76		-1		9803	6215	1	1	0	504.252	1509.73	3	1509.74	-0.0032	0	61.56	6.6e-05	R	KPVTDAENCHLAR	G
1	3::G3X6N3	Serotransferrin OS=Bos taurus GN=TF PE=1 SV=1	5712	79783	2426	2426	76	76		-1		9804	6344	1	1	0	504.252	1509.73	3	1509.74	-0.0029	0	63.17	4.5e-05	R	KPVTDAENCHLAR	G
1	3::G3X6N3	Serotransferrin OS=Bos taurus GN=TF PE=1 SV=1	5712	79783	2426	2426	76	76		-1		9805	11070	1	1	0	504.252	1509.73	3	1509.74	-0.0025	0	51.75	0.00062	R	KPVTDAENCHLAR	G
1	3::G3X6N3	Serotransferrin OS=Bos taurus GN=TF PE=1 SV=1	5712	79783	2426	2426	76	76		-1		9806	9341	1	1	0	504.252	1509.73	3	1509.74	-0.0023	0	88.85	1.2e-07	R	KPVTDAENCHLAR	G
1	3::G3X6N3	Serotransferrin OS=Bos taurus GN=TF PE=1 SV=1	5712	79783	2426	2426	76	76		-1		9807	11178	1	1	0	504.252	1509.73	3	1509.74	-0.0023	0	42.44	0.0053	R	KPVTDAENCHLAR	G
1	3::G3X6N3	Serotransferrin OS=Bos taurus GN=TF PE=1 SV=1	5712	79783	2426	2426	76	76		-1		9808	6708	1	1	0	504.252	1509.73	3	1509.74	-0.0018	0	82.6	5e-07	R	KPVTDAENCHLAR	G
1	3::G3X6N3	Serotransferrin OS=Bos taurus GN=TF PE=1 SV=1	5712	79783	2426	2426	76	76		-1		9809	4348	1	1	0	504.252	1509.73	3	1509.74	-0.0017	0	89.16	1.1e-07	R	KPVTDAENCHLAR	G
1	3::G3X6N3	Serotransferrin OS=Bos taurus GN=TF PE=1 SV=1	5712	79783	2426	2426	76	76		-1		9810	8851	1	1	0	755.874	1509.73	2	1509.74	-0.0014	0	24.84	0.3	R	KPVTDAENCHLAR	G
1	3::G3X6N3	Serotransferrin OS=Bos taurus GN=TF PE=1 SV=1	5712	79783	2426	2426	76	76		-1		9811	5203	1	1	0	755.875	1509.73	2	1509.74	-0.0012	0	40.62	0.008	R	KPVTDAENCHLAR	G
1	3::G3X6N3	Serotransferrin OS=Bos taurus GN=TF PE=1 SV=1	5712	79783	2426	2426	76	76		-1		9812	6057	1	1	0	755.875	1509.73	2	1509.74	-0.0012	0	27.31	0.17	R	KPVTDAENCHLAR	G
1	3::G3X6N3	Serotransferrin OS=Bos taurus GN=TF PE=1 SV=1	5712	79783	2426	2426	76	76		-1		9813	4895	1	1	0	504.252	1509.73	3	1509.74	-0.0011	0	79.77	9.8e-07	R	KPVTDAENCHLAR	G
1	3::G3X6N3	Serotransferrin OS=Bos taurus GN=TF PE=1 SV=1	5712	79783	2426	2426	76	76		-1		9815	8341	1	1	0	504.252	1509.74	3	1509.74	-0.0007	0	84.25	3.5e-07	R	KPVTDAENCHLAR	G
1	3::G3X6N3	Serotransferrin OS=Bos taurus GN=TF PE=1 SV=1	5712	79783	2426	2426	76	76		-1		9816	4544	1	1	0	755.875	1509.74	2	1509.74	-0.0006	0	50.3	0.00087	R	KPVTDAENCHLAR	G
1	3::G3X6N3	Serotransferrin OS=Bos taurus GN=TF PE=1 SV=1	5712	79783	2426	2426	76	76		-1		9817	5615	1	1	0	504.252	1509.74	3	1509.74	-0.0005	0	88.11	1.4e-07	R	KPVTDAENCHLAR	G
1	3::G3X6N3	Serotransferrin OS=Bos taurus GN=TF PE=1 SV=1	5712	79783	2426	2426	76	76		-1		9818	5721	1	1	0	504.252	1509.74	3	1509.74	-0.0003	0	88.09	1.5e-07	R	KPVTDAENCHLAR	G
1	3::G3X6N3	Serotransferrin OS=Bos taurus GN=TF PE=1 SV=1	5712	79783	2426	2426	76	76		-1		9819	9084	1	1	0	504.252	1509.74	3	1509.74	-0.0002	0	83.25	4.4e-07	R	KPVTDAENCHLAR	G
1	3::G3X6N3	Serotransferrin OS=Bos taurus GN=TF PE=1 SV=1	5712	79783	2426	2426	76	76		-1		9820	9571	1	1	0	504.252	1509.74	3	1509.74	-0.0001	0	83.55	4.1e-07	R	KPVTDAENCHLAR	G
1	3::G3X6N3	Serotransferrin OS=Bos taurus GN=TF PE=1 SV=1	5712	79783	2426	2426	76	76		-1		9821	6961	1	1	0	504.253	1509.74	3	1509.74	0.0001	0	88.38	1.4e-07	R	KPVTDAENCHLAR	G
1	3::G3X6N3	Serotransferrin OS=Bos taurus GN=TF PE=1 SV=1	5712	79783	2426	2426	76	76		-1		9822	5842	1	1	0	504.253	1509.74	3	1509.74	0.0002	0	88.72	1.3e-07	R	KPVTDAENCHLAR	G
1	3::G3X6N3	Serotransferrin OS=Bos taurus GN=TF PE=1 SV=1	5712	79783	2426	2426	76	76		-1		9823	6463	1	1	0	504.253	1509.74	3	1509.74	0.0002	0	80.19	8.9e-07	R	KPVTDAENCHLAR	G
1	3::G3X6N3	Serotransferrin OS=Bos taurus GN=TF PE=1 SV=1	5712	79783	2426	2426	76	76		-1		9824	8684	1	1	0	504.253	1509.74	3	1509.74	0.0004	0	89.12	1.1e-07	R	KPVTDAENCHLAR	G
1	3::G3X6N3	Serotransferrin OS=Bos taurus GN=TF PE=1 SV=1	5712	79783	2426	2426	76	76		-1		9825	8302	1	1	0	755.875	1509.74	2	1509.74	0.0005	0	28.79	0.12	R	KPVTDAENCHLAR	G
1	3::G3X6N3	Serotransferrin OS=Bos taurus GN=TF PE=1 SV=1	5712	79783	2426	2426	76	76		-1		9826	7082	1	1	0	504.253	1509.74	3	1509.74	0.0005	0	88.86	1.2e-07	R	KPVTDAENCHLAR	G
1	3::G3X6N3	Serotransferrin OS=Bos taurus GN=TF PE=1 SV=1	5712	79783	2426	2426	76	76		-1		9827	7697	1	1	0	504.253	1509.74	3	1509.74	0.0007	0	83.67	3.9e-07	R	KPVTDAENCHLAR	G
1	3::G3X6N3	Serotransferrin OS=Bos taurus GN=TF PE=1 SV=1	5712	79783	2426	2426	76	76		-1		9828	8451	1	1	0	504.253	1509.74	3	1509.74	0.0008	0	89.12	1.1e-07	R	KPVTDAENCHLAR	G
1	3::G3X6N3	Serotransferrin OS=Bos taurus GN=TF PE=1 SV=1	5712	79783	2426	2426	76	76		-1		9829	6836	1	1	0	504.253	1509.74	3	1509.74	0.001	0	88.59	1.3e-07	R	KPVTDAENCHLAR	G
1	3::G3X6N3	Serotransferrin OS=Bos taurus GN=TF PE=1 SV=1	5712	79783	2426	2426	76	76		-1		9830	8955	1	1	0	504.253	1509.74	3	1509.74	0.0013	0	88.74	1.2e-07	R	KPVTDAENCHLAR	G
1	3::G3X6N3	Serotransferrin OS=Bos taurus GN=TF PE=1 SV=1	5712	79783	2426	2426	76	76		-1		9831	7213	1	1	0	504.253	1509.74	3	1509.74	0.0013	0	88.63	1.2e-07	R	KPVTDAENCHLAR	G
1	3::G3X6N3	Serotransferrin OS=Bos taurus GN=TF PE=1 SV=1	5712	79783	2426	2426	76	76		-1		9832	8565	1	1	0	504.253	1509.74	3	1509.74	0.0013	0	89.21	1.1e-07	R	KPVTDAENCHLAR	G
1	3::G3X6N3	Serotransferrin OS=Bos taurus GN=TF PE=1 SV=1	5712	79783	2426	2426	76	76		-1		9833	9796	1	1	0	504.253	1509.74	3	1509.74	0.0013	0	88.56	1.2e-07	R	KPVTDAENCHLAR	G
1	3::G3X6N3	Serotransferrin OS=Bos taurus GN=TF PE=1 SV=1	5712	79783	2426	2426	76	76		-1		9834	8081	1	1	0	504.253	1509.74	3	1509.74	0.0014	0	88.82	1.2e-07	R	KPVTDAENCHLAR	G
1	3::G3X6N3	Serotransferrin OS=Bos taurus GN=TF PE=1 SV=1	5712	79783	2426	2426	76	76		-1		9835	7830	1	1	0	504.253	1509.74	3	1509.74	0.0016	0	88.93	1.2e-07	R	KPVTDAENCHLAR	G
1	3::G3X6N3	Serotransferrin OS=Bos taurus GN=TF PE=1 SV=1	5712	79783	2426	2426	76	76		-1		9836	7954	1	1	0	504.253	1509.74	3	1509.74	0.0016	0	74.27	3.5e-06	R	KPVTDAENCHLAR	G
1	3::G3X6N3	Serotransferrin OS=Bos taurus GN=TF PE=1 SV=1	5712	79783	2426	2426	76	76		-1		9837	8815	1	1	0	504.253	1509.74	3	1509.74	0.0018	0	89.07	1.2e-07	R	KPVTDAENCHLAR	G
1	3::G3X6N3	Serotransferrin OS=Bos taurus GN=TF PE=1 SV=1	5712	79783	2426	2426	76	76		-1		9838	8216	1	1	0	504.253	1509.74	3	1509.74	0.0019	0	88.96	1.2e-07	R	KPVTDAENCHLAR	G
1	3::G3X6N3	Serotransferrin OS=Bos taurus GN=TF PE=1 SV=1	5712	79783	2426	2426	76	76		-1		9839	7579	1	1	0	504.253	1509.74	3	1509.74	0.0019	0	76.08	2.3e-06	R	KPVTDAENCHLAR	G
1	3::G3X6N3	Serotransferrin OS=Bos taurus GN=TF PE=1 SV=1	5712	79783	2426	2426	76	76		-1		9840	6583	1	1	0	504.253	1509.74	3	1509.74	0.0022	0	88.66	1.3e-07	R	KPVTDAENCHLAR	G
1	3::G3X6N3	Serotransferrin OS=Bos taurus GN=TF PE=1 SV=1	5712	79783	2426	2426	76	76		-1		9841	9210	1	1	0	504.253	1509.74	3	1509.74	0.0026	0	88.5	1.3e-07	R	KPVTDAENCHLAR	G
1	3::G3X6N3	Serotransferrin OS=Bos taurus GN=TF PE=1 SV=1	5712	79783	2426	2426	76	76		-1		9842	8065	1	1	0	755.877	1509.74	2	1509.74	0.0028	0	42.75	0.0052	R	KPVTDAENCHLAR	G
1	3::G3X6N3	Serotransferrin OS=Bos taurus GN=TF PE=1 SV=1	5712	79783	2426	2426	76	76		-1		9843	5166	1	1	0	504.254	1509.74	3	1509.74	0.0032	0	83.93	3.9e-07	R	KPVTDAENCHLAR	G
1	3::G3X6N3	Serotransferrin OS=Bos taurus GN=TF PE=1 SV=1	5712	79783	2426	2426	76	76		-1		9844	9677	1	1	0	504.254	1509.74	3	1509.74	0.0032	0	88.77	1.3e-07	R	KPVTDAENCHLAR	G
1	3::G3X6N3	Serotransferrin OS=Bos taurus GN=TF PE=1 SV=1	5712	79783	2426	2426	76	76		-1		9845	5505	1	1	0	504.254	1509.74	3	1509.74	0.0033	0	88.46	1.4e-07	R	KPVTDAENCHLAR	G
1	3::G3X6N3	Serotransferrin OS=Bos taurus GN=TF PE=1 SV=1	5712	79783	2426	2426	76	76		-1		9846	5279	1	1	0	504.254	1509.74	3	1509.74	0.0035	0	88.51	1.4e-07	R	KPVTDAENCHLAR	G
1	3::G3X6N3	Serotransferrin OS=Bos taurus GN=TF PE=1 SV=1	5712	79783	2426	2426	76	76		-1		9847	5393	1	1	0	504.254	1509.74	3	1509.74	0.0039	0	101.99	6.1e-09	R	KPVTDAENCHLAR	G
1	3::G3X6N3	Serotransferrin OS=Bos taurus GN=TF PE=1 SV=1	5712	79783	2426	2426	76	76		-1		9848	5482	1	1	0	755.877	1509.74	2	1509.74	0.0039	0	28.06	0.15	R	KPVTDAENCHLAR	G
1	3::G3X6N3	Serotransferrin OS=Bos taurus GN=TF PE=1 SV=1	5712	79783	2426	2426	76	76		-1		9849	5316	1	1	0	755.877	1509.74	2	1509.74	0.0039	0	36.49	0.022	R	KPVTDAENCHLAR	G
1	3::G3X6N3	Serotransferrin OS=Bos taurus GN=TF PE=1 SV=1	5712	79783	2426	2426	76	76		-1		9850	9461	1	1	0	504.254	1509.74	3	1509.74	0.004	0	88.87	1.2e-07	R	KPVTDAENCHLAR	G
1	3::G3X6N3	Serotransferrin OS=Bos taurus GN=TF PE=1 SV=1	5712	79783	2426	2426	76	76		-1		9851	10023	1	1	0	504.254	1509.74	3	1509.74	0.0049	0	83.3	4.4e-07	R	KPVTDAENCHLAR	G
1	3::G3X6N3	Serotransferrin OS=Bos taurus GN=TF PE=1 SV=1	5712	79783	2426	2426	76	76		-1		9852	10139	1	1	0	504.255	1509.74	3	1509.74	0.006	0	83.34	4.3e-07	R	KPVTDAENCHLAR	G
1	3::G3X6N3	Serotransferrin OS=Bos taurus GN=TF PE=1 SV=1	5712	79783	2426	2426	76	76		-1		9853	9910	1	1	0	504.255	1509.74	3	1509.74	0.007	0	88.29	1.4e-07	R	KPVTDAENCHLAR	G
1	3::G3X6N3	Serotransferrin OS=Bos taurus GN=TF PE=1 SV=1	5712	79783	2426	2426	76	76		-1		9854	7458	1	1	0	504.255	1509.74	3	1509.74	0.0087	0	62.96	4.5e-05	R	KPVTDAENCHLAR	G
1	3::G3X6N3	Serotransferrin OS=Bos taurus GN=TF PE=1 SV=1	5712	79783	2426	2426	76	76		-1		9855	7328	1	1	0	504.256	1509.75	3	1509.74	0.0105	0	67.1	1.8e-05	R	KPVTDAENCHLAR	G
1	3::G3X6N3	Serotransferrin OS=Bos taurus GN=TF PE=1 SV=1	5712	79783	2426	2426	76	76		-1		9857	4837	1	1	0	756.37	1510.72	2	1510.72	0.0051	0	76.69	1.9e-06	R	KPVTDAENCHLAR	G
1	3::G3X6N3	Serotransferrin OS=Bos taurus GN=TF PE=1 SV=1	5712	79783	2426	2426	76	76		-1		9858	5022	1	1	0	504.583	1510.73	3	1510.72	0.0071	0	76.66	2e-06	R	KPVTDAENCHLAR	G
1	3::G3X6N3	Serotransferrin OS=Bos taurus GN=TF PE=1 SV=1	5712	79783	2426	2426	76	76		-1		9859	4782	1	1	0	756.372	1510.73	2	1510.72	0.0092	0	71.12	6.7e-06	R	KPVTDAENCHLAR	G
1	3::G3X6N3	Serotransferrin OS=Bos taurus GN=TF PE=1 SV=1	5712	79783	2426	2426	76	76		-1		9860	4772	1	1	0	504.584	1510.73	3	1510.72	0.0115	0	63.97	3.5e-05	R	KPVTDAENCHLAR	G
1	3::G3X6N3	Serotransferrin OS=Bos taurus GN=TF PE=1 SV=1	5712	79783	2426	2426	76	76		-1		9861	4668	1	1	0	756.374	1510.73	2	1510.72	0.0127	0	33.62	0.038	R	KPVTDAENCHLAR	G
1	3::G3X6N3	Serotransferrin OS=Bos taurus GN=TF PE=1 SV=1	5712	79783	2426	2426	76	76		-1		9863	7515	1	1	0	756.374	1510.73	2	1510.72	0.0141	0	28.28	0.14	R	KPVTDAENCHLAR	G
1	3::G3X6N3	Serotransferrin OS=Bos taurus GN=TF PE=1 SV=1	5712	79783	2426	2426	76	76		-1		9864	11457	1	1	0	504.586	1510.74	3	1510.72	0.0153	0	38.66	0.012	R	KPVTDAENCHLAR	G
1	3::G3X6N3	Serotransferrin OS=Bos taurus GN=TF PE=1 SV=1	5712	79783	2426	2426	76	76		-1		9865	8501	1	1	0	756.375	1510.74	2	1510.72	0.0163	0	62.94	4.5e-05	R	KPVTDAENCHLAR	G
1	3::G3X6N3	Serotransferrin OS=Bos taurus GN=TF PE=1 SV=1	5712	79783	2426	2426	76	76		-1		9867	5430	1	1	0	756.376	1510.74	2	1510.72	0.0177	0	51.72	0.00062	R	KPVTDAENCHLAR	G
1	3::G3X6N3	Serotransferrin OS=Bos taurus GN=TF PE=1 SV=1	5712	79783	2426	2426	76	76		-1		9868	6500	1	1	0	756.378	1510.74	2	1510.72	0.021	0	29.61	0.096	R	KPVTDAENCHLAR	G
1	3::G3X6N3	Serotransferrin OS=Bos taurus GN=TF PE=1 SV=1	5712	79783	2426	2426	76	76		-1		10021	9601	1	1	0	507.938	1520.79	3	1520.8	-0.0106	2	40.5	0.008	K	NLKKENFEVLCK	D
1	3::G3X6N3	Serotransferrin OS=Bos taurus GN=TF PE=1 SV=1	5712	79783	2426	2426	76	76		-1		10022	9830	1	1	0	507.94	1520.8	3	1520.8	-0.0031	2	35.22	0.025	K	NLKKENFEVLCK	D
1	3::G3X6N3	Serotransferrin OS=Bos taurus GN=TF PE=1 SV=1	5712	79783	2426	2426	76	76		-1		10023	9715	1	1	0	507.941	1520.8	3	1520.8	0.0002	2	33.8	0.034	K	NLKKENFEVLCK	D
1	3::G3X6N3	Serotransferrin OS=Bos taurus GN=TF PE=1 SV=1	5712	79783	2426	2426	76	76		-1		10024	10447	1	1	0	507.942	1520.8	3	1520.8	0.0025	2	31.53	0.053	K	NLKKENFEVLCK	D
1	3::G3X6N3	Serotransferrin OS=Bos taurus GN=TF PE=1 SV=1	5712	79783	2426	2426	76	76		-1		10548	27950	1	1	0	775.903	1549.79	2	1549.8	-0.0047	0	24.61	0.34	R	TAGWNIPMGLLYSK	I
1	3::G3X6N3	Serotransferrin OS=Bos taurus GN=TF PE=1 SV=1	5712	79783	2426	2426	76	76		-1		10552	27627	1	1	0	775.904	1549.79	2	1549.8	-0.0022	0	67.8	1.6e-05	R	TAGWNIPMGLLYSK	I
1	3::G3X6N3	Serotransferrin OS=Bos taurus GN=TF PE=1 SV=1	5712	79783	2426	2426	76	76		-1		10553	27742	1	1	0	775.904	1549.79	2	1549.8	-0.002	0	51.15	0.00074	R	TAGWNIPMGLLYSK	I
1	3::G3X6N3	Serotransferrin OS=Bos taurus GN=TF PE=1 SV=1	5712	79783	2426	2426	76	76		-1		10554	26326	1	1	0	775.904	1549.79	2	1549.8	-0.0019	0	66.89	2e-05	R	TAGWNIPMGLLYSK	I
1	3::G3X6N3	Serotransferrin OS=Bos taurus GN=TF PE=1 SV=1	5712	79783	2426	2426	76	76		-1		10555	27334	1	1	0	775.905	1549.8	2	1549.8	-0.0009	0	70.22	9e-06	R	TAGWNIPMGLLYSK	I
1	3::G3X6N3	Serotransferrin OS=Bos taurus GN=TF PE=1 SV=1	5712	79783	2426	2426	76	76		-1		10556	27220	1	1	0	775.905	1549.8	2	1549.8	-0.0006	0	67.82	1.6e-05	R	TAGWNIPMGLLYSK	I
1	3::G3X6N3	Serotransferrin OS=Bos taurus GN=TF PE=1 SV=1	5712	79783	2426	2426	76	76		-1		10557	26991	1	1	0	775.905	1549.8	2	1549.8	-0.0005	0	30.3	0.089	R	TAGWNIPMGLLYSK	I
1	3::G3X6N3	Serotransferrin OS=Bos taurus GN=TF PE=1 SV=1	5712	79783	2426	2426	76	76		-1		10558	27092	1	1	0	775.905	1549.8	2	1549.8	-0.0002	0	49.72	0.001	R	TAGWNIPMGLLYSK	I
1	3::G3X6N3	Serotransferrin OS=Bos taurus GN=TF PE=1 SV=1	5712	79783	2426	2426	76	76		-1		10561	26438	1	1	0	775.906	1549.8	2	1549.8	0.0018	0	69.82	9.9e-06	R	TAGWNIPMGLLYSK	I
1	3::G3X6N3	Serotransferrin OS=Bos taurus GN=TF PE=1 SV=1	5712	79783	2426	2426	76	76		-1		10563	27473	1	1	0	775.907	1549.8	2	1549.8	0.0036	0	72.22	5.6e-06	R	TAGWNIPMGLLYSK	I
1	3::G3X6N3	Serotransferrin OS=Bos taurus GN=TF PE=1 SV=1	5712	79783	2426	2426	76	76		-1		10565	26719	1	1	0	775.909	1549.8	2	1549.8	0.0073	0	56.16	0.00022	R	TAGWNIPMGLLYSK	I
1	3::G3X6N3	Serotransferrin OS=Bos taurus GN=TF PE=1 SV=1	5712	79783	2426	2426	76	76		-1		10566	26567	1	1	0	775.909	1549.8	2	1549.8	0.0081	0	68.46	1.3e-05	R	TAGWNIPMGLLYSK	I
1	3::G3X6N3	Serotransferrin OS=Bos taurus GN=TF PE=1 SV=1	5712	79783	2426	2426	76	76		-1		10567	26204	1	1	0	775.909	1549.8	2	1549.8	0.0081	0	50.51	0.00083	R	TAGWNIPMGLLYSK	I
1	3::G3X6N3	Serotransferrin OS=Bos taurus GN=TF PE=1 SV=1	5712	79783	2426	2426	76	76		-1		10775	26320	1	1	0	783.899	1565.78	2	1565.79	-0.007	0	33.9	0.038	R	TAGWNIPMGLLYSK	I
1	3::G3X6N3	Serotransferrin OS=Bos taurus GN=TF PE=1 SV=1	5712	79783	2426	2426	76	76		-1		11158	14119	1	1	0	797.865	1593.72	2	1593.73	-0.0147	1	84.98	2.1e-07	K	KTYDSYLGDDYVR	A
1	3::G3X6N3	Serotransferrin OS=Bos taurus GN=TF PE=1 SV=1	5712	79783	2426	2426	76	76		-1		11159	14373	1	1	0	797.866	1593.72	2	1593.73	-0.0132	1	97.66	1.2e-08	K	KTYDSYLGDDYVR	A
1	3::G3X6N3	Serotransferrin OS=Bos taurus GN=TF PE=1 SV=1	5712	79783	2426	2426	76	76		-1		11160	14765	1	1	0	797.867	1593.72	2	1593.73	-0.0125	1	103.33	3.2e-09	K	KTYDSYLGDDYVR	A
1	3::G3X6N3	Serotransferrin OS=Bos taurus GN=TF PE=1 SV=1	5712	79783	2426	2426	76	76		-1		11161	14247	1	1	0	797.867	1593.72	2	1593.73	-0.0114	1	70.87	5.7e-06	K	KTYDSYLGDDYVR	A
1	3::G3X6N3	Serotransferrin OS=Bos taurus GN=TF PE=1 SV=1	5712	79783	2426	2426	76	76		-1		11162	14504	1	1	0	797.869	1593.72	2	1593.73	-0.0083	1	109.85	7.6e-10	K	KTYDSYLGDDYVR	A
1	3::G3X6N3	Serotransferrin OS=Bos taurus GN=TF PE=1 SV=1	5712	79783	2426	2426	76	76		-1		11163	16889	1	1	0	797.869	1593.72	2	1593.73	-0.0081	1	103.26	3.5e-09	K	KTYDSYLGDDYVR	A
1	3::G3X6N3	Serotransferrin OS=Bos taurus GN=TF PE=1 SV=1	5712	79783	2426	2426	76	76		-1		11164	13845	1	1	0	797.869	1593.72	2	1593.73	-0.0081	1	103.58	3.2e-09	K	KTYDSYLGDDYVR	A
1	3::G3X6N3	Serotransferrin OS=Bos taurus GN=TF PE=1 SV=1	5712	79783	2426	2426	76	76		-1		11165	16749	1	1	0	797.869	1593.72	2	1593.73	-0.0076	1	103.5	3.2e-09	K	KTYDSYLGDDYVR	A
1	3::G3X6N3	Serotransferrin OS=Bos taurus GN=TF PE=1 SV=1	5712	79783	2426	2426	76	76		-1		11167	16124	1	1	0	532.249	1593.72	3	1593.73	-0.0068	1	21.76	0.5	K	KTYDSYLGDDYVR	A
1	3::G3X6N3	Serotransferrin OS=Bos taurus GN=TF PE=1 SV=1	5712	79783	2426	2426	76	76		-1		11168	13295	1	1	0	532.249	1593.72	3	1593.73	-0.0066	1	47.65	0.0013	K	KTYDSYLGDDYVR	A
1	3::G3X6N3	Serotransferrin OS=Bos taurus GN=TF PE=1 SV=1	5712	79783	2426	2426	76	76		-1		11170	15049	1	1	0	797.87	1593.73	2	1593.73	-0.0058	1	103.26	3.7e-09	K	KTYDSYLGDDYVR	A
1	3::G3X6N3	Serotransferrin OS=Bos taurus GN=TF PE=1 SV=1	5712	79783	2426	2426	76	76		-1		11171	14712	1	1	0	532.249	1593.73	3	1593.73	-0.0057	1	43.19	0.0038	K	KTYDSYLGDDYVR	A
1	3::G3X6N3	Serotransferrin OS=Bos taurus GN=TF PE=1 SV=1	5712	79783	2426	2426	76	76		-1		11172	16137	1	1	0	797.87	1593.73	2	1593.73	-0.0056	1	103.23	3.8e-09	K	KTYDSYLGDDYVR	A
1	3::G3X6N3	Serotransferrin OS=Bos taurus GN=TF PE=1 SV=1	5712	79783	2426	2426	76	76		-1		11173	15318	1	1	0	797.87	1593.73	2	1593.73	-0.0055	1	98.08	1.2e-08	K	KTYDSYLGDDYVR	A
1	3::G3X6N3	Serotransferrin OS=Bos taurus GN=TF PE=1 SV=1	5712	79783	2426	2426	76	76		-1		11174	13941	1	1	0	532.249	1593.73	3	1593.73	-0.0053	1	52.29	0.00047	K	KTYDSYLGDDYVR	A
1	3::G3X6N3	Serotransferrin OS=Bos taurus GN=TF PE=1 SV=1	5712	79783	2426	2426	76	76		-1		11175	14076	1	1	0	532.249	1593.73	3	1593.73	-0.0053	1	46.91	0.0016	K	KTYDSYLGDDYVR	A
1	3::G3X6N3	Serotransferrin OS=Bos taurus GN=TF PE=1 SV=1	5712	79783	2426	2426	76	76		-1		11176	13311	1	1	0	797.87	1593.73	2	1593.73	-0.0053	1	110.29	7.5e-10	K	KTYDSYLGDDYVR	A
1	3::G3X6N3	Serotransferrin OS=Bos taurus GN=TF PE=1 SV=1	5712	79783	2426	2426	76	76		-1		11177	14841	1	1	0	532.249	1593.73	3	1593.73	-0.0051	1	51.19	0.00059	K	KTYDSYLGDDYVR	A
1	3::G3X6N3	Serotransferrin OS=Bos taurus GN=TF PE=1 SV=1	5712	79783	2426	2426	76	76		-1		11178	15450	1	1	0	797.871	1593.73	2	1593.73	-0.0044	1	103.65	3.3e-09	K	KTYDSYLGDDYVR	A
1	3::G3X6N3	Serotransferrin OS=Bos taurus GN=TF PE=1 SV=1	5712	79783	2426	2426	76	76		-1		11179	14630	1	1	0	797.871	1593.73	2	1593.73	-0.0044	1	110.24	7.3e-10	K	KTYDSYLGDDYVR	A
1	3::G3X6N3	Serotransferrin OS=Bos taurus GN=TF PE=1 SV=1	5712	79783	2426	2426	76	76		-1		11180	13679	1	1	0	532.25	1593.73	3	1593.73	-0.004	1	55.34	0.00022	K	KTYDSYLGDDYVR	A
1	3::G3X6N3	Serotransferrin OS=Bos taurus GN=TF PE=1 SV=1	5712	79783	2426	2426	76	76		-1		11181	15104	1	1	0	532.25	1593.73	3	1593.73	-0.0039	1	57.06	0.00015	K	KTYDSYLGDDYVR	A
1	3::G3X6N3	Serotransferrin OS=Bos taurus GN=TF PE=1 SV=1	5712	79783	2426	2426	76	76		-1		11182	13537	1	1	0	532.25	1593.73	3	1593.73	-0.0039	1	52.89	0.00039	K	KTYDSYLGDDYVR	A
1	3::G3X6N3	Serotransferrin OS=Bos taurus GN=TF PE=1 SV=1	5712	79783	2426	2426	76	76		-1		11183	15609	1	1	0	532.25	1593.73	3	1593.73	-0.0036	1	48.23	0.0011	K	KTYDSYLGDDYVR	A
1	3::G3X6N3	Serotransferrin OS=Bos taurus GN=TF PE=1 SV=1	5712	79783	2426	2426	76	76		-1		11184	14465	1	1	0	532.25	1593.73	3	1593.73	-0.0035	1	47.48	0.0014	K	KTYDSYLGDDYVR	A
1	3::G3X6N3	Serotransferrin OS=Bos taurus GN=TF PE=1 SV=1	5712	79783	2426	2426	76	76		-1		11185	15183	1	1	0	797.871	1593.73	2	1593.73	-0.0033	1	103.61	3.3e-09	K	KTYDSYLGDDYVR	A
1	3::G3X6N3	Serotransferrin OS=Bos taurus GN=TF PE=1 SV=1	5712	79783	2426	2426	76	76		-1		11186	13712	1	1	0	797.871	1593.73	2	1593.73	-0.0032	1	110.33	7.1e-10	K	KTYDSYLGDDYVR	A
1	3::G3X6N3	Serotransferrin OS=Bos taurus GN=TF PE=1 SV=1	5712	79783	2426	2426	76	76		-1		11187	14586	1	1	0	532.25	1593.73	3	1593.73	-0.0031	1	51.17	0.00059	K	KTYDSYLGDDYVR	A
1	3::G3X6N3	Serotransferrin OS=Bos taurus GN=TF PE=1 SV=1	5712	79783	2426	2426	76	76		-1		11188	13414	1	1	0	532.25	1593.73	3	1593.73	-0.0027	1	52.38	0.00044	K	KTYDSYLGDDYVR	A
1	3::G3X6N3	Serotransferrin OS=Bos taurus GN=TF PE=1 SV=1	5712	79783	2426	2426	76	76		-1		11189	14329	1	1	0	532.25	1593.73	3	1593.73	-0.0027	1	52.36	0.00045	K	KTYDSYLGDDYVR	A
1	3::G3X6N3	Serotransferrin OS=Bos taurus GN=TF PE=1 SV=1	5712	79783	2426	2426	76	76		-1		11190	14909	1	1	0	797.871	1593.73	2	1593.73	-0.0026	1	110.37	7.1e-10	K	KTYDSYLGDDYVR	A
1	3::G3X6N3	Serotransferrin OS=Bos taurus GN=TF PE=1 SV=1	5712	79783	2426	2426	76	76		-1		11191	15481	1	1	0	532.25	1593.73	3	1593.73	-0.0026	1	52.46	0.00044	K	KTYDSYLGDDYVR	A
1	3::G3X6N3	Serotransferrin OS=Bos taurus GN=TF PE=1 SV=1	5712	79783	2426	2426	76	76		-1		11192	13564	1	1	0	797.872	1593.73	2	1593.73	-0.0022	1	93.27	3.7e-08	K	KTYDSYLGDDYVR	A
1	3::G3X6N3	Serotransferrin OS=Bos taurus GN=TF PE=1 SV=1	5712	79783	2426	2426	76	76		-1		11193	15355	1	1	0	532.25	1593.73	3	1593.73	-0.0022	1	52.85	0.00041	K	KTYDSYLGDDYVR	A
1	3::G3X6N3	Serotransferrin OS=Bos taurus GN=TF PE=1 SV=1	5712	79783	2426	2426	76	76		-1		11194	13816	1	1	0	532.25	1593.73	3	1593.73	-0.0022	1	46.57	0.0017	K	KTYDSYLGDDYVR	A
1	3::G3X6N3	Serotransferrin OS=Bos taurus GN=TF PE=1 SV=1	5712	79783	2426	2426	76	76		-1		11195	14978	1	1	0	532.25	1593.73	3	1593.73	-0.0018	1	46.99	0.0016	K	KTYDSYLGDDYVR	A
1	3::G3X6N3	Serotransferrin OS=Bos taurus GN=TF PE=1 SV=1	5712	79783	2426	2426	76	76		-1		11196	15735	1	1	0	532.25	1593.73	3	1593.73	-0.0018	1	58.18	0.00012	K	KTYDSYLGDDYVR	A
1	3::G3X6N3	Serotransferrin OS=Bos taurus GN=TF PE=1 SV=1	5712	79783	2426	2426	76	76		-1		11197	14204	1	1	0	532.25	1593.73	3	1593.73	-0.0016	1	46.52	0.0018	K	KTYDSYLGDDYVR	A
1	3::G3X6N3	Serotransferrin OS=Bos taurus GN=TF PE=1 SV=1	5712	79783	2426	2426	76	76		-1		11198	15855	1	1	0	532.25	1593.73	3	1593.73	-0.0015	1	51.63	0.00055	K	KTYDSYLGDDYVR	A
1	3::G3X6N3	Serotransferrin OS=Bos taurus GN=TF PE=1 SV=1	5712	79783	2426	2426	76	76		-1		11199	15228	1	1	0	532.251	1593.73	3	1593.73	-0.0011	1	43.64	0.0034	K	KTYDSYLGDDYVR	A
1	3::G3X6N3	Serotransferrin OS=Bos taurus GN=TF PE=1 SV=1	5712	79783	2426	2426	76	76		-1		11200	18286	1	1	0	532.251	1593.73	3	1593.73	-0.0011	1	28.77	0.1	K	KTYDSYLGDDYVR	A
1	3::G3X6N3	Serotransferrin OS=Bos taurus GN=TF PE=1 SV=1	5712	79783	2426	2426	76	76		-1		11201	15990	1	1	0	532.251	1593.73	3	1593.73	-0.0007	1	46.18	0.0019	K	KTYDSYLGDDYVR	A
1	3::G3X6N3	Serotransferrin OS=Bos taurus GN=TF PE=1 SV=1	5712	79783	2426	2426	76	76		-1		11202	15877	1	1	0	797.872	1593.73	2	1593.73	-0.0006	1	103.45	3.6e-09	K	KTYDSYLGDDYVR	A
1	3::G3X6N3	Serotransferrin OS=Bos taurus GN=TF PE=1 SV=1	5712	79783	2426	2426	76	76		-1		11203	13979	1	1	0	797.873	1593.73	2	1593.73	-0.0003	1	103.24	3.7e-09	K	KTYDSYLGDDYVR	A
1	3::G3X6N3	Serotransferrin OS=Bos taurus GN=TF PE=1 SV=1	5712	79783	2426	2426	76	76		-1		11204	16296	1	1	0	797.873	1593.73	2	1593.73	0.0001	1	82.12	4.8e-07	K	KTYDSYLGDDYVR	A
1	3::G3X6N3	Serotransferrin OS=Bos taurus GN=TF PE=1 SV=1	5712	79783	2426	2426	76	76		-1		11205	13436	1	1	0	797.873	1593.73	2	1593.73	0.0005	1	98.3	1.2e-08	K	KTYDSYLGDDYVR	A
1	3::G3X6N3	Serotransferrin OS=Bos taurus GN=TF PE=1 SV=1	5712	79783	2426	2426	76	76		-1		11206	16559	1	1	0	797.873	1593.73	2	1593.73	0.0006	1	103.42	3.7e-09	K	KTYDSYLGDDYVR	A
1	3::G3X6N3	Serotransferrin OS=Bos taurus GN=TF PE=1 SV=1	5712	79783	2426	2426	76	76		-1		11207	17053	1	1	0	797.873	1593.73	2	1593.73	0.0008	1	84.74	2.7e-07	K	KTYDSYLGDDYVR	A
1	3::G3X6N3	Serotransferrin OS=Bos taurus GN=TF PE=1 SV=1	5712	79783	2426	2426	76	76		-1		11208	15600	1	1	0	797.874	1593.73	2	1593.73	0.0014	1	103.67	3.5e-09	K	KTYDSYLGDDYVR	A
1	3::G3X6N3	Serotransferrin OS=Bos taurus GN=TF PE=1 SV=1	5712	79783	2426	2426	76	76		-1		11209	15753	1	1	0	797.874	1593.73	2	1593.73	0.0016	1	103.39	3.8e-09	K	KTYDSYLGDDYVR	A
1	3::G3X6N3	Serotransferrin OS=Bos taurus GN=TF PE=1 SV=1	5712	79783	2426	2426	76	76		-1		11210	18117	1	1	0	532.252	1593.74	3	1593.73	0.004	1	38.69	0.011	K	KTYDSYLGDDYVR	A
1	3::G3X6N3	Serotransferrin OS=Bos taurus GN=TF PE=1 SV=1	5712	79783	2426	2426	76	76		-1		11211	17975	1	1	0	532.253	1593.74	3	1593.73	0.0059	1	39.28	0.01	K	KTYDSYLGDDYVR	A
1	3::G3X6N3	Serotransferrin OS=Bos taurus GN=TF PE=1 SV=1	5712	79783	2426	2426	76	76		-1		11212	17983	1	1	0	532.253	1593.74	3	1593.73	0.0059	1	38.08	0.013	K	KTYDSYLGDDYVR	A
1	3::G3X6N3	Serotransferrin OS=Bos taurus GN=TF PE=1 SV=1	5712	79783	2426	2426	76	76		-1		11213	17844	1	1	0	532.253	1593.74	3	1593.73	0.0062	1	41.88	0.0056	K	KTYDSYLGDDYVR	A
1	3::G3X6N3	Serotransferrin OS=Bos taurus GN=TF PE=1 SV=1	5712	79783	2426	2426	76	76		-1		11214	16891	1	1	0	532.254	1593.74	3	1593.73	0.0095	1	27.95	0.14	K	KTYDSYLGDDYVR	A
1	3::G3X6N3	Serotransferrin OS=Bos taurus GN=TF PE=1 SV=1	5712	79783	2426	2426	76	76		-1		11215	16740	1	1	0	532.257	1593.75	3	1593.73	0.0181	1	27.39	0.16	K	KTYDSYLGDDYVR	A
1	3::G3X6N3	Serotransferrin OS=Bos taurus GN=TF PE=1 SV=1	5712	79783	2426	2426	76	76		-1		11223	16438	1	1	0	798.374	1594.73	2	1594.72	0.0189	1	53.01	0.00038	K	KTYDSYLGDDYVR	A
1	3::G3X6N3	Serotransferrin OS=Bos taurus GN=TF PE=1 SV=1	5712	79783	2426	2426	76	76		-1		11295	15051	1	1	0	802.9	1603.79	2	1603.8	-0.0135	0	74.2	4.4e-06	K	DNPQTHYYAVAVVK	K
1	3::G3X6N3	Serotransferrin OS=Bos taurus GN=TF PE=1 SV=1	5712	79783	2426	2426	76	76		-1		11296	15494	1	1	0	802.902	1603.79	2	1603.8	-0.0102	0	55.18	0.00036	K	DNPQTHYYAVAVVK	K
1	3::G3X6N3	Serotransferrin OS=Bos taurus GN=TF PE=1 SV=1	5712	79783	2426	2426	76	76		-1		11297	15304	1	1	0	535.604	1603.79	3	1603.8	-0.01	0	44.58	0.0041	K	DNPQTHYYAVAVVK	K
1	3::G3X6N3	Serotransferrin OS=Bos taurus GN=TF PE=1 SV=1	5712	79783	2426	2426	76	76		-1		11298	12830	1	1	0	535.604	1603.79	3	1603.8	-0.0089	0	44.33	0.0044	K	DNPQTHYYAVAVVK	K
1	3::G3X6N3	Serotransferrin OS=Bos taurus GN=TF PE=1 SV=1	5712	79783	2426	2426	76	76		-1		11299	14509	1	1	0	535.605	1603.79	3	1603.8	-0.0072	0	55.32	0.00036	K	DNPQTHYYAVAVVK	K
1	3::G3X6N3	Serotransferrin OS=Bos taurus GN=TF PE=1 SV=1	5712	79783	2426	2426	76	76		-1		11300	14251	1	1	0	535.605	1603.79	3	1603.8	-0.0072	0	54.2	0.00046	K	DNPQTHYYAVAVVK	K
1	3::G3X6N3	Serotransferrin OS=Bos taurus GN=TF PE=1 SV=1	5712	79783	2426	2426	76	76		-1		11301	14770	1	1	0	535.605	1603.79	3	1603.8	-0.0069	0	43.37	0.0057	K	DNPQTHYYAVAVVK	K
1	3::G3X6N3	Serotransferrin OS=Bos taurus GN=TF PE=1 SV=1	5712	79783	2426	2426	76	76		-1		11302	12962	1	1	0	802.904	1603.79	2	1603.8	-0.0067	0	86.4	2.8e-07	K	DNPQTHYYAVAVVK	K
1	3::G3X6N3	Serotransferrin OS=Bos taurus GN=TF PE=1 SV=1	5712	79783	2426	2426	76	76		-1		11303	15043	1	1	0	535.605	1603.79	3	1603.8	-0.0067	0	47.08	0.0024	K	DNPQTHYYAVAVVK	K
1	3::G3X6N3	Serotransferrin OS=Bos taurus GN=TF PE=1 SV=1	5712	79783	2426	2426	76	76		-1		11304	15168	1	1	0	535.605	1603.79	3	1603.8	-0.0065	0	44.82	0.0041	K	DNPQTHYYAVAVVK	K
1	3::G3X6N3	Serotransferrin OS=Bos taurus GN=TF PE=1 SV=1	5712	79783	2426	2426	76	76		-1		11305	12960	1	1	0	535.605	1603.79	3	1603.8	-0.0063	0	56.89	0.00025	K	DNPQTHYYAVAVVK	K
1	3::G3X6N3	Serotransferrin OS=Bos taurus GN=TF PE=1 SV=1	5712	79783	2426	2426	76	76		-1		11306	14384	1	1	0	535.605	1603.79	3	1603.8	-0.0063	0	59.46	0.00014	K	DNPQTHYYAVAVVK	K
1	3::G3X6N3	Serotransferrin OS=Bos taurus GN=TF PE=1 SV=1	5712	79783	2426	2426	76	76		-1		11307	14903	1	1	0	535.605	1603.79	3	1603.8	-0.006	0	45.23	0.0037	K	DNPQTHYYAVAVVK	K
1	3::G3X6N3	Serotransferrin OS=Bos taurus GN=TF PE=1 SV=1	5712	79783	2426	2426	76	76		-1		11308	14513	1	1	0	802.904	1603.79	2	1603.8	-0.0059	0	74.13	4.8e-06	K	DNPQTHYYAVAVVK	K
1	3::G3X6N3	Serotransferrin OS=Bos taurus GN=TF PE=1 SV=1	5712	79783	2426	2426	76	76		-1		11309	14127	1	1	0	535.605	1603.79	3	1603.8	-0.0058	0	53.11	0.00061	K	DNPQTHYYAVAVVK	K
1	3::G3X6N3	Serotransferrin OS=Bos taurus GN=TF PE=1 SV=1	5712	79783	2426	2426	76	76		-1		11310	14643	1	1	0	535.605	1603.79	3	1603.8	-0.0058	0	52.81	0.00065	K	DNPQTHYYAVAVVK	K
1	3::G3X6N3	Serotransferrin OS=Bos taurus GN=TF PE=1 SV=1	5712	79783	2426	2426	76	76		-1		11311	13098	1	1	0	535.605	1603.79	3	1603.8	-0.0054	0	58.33	0.00018	K	DNPQTHYYAVAVVK	K
1	3::G3X6N3	Serotransferrin OS=Bos taurus GN=TF PE=1 SV=1	5712	79783	2426	2426	76	76		-1		11312	13874	1	1	0	535.605	1603.79	3	1603.8	-0.0054	0	60.07	0.00012	K	DNPQTHYYAVAVVK	K
1	3::G3X6N3	Serotransferrin OS=Bos taurus GN=TF PE=1 SV=1	5712	79783	2426	2426	76	76		-1		11313	13877	1	1	0	802.904	1603.79	2	1603.8	-0.0053	0	71.55	8.7e-06	K	DNPQTHYYAVAVVK	K
1	3::G3X6N3	Serotransferrin OS=Bos taurus GN=TF PE=1 SV=1	5712	79783	2426	2426	76	76		-1		11314	14388	1	1	0	802.904	1603.79	2	1603.8	-0.0053	0	75.37	3.6e-06	K	DNPQTHYYAVAVVK	K
1	3::G3X6N3	Serotransferrin OS=Bos taurus GN=TF PE=1 SV=1	5712	79783	2426	2426	76	76		-1		11315	13100	1	1	0	802.904	1603.79	2	1603.8	-0.0052	0	83.74	5.3e-07	K	DNPQTHYYAVAVVK	K
1	3::G3X6N3	Serotransferrin OS=Bos taurus GN=TF PE=1 SV=1	5712	79783	2426	2426	76	76		-1		11316	13609	1	1	0	535.605	1603.79	3	1603.8	-0.0051	0	48.31	0.0018	K	DNPQTHYYAVAVVK	K
1	3::G3X6N3	Serotransferrin OS=Bos taurus GN=TF PE=1 SV=1	5712	79783	2426	2426	76	76		-1		11317	13481	1	1	0	535.606	1603.79	3	1603.8	-0.0047	0	58.02	0.00019	K	DNPQTHYYAVAVVK	K
1	3::G3X6N3	Serotransferrin OS=Bos taurus GN=TF PE=1 SV=1	5712	79783	2426	2426	76	76		-1		11318	13741	1	1	0	535.606	1603.79	3	1603.8	-0.0047	0	50.14	0.0012	K	DNPQTHYYAVAVVK	K
1	3::G3X6N3	Serotransferrin OS=Bos taurus GN=TF PE=1 SV=1	5712	79783	2426	2426	76	76		-1		11319	13612	1	1	0	802.905	1603.79	2	1603.8	-0.0047	0	79.23	1.5e-06	K	DNPQTHYYAVAVVK	K
1	3::G3X6N3	Serotransferrin OS=Bos taurus GN=TF PE=1 SV=1	5712	79783	2426	2426	76	76		-1		11320	15187	1	1	0	802.905	1603.79	2	1603.8	-0.0047	0	65.5	3.4e-05	K	DNPQTHYYAVAVVK	K
1	3::G3X6N3	Serotransferrin OS=Bos taurus GN=TF PE=1 SV=1	5712	79783	2426	2426	76	76		-1		11321	12831	1	1	0	802.905	1603.79	2	1603.8	-0.0046	0	73.26	5.8e-06	K	DNPQTHYYAVAVVK	K
1	3::G3X6N3	Serotransferrin OS=Bos taurus GN=TF PE=1 SV=1	5712	79783	2426	2426	76	76		-1		11322	14646	1	1	0	802.905	1603.8	2	1603.8	-0.0044	0	71	9.7e-06	K	DNPQTHYYAVAVVK	K
1	3::G3X6N3	Serotransferrin OS=Bos taurus GN=TF PE=1 SV=1	5712	79783	2426	2426	76	76		-1		11323	13361	1	1	0	535.606	1603.8	3	1603.8	-0.0042	0	52.01	0.00076	K	DNPQTHYYAVAVVK	K
1	3::G3X6N3	Serotransferrin OS=Bos taurus GN=TF PE=1 SV=1	5712	79783	2426	2426	76	76		-1		11324	14000	1	1	0	535.606	1603.8	3	1603.8	-0.0042	0	56.37	0.00028	K	DNPQTHYYAVAVVK	K
1	3::G3X6N3	Serotransferrin OS=Bos taurus GN=TF PE=1 SV=1	5712	79783	2426	2426	76	76		-1		11325	13744	1	1	0	802.905	1603.8	2	1603.8	-0.0038	0	72.01	7.5e-06	K	DNPQTHYYAVAVVK	K
1	3::G3X6N3	Serotransferrin OS=Bos taurus GN=TF PE=1 SV=1	5712	79783	2426	2426	76	76		-1		11326	14253	1	1	0	802.905	1603.8	2	1603.8	-0.0038	0	73.27	5.6e-06	K	DNPQTHYYAVAVVK	K
1	3::G3X6N3	Serotransferrin OS=Bos taurus GN=TF PE=1 SV=1	5712	79783	2426	2426	76	76		-1		11327	14129	1	1	0	802.905	1603.8	2	1603.8	-0.0038	0	70.11	1.2e-05	K	DNPQTHYYAVAVVK	K
1	3::G3X6N3	Serotransferrin OS=Bos taurus GN=TF PE=1 SV=1	5712	79783	2426	2426	76	76		-1		11328	13232	1	1	0	535.606	1603.8	3	1603.8	-0.0036	0	58.17	0.00018	K	DNPQTHYYAVAVVK	K
1	3::G3X6N3	Serotransferrin OS=Bos taurus GN=TF PE=1 SV=1	5712	79783	2426	2426	76	76		-1		11329	15457	1	1	0	535.606	1603.8	3	1603.8	-0.0036	0	43.92	0.0049	K	DNPQTHYYAVAVVK	K
1	3::G3X6N3	Serotransferrin OS=Bos taurus GN=TF PE=1 SV=1	5712	79783	2426	2426	76	76		-1		11330	14003	1	1	0	802.905	1603.8	2	1603.8	-0.0035	0	71.97	7.7e-06	K	DNPQTHYYAVAVVK	K
1	3::G3X6N3	Serotransferrin OS=Bos taurus GN=TF PE=1 SV=1	5712	79783	2426	2426	76	76		-1		11331	13234	1	1	0	802.905	1603.8	2	1603.8	-0.0031	0	74.95	3.9e-06	K	DNPQTHYYAVAVVK	K
1	3::G3X6N3	Serotransferrin OS=Bos taurus GN=TF PE=1 SV=1	5712	79783	2426	2426	76	76		-1		11332	15319	1	1	0	802.906	1603.8	2	1603.8	-0.0027	0	65.18	3.7e-05	K	DNPQTHYYAVAVVK	K
1	3::G3X6N3	Serotransferrin OS=Bos taurus GN=TF PE=1 SV=1	5712	79783	2426	2426	76	76		-1		11333	13363	1	1	0	802.906	1603.8	2	1603.8	-0.0022	0	81.02	9.6e-07	K	DNPQTHYYAVAVVK	K
1	3::G3X6N3	Serotransferrin OS=Bos taurus GN=TF PE=1 SV=1	5712	79783	2426	2426	76	76		-1		11334	14907	1	1	0	802.906	1603.8	2	1603.8	-0.0022	0	72.93	6.2e-06	K	DNPQTHYYAVAVVK	K
1	3::G3X6N3	Serotransferrin OS=Bos taurus GN=TF PE=1 SV=1	5712	79783	2426	2426	76	76		-1		11335	13483	1	1	0	802.906	1603.8	2	1603.8	-0.0017	0	89.04	1.5e-07	K	DNPQTHYYAVAVVK	K
1	3::G3X6N3	Serotransferrin OS=Bos taurus GN=TF PE=1 SV=1	5712	79783	2426	2426	76	76		-1		11336	14772	1	1	0	802.907	1603.8	2	1603.8	-0.0006	0	72.92	6.1e-06	K	DNPQTHYYAVAVVK	K
1	3::G3X6N3	Serotransferrin OS=Bos taurus GN=TF PE=1 SV=1	5712	79783	2426	2426	76	76		-1		11337	15598	1	1	0	535.607	1603.8	3	1603.8	0.0013	0	34.93	0.041	K	DNPQTHYYAVAVVK	K
1	3::G3X6N3	Serotransferrin OS=Bos taurus GN=TF PE=1 SV=1	5712	79783	2426	2426	76	76		-1		11397	9616	1	1	0	537.6	1609.78	3	1609.79	-0.0088	2	30.44	0.086	R	KNYELLCGDNTRK	S
1	3::G3X6N3	Serotransferrin OS=Bos taurus GN=TF PE=1 SV=1	5712	79783	2426	2426	76	76		-1		11398	9936	1	1	0	537.601	1609.78	3	1609.79	-0.0057	2	42.59	0.0055	R	KNYELLCGDNTRK	S
1	3::G3X6N3	Serotransferrin OS=Bos taurus GN=TF PE=1 SV=1	5712	79783	2426	2426	76	76		-1		11399	10787	1	1	0	537.602	1609.78	3	1609.79	-0.0044	2	34.05	0.039	R	KNYELLCGDNTRK	S
1	3::G3X6N3	Serotransferrin OS=Bos taurus GN=TF PE=1 SV=1	5712	79783	2426	2426	76	76		-1		11400	7766	1	1	0	537.602	1609.78	3	1609.79	-0.0042	2	33.19	0.047	R	KNYELLCGDNTRK	S
1	3::G3X6N3	Serotransferrin OS=Bos taurus GN=TF PE=1 SV=1	5712	79783	2426	2426	76	76		-1		11401	9783	1	1	0	537.602	1609.78	3	1609.79	-0.0041	2	37.5	0.017	R	KNYELLCGDNTRK	S
1	3::G3X6N3	Serotransferrin OS=Bos taurus GN=TF PE=1 SV=1	5712	79783	2426	2426	76	76		-1		11402	14146	1	1	0	403.453	1609.78	4	1609.79	-0.0038	2	25.34	0.28	R	KNYELLCGDNTRK	S
1	3::G3X6N3	Serotransferrin OS=Bos taurus GN=TF PE=1 SV=1	5712	79783	2426	2426	76	76		-1		11403	7630	1	1	0	537.602	1609.79	3	1609.79	-0.0028	2	36.34	0.023	R	KNYELLCGDNTRK	S
1	3::G3X6N3	Serotransferrin OS=Bos taurus GN=TF PE=1 SV=1	5712	79783	2426	2426	76	76		-1		11404	10657	1	1	0	537.603	1609.79	3	1609.79	-0.0019	2	27.64	0.17	R	KNYELLCGDNTRK	S
1	3::G3X6N3	Serotransferrin OS=Bos taurus GN=TF PE=1 SV=1	5712	79783	2426	2426	76	76		-1		11405	11939	1	1	0	537.603	1609.79	3	1609.79	-0.0017	2	38.07	0.015	R	KNYELLCGDNTRK	S
1	3::G3X6N3	Serotransferrin OS=Bos taurus GN=TF PE=1 SV=1	5712	79783	2426	2426	76	76		-1		11406	11047	1	1	0	537.603	1609.79	3	1609.79	-0.0017	2	37.83	0.016	R	KNYELLCGDNTRK	S
1	3::G3X6N3	Serotransferrin OS=Bos taurus GN=TF PE=1 SV=1	5712	79783	2426	2426	76	76		-1		11407	8277	1	1	0	537.603	1609.79	3	1609.79	-0.0013	2	34.36	0.036	R	KNYELLCGDNTRK	S
1	3::G3X6N3	Serotransferrin OS=Bos taurus GN=TF PE=1 SV=1	5712	79783	2426	2426	76	76		-1		11408	7090	1	1	0	537.603	1609.79	3	1609.79	-0.0008	2	45.44	0.0028	R	KNYELLCGDNTRK	S
1	3::G3X6N3	Serotransferrin OS=Bos taurus GN=TF PE=1 SV=1	5712	79783	2426	2426	76	76		-1		11409	7916	1	1	0	537.603	1609.79	3	1609.79	-0.0006	2	35.04	0.031	R	KNYELLCGDNTRK	S
1	3::G3X6N3	Serotransferrin OS=Bos taurus GN=TF PE=1 SV=1	5712	79783	2426	2426	76	76		-1		11410	6951	1	1	0	537.603	1609.79	3	1609.79	0	2	42.35	0.0057	R	KNYELLCGDNTRK	S
1	3::G3X6N3	Serotransferrin OS=Bos taurus GN=TF PE=1 SV=1	5712	79783	2426	2426	76	76		-1		11411	14013	1	1	0	403.454	1609.79	4	1609.79	0.0001	2	23.22	0.46	R	KNYELLCGDNTRK	S
1	3::G3X6N3	Serotransferrin OS=Bos taurus GN=TF PE=1 SV=1	5712	79783	2426	2426	76	76		-1		11412	6820	1	1	0	537.603	1609.79	3	1609.79	0.0003	2	55.31	0.00029	R	KNYELLCGDNTRK	S
1	3::G3X6N3	Serotransferrin OS=Bos taurus GN=TF PE=1 SV=1	5712	79783	2426	2426	76	76		-1		11413	7497	1	1	0	537.604	1609.79	3	1609.79	0.0011	2	45.91	0.0026	R	KNYELLCGDNTRK	S
1	3::G3X6N3	Serotransferrin OS=Bos taurus GN=TF PE=1 SV=1	5712	79783	2426	2426	76	76		-1		11414	12415	1	1	0	537.604	1609.79	3	1609.79	0.0011	2	41.74	0.0068	R	KNYELLCGDNTRK	S
1	3::G3X6N3	Serotransferrin OS=Bos taurus GN=TF PE=1 SV=1	5712	79783	2426	2426	76	76		-1		11415	10224	1	1	0	537.605	1609.79	3	1609.79	0.0036	2	31.24	0.074	R	KNYELLCGDNTRK	S
1	3::G3X6N3	Serotransferrin OS=Bos taurus GN=TF PE=1 SV=1	5712	79783	2426	2426	76	76		-1		11416	10356	1	1	0	537.605	1609.79	3	1609.79	0.0036	2	26.74	0.21	R	KNYELLCGDNTRK	S
1	3::G3X6N3	Serotransferrin OS=Bos taurus GN=TF PE=1 SV=1	5712	79783	2426	2426	76	76		-1		11417	10914	1	1	0	537.605	1609.79	3	1609.79	0.006	2	33.9	0.042	R	KNYELLCGDNTRK	S
1	3::G3X6N3	Serotransferrin OS=Bos taurus GN=TF PE=1 SV=1	5712	79783	2426	2426	76	76		-1		11429	8596	1	1	0	537.937	1610.79	3	1610.77	0.0163	2	50.11	0.00095	R	KNYELLCGDNTRK	S
1	3::G3X6N3	Serotransferrin OS=Bos taurus GN=TF PE=1 SV=1	5712	79783	2426	2426	76	76		-1		11430	8148	1	1	0	537.938	1610.79	3	1610.77	0.0208	2	30.55	0.086	R	KNYELLCGDNTRK	S
1	3::G3X6N3	Serotransferrin OS=Bos taurus GN=TF PE=1 SV=1	5712	79783	2426	2426	76	76		-1		11824	18469	1	1	0	820.881	1639.75	2	1639.76	-0.0124	0	75.78	1.9e-06	K	HSTVFDNLPNPEDR	K
1	3::G3X6N3	Serotransferrin OS=Bos taurus GN=TF PE=1 SV=1	5712	79783	2426	2426	76	76		-1		11825	18333	1	1	0	820.881	1639.75	2	1639.76	-0.0122	0	75.74	1.9e-06	K	HSTVFDNLPNPEDR	K
1	3::G3X6N3	Serotransferrin OS=Bos taurus GN=TF PE=1 SV=1	5712	79783	2426	2426	76	76		-1		11826	17819	1	1	0	820.883	1639.75	2	1639.76	-0.0075	0	59.27	8.9e-05	K	HSTVFDNLPNPEDR	K
1	3::G3X6N3	Serotransferrin OS=Bos taurus GN=TF PE=1 SV=1	5712	79783	2426	2426	76	76		-1		11827	17694	1	1	0	820.883	1639.75	2	1639.76	-0.0068	0	50.85	0.00062	K	HSTVFDNLPNPEDR	K
1	3::G3X6N3	Serotransferrin OS=Bos taurus GN=TF PE=1 SV=1	5712	79783	2426	2426	76	76		-1		11828	20338	1	1	0	547.592	1639.75	3	1639.76	-0.0059	0	56.15	0.00018	K	HSTVFDNLPNPEDR	K
1	3::G3X6N3	Serotransferrin OS=Bos taurus GN=TF PE=1 SV=1	5712	79783	2426	2426	76	76		-1		11829	18207	1	1	0	820.884	1639.75	2	1639.76	-0.0058	0	57.66	0.00013	K	HSTVFDNLPNPEDR	K
1	3::G3X6N3	Serotransferrin OS=Bos taurus GN=TF PE=1 SV=1	5712	79783	2426	2426	76	76		-1		11830	17557	1	1	0	820.884	1639.75	2	1639.76	-0.0053	0	49.97	0.00076	K	HSTVFDNLPNPEDR	K
1	3::G3X6N3	Serotransferrin OS=Bos taurus GN=TF PE=1 SV=1	5712	79783	2426	2426	76	76		-1		11831	19952	1	1	0	547.592	1639.76	3	1639.76	-0.0038	0	53.13	0.00039	K	HSTVFDNLPNPEDR	K
1	3::G3X6N3	Serotransferrin OS=Bos taurus GN=TF PE=1 SV=1	5712	79783	2426	2426	76	76		-1		11832	17495	1	1	0	547.592	1639.76	3	1639.76	-0.0038	0	27.05	0.16	K	HSTVFDNLPNPEDR	K
1	3::G3X6N3	Serotransferrin OS=Bos taurus GN=TF PE=1 SV=1	5712	79783	2426	2426	76	76		-1		11833	15140	1	1	0	820.885	1639.76	2	1639.76	-0.0038	0	49.87	0.00082	K	HSTVFDNLPNPEDR	K
1	3::G3X6N3	Serotransferrin OS=Bos taurus GN=TF PE=1 SV=1	5712	79783	2426	2426	76	76		-1		11834	17772	1	1	0	547.592	1639.76	3	1639.76	-0.0036	0	31.41	0.058	K	HSTVFDNLPNPEDR	K
1	3::G3X6N3	Serotransferrin OS=Bos taurus GN=TF PE=1 SV=1	5712	79783	2426	2426	76	76		-1		11835	18434	1	1	0	547.592	1639.76	3	1639.76	-0.0035	0	34.93	0.026	K	HSTVFDNLPNPEDR	K
1	3::G3X6N3	Serotransferrin OS=Bos taurus GN=TF PE=1 SV=1	5712	79783	2426	2426	76	76		-1		11836	18175	1	1	0	547.592	1639.76	3	1639.76	-0.0035	0	35.41	0.023	K	HSTVFDNLPNPEDR	K
1	3::G3X6N3	Serotransferrin OS=Bos taurus GN=TF PE=1 SV=1	5712	79783	2426	2426	76	76		-1		11837	20910	1	1	0	547.592	1639.76	3	1639.76	-0.0033	0	45.42	0.0023	K	HSTVFDNLPNPEDR	K
1	3::G3X6N3	Serotransferrin OS=Bos taurus GN=TF PE=1 SV=1	5712	79783	2426	2426	76	76		-1		11838	18077	1	1	0	820.885	1639.76	2	1639.76	-0.0031	0	53.36	0.00037	K	HSTVFDNLPNPEDR	K
1	3::G3X6N3	Serotransferrin OS=Bos taurus GN=TF PE=1 SV=1	5712	79783	2426	2426	76	76		-1		11839	15276	1	1	0	820.885	1639.76	2	1639.76	-0.003	0	48.7	0.0011	K	HSTVFDNLPNPEDR	K
1	3::G3X6N3	Serotransferrin OS=Bos taurus GN=TF PE=1 SV=1	5712	79783	2426	2426	76	76		-1		11840	18735	1	1	0	820.885	1639.76	2	1639.76	-0.003	0	75.3	2.3e-06	K	HSTVFDNLPNPEDR	K
1	3::G3X6N3	Serotransferrin OS=Bos taurus GN=TF PE=1 SV=1	5712	79783	2426	2426	76	76		-1		11841	20082	1	1	0	547.593	1639.76	3	1639.76	-0.0029	0	46.52	0.0018	K	HSTVFDNLPNPEDR	K
1	3::G3X6N3	Serotransferrin OS=Bos taurus GN=TF PE=1 SV=1	5712	79783	2426	2426	76	76		-1		11842	15018	1	1	0	820.885	1639.76	2	1639.76	-0.0028	0	62.08	5e-05	K	HSTVFDNLPNPEDR	K
1	3::G3X6N3	Serotransferrin OS=Bos taurus GN=TF PE=1 SV=1	5712	79783	2426	2426	76	76		-1		11843	16906	1	1	0	820.885	1639.76	2	1639.76	-0.0028	0	50.73	0.00068	K	HSTVFDNLPNPEDR	K
1	3::G3X6N3	Serotransferrin OS=Bos taurus GN=TF PE=1 SV=1	5712	79783	2426	2426	76	76		-1		11844	19590	1	1	0	547.593	1639.76	3	1639.76	-0.0026	0	48.52	0.0011	K	HSTVFDNLPNPEDR	K
1	3::G3X6N3	Serotransferrin OS=Bos taurus GN=TF PE=1 SV=1	5712	79783	2426	2426	76	76		-1		11845	16516	1	1	0	820.886	1639.76	2	1639.76	-0.0022	0	54.58	0.00028	K	HSTVFDNLPNPEDR	K
1	3::G3X6N3	Serotransferrin OS=Bos taurus GN=TF PE=1 SV=1	5712	79783	2426	2426	76	76		-1		11846	19340	1	1	0	547.593	1639.76	3	1639.76	-0.0022	0	58.11	0.00012	K	HSTVFDNLPNPEDR	K
1	3::G3X6N3	Serotransferrin OS=Bos taurus GN=TF PE=1 SV=1	5712	79783	2426	2426	76	76		-1		11847	17951	1	1	0	820.886	1639.76	2	1639.76	-0.0015	0	55.47	0.00023	K	HSTVFDNLPNPEDR	K
1	3::G3X6N3	Serotransferrin OS=Bos taurus GN=TF PE=1 SV=1	5712	79783	2426	2426	76	76		-1		11848	16068	1	1	0	820.886	1639.76	2	1639.76	-0.0014	0	49.31	0.00093	K	HSTVFDNLPNPEDR	K
1	3::G3X6N3	Serotransferrin OS=Bos taurus GN=TF PE=1 SV=1	5712	79783	2426	2426	76	76		-1		11849	18832	1	1	0	547.593	1639.76	3	1639.76	-0.0013	0	45.54	0.0022	K	HSTVFDNLPNPEDR	K
1	3::G3X6N3	Serotransferrin OS=Bos taurus GN=TF PE=1 SV=1	5712	79783	2426	2426	76	76		-1		11850	17653	1	1	0	547.593	1639.76	3	1639.76	-0.0013	0	29.92	0.081	K	HSTVFDNLPNPEDR	K
1	3::G3X6N3	Serotransferrin OS=Bos taurus GN=TF PE=1 SV=1	5712	79783	2426	2426	76	76		-1		11851	19834	1	1	0	547.593	1639.76	3	1639.76	-0.0013	0	48.27	0.0012	K	HSTVFDNLPNPEDR	K
1	3::G3X6N3	Serotransferrin OS=Bos taurus GN=TF PE=1 SV=1	5712	79783	2426	2426	76	76		-1		11852	19469	1	1	0	547.593	1639.76	3	1639.76	-0.0011	0	44.53	0.0028	K	HSTVFDNLPNPEDR	K
1	3::G3X6N3	Serotransferrin OS=Bos taurus GN=TF PE=1 SV=1	5712	79783	2426	2426	76	76		-1		11853	18563	1	1	0	547.593	1639.76	3	1639.76	-0.0011	0	42.74	0.0042	K	HSTVFDNLPNPEDR	K
1	3::G3X6N3	Serotransferrin OS=Bos taurus GN=TF PE=1 SV=1	5712	79783	2426	2426	76	76		-1		11854	20469	1	1	0	547.593	1639.76	3	1639.76	-0.0011	0	57.85	0.00013	K	HSTVFDNLPNPEDR	K
1	3::G3X6N3	Serotransferrin OS=Bos taurus GN=TF PE=1 SV=1	5712	79783	2426	2426	76	76		-1		11855	18970	1	1	0	547.593	1639.76	3	1639.76	-0.0011	0	42.34	0.0046	K	HSTVFDNLPNPEDR	K
1	3::G3X6N3	Serotransferrin OS=Bos taurus GN=TF PE=1 SV=1	5712	79783	2426	2426	76	76		-1		11856	17416	1	1	0	820.886	1639.76	2	1639.76	-0.0009	0	58.13	0.00012	K	HSTVFDNLPNPEDR	K
1	3::G3X6N3	Serotransferrin OS=Bos taurus GN=TF PE=1 SV=1	5712	79783	2426	2426	76	76		-1		11857	17156	1	1	0	820.886	1639.76	2	1639.76	-0.0008	0	51.71	0.00054	K	HSTVFDNLPNPEDR	K
1	3::G3X6N3	Serotransferrin OS=Bos taurus GN=TF PE=1 SV=1	5712	79783	2426	2426	76	76		-1		11858	17289	1	1	0	820.886	1639.76	2	1639.76	-0.0007	0	69.15	9.7e-06	K	HSTVFDNLPNPEDR	K
1	3::G3X6N3	Serotransferrin OS=Bos taurus GN=TF PE=1 SV=1	5712	79783	2426	2426	76	76		-1		11859	21053	1	1	0	547.593	1639.76	3	1639.76	-0.0006	0	45.33	0.0023	K	HSTVFDNLPNPEDR	K
1	3::G3X6N3	Serotransferrin OS=Bos taurus GN=TF PE=1 SV=1	5712	79783	2426	2426	76	76		-1		11860	18034	1	1	0	547.593	1639.76	3	1639.76	-0.0006	0	35.01	0.025	K	HSTVFDNLPNPEDR	K
1	3::G3X6N3	Serotransferrin OS=Bos taurus GN=TF PE=1 SV=1	5712	79783	2426	2426	76	76		-1		11861	18306	1	1	0	547.593	1639.76	3	1639.76	-0.0006	0	34.68	0.027	K	HSTVFDNLPNPEDR	K
1	3::G3X6N3	Serotransferrin OS=Bos taurus GN=TF PE=1 SV=1	5712	79783	2426	2426	76	76		-1		11862	16784	1	1	0	820.886	1639.76	2	1639.76	-0.0005	0	45.91	0.002	K	HSTVFDNLPNPEDR	K
1	3::G3X6N3	Serotransferrin OS=Bos taurus GN=TF PE=1 SV=1	5712	79783	2426	2426	76	76		-1		11863	17030	1	1	0	820.886	1639.76	2	1639.76	-0.0005	0	62.16	4.8e-05	K	HSTVFDNLPNPEDR	K
1	3::G3X6N3	Serotransferrin OS=Bos taurus GN=TF PE=1 SV=1	5712	79783	2426	2426	76	76		-1		11864	19216	1	1	0	547.594	1639.76	3	1639.76	-0.0002	0	46.75	0.0017	K	HSTVFDNLPNPEDR	K
1	3::G3X6N3	Serotransferrin OS=Bos taurus GN=TF PE=1 SV=1	5712	79783	2426	2426	76	76		-1		11865	18698	1	1	0	547.594	1639.76	3	1639.76	0.0002	0	39.99	0.0083	K	HSTVFDNLPNPEDR	K
1	3::G3X6N3	Serotransferrin OS=Bos taurus GN=TF PE=1 SV=1	5712	79783	2426	2426	76	76		-1		11866	16388	1	1	0	820.887	1639.76	2	1639.76	0.0002	0	54.16	0.00032	K	HSTVFDNLPNPEDR	K
1	3::G3X6N3	Serotransferrin OS=Bos taurus GN=TF PE=1 SV=1	5712	79783	2426	2426	76	76		-1		11867	16655	1	1	0	820.887	1639.76	2	1639.76	0.0003	0	47.58	0.0014	K	HSTVFDNLPNPEDR	K
1	3::G3X6N3	Serotransferrin OS=Bos taurus GN=TF PE=1 SV=1	5712	79783	2426	2426	76	76		-1		11868	16258	1	1	0	820.887	1639.76	2	1639.76	0.0003	0	53	0.00041	K	HSTVFDNLPNPEDR	K
1	3::G3X6N3	Serotransferrin OS=Bos taurus GN=TF PE=1 SV=1	5712	79783	2426	2426	76	76		-1		11869	19714	1	1	0	547.594	1639.76	3	1639.76	0.0006	0	48.58	0.0012	K	HSTVFDNLPNPEDR	K
1	3::G3X6N3	Serotransferrin OS=Bos taurus GN=TF PE=1 SV=1	5712	79783	2426	2426	76	76		-1		11870	19094	1	1	0	547.594	1639.76	3	1639.76	0.0007	0	54.25	0.00031	K	HSTVFDNLPNPEDR	K
1	3::G3X6N3	Serotransferrin OS=Bos taurus GN=TF PE=1 SV=1	5712	79783	2426	2426	76	76		-1		11871	20612	1	1	0	547.594	1639.76	3	1639.76	0.0009	0	55.9	0.00021	K	HSTVFDNLPNPEDR	K
1	3::G3X6N3	Serotransferrin OS=Bos taurus GN=TF PE=1 SV=1	5712	79783	2426	2426	76	76		-1		11872	20754	1	1	0	547.594	1639.76	3	1639.76	0.0009	0	48.29	0.0012	K	HSTVFDNLPNPEDR	K
1	3::G3X6N3	Serotransferrin OS=Bos taurus GN=TF PE=1 SV=1	5712	79783	2426	2426	76	76		-1		11873	20205	1	1	0	547.594	1639.76	3	1639.76	0.0011	0	55.82	0.00022	K	HSTVFDNLPNPEDR	K
1	3::G3X6N3	Serotransferrin OS=Bos taurus GN=TF PE=1 SV=1	5712	79783	2426	2426	76	76		-1		11874	17906	1	1	0	547.594	1639.76	3	1639.76	0.0013	0	30.3	0.078	K	HSTVFDNLPNPEDR	K
1	3::G3X6N3	Serotransferrin OS=Bos taurus GN=TF PE=1 SV=1	5712	79783	2426	2426	76	76		-1		11875	17224	1	1	0	547.594	1639.76	3	1639.76	0.0013	0	24.52	0.29	K	HSTVFDNLPNPEDR	K
1	3::G3X6N3	Serotransferrin OS=Bos taurus GN=TF PE=1 SV=1	5712	79783	2426	2426	76	76		-1		11877	17375	1	1	0	547.594	1639.76	3	1639.76	0.0022	0	24.61	0.29	K	HSTVFDNLPNPEDR	K
1	3::G3X6N3	Serotransferrin OS=Bos taurus GN=TF PE=1 SV=1	5712	79783	2426	2426	76	76		-1		11878	18600	1	1	0	820.888	1639.76	2	1639.76	0.0029	0	70.59	7.4e-06	K	HSTVFDNLPNPEDR	K
1	3::G3X6N3	Serotransferrin OS=Bos taurus GN=TF PE=1 SV=1	5712	79783	2426	2426	76	76		-1		11895	21137	1	1	0	822.856	1643.7	2	1643.7	-0.0064	0	36.84	0.0065	K	FDEFFSAGCAPGSPR	N
1	3::G3X6N3	Serotransferrin OS=Bos taurus GN=TF PE=1 SV=1	5712	79783	2426	2426	76	76		-1		11896	20506	1	1	0	822.858	1643.7	2	1643.7	-0.0031	0	79.33	3.9e-07	K	FDEFFSAGCAPGSPR	N
1	3::G3X6N3	Serotransferrin OS=Bos taurus GN=TF PE=1 SV=1	5712	79783	2426	2426	76	76		-1		11897	20917	1	1	0	822.858	1643.7	2	1643.7	-0.0028	0	49.34	0.00039	K	FDEFFSAGCAPGSPR	N
1	3::G3X6N3	Serotransferrin OS=Bos taurus GN=TF PE=1 SV=1	5712	79783	2426	2426	76	76		-1		11898	19386	1	1	0	822.858	1643.7	2	1643.7	-0.0027	0	80.7	2.9e-07	K	FDEFFSAGCAPGSPR	N
1	3::G3X6N3	Serotransferrin OS=Bos taurus GN=TF PE=1 SV=1	5712	79783	2426	2426	76	76		-1		11899	20136	1	1	0	822.858	1643.7	2	1643.7	-0.0023	0	102.91	1.7e-09	K	FDEFFSAGCAPGSPR	N
1	3::G3X6N3	Serotransferrin OS=Bos taurus GN=TF PE=1 SV=1	5712	79783	2426	2426	76	76		-1		11900	19494	1	1	0	548.908	1643.7	3	1643.7	-0.002	0	56.47	7.6e-05	K	FDEFFSAGCAPGSPR	N
1	3::G3X6N3	Serotransferrin OS=Bos taurus GN=TF PE=1 SV=1	5712	79783	2426	2426	76	76		-1		11901	19249	1	1	0	822.858	1643.7	2	1643.7	-0.002	0	105.93	8.6e-10	K	FDEFFSAGCAPGSPR	N
1	3::G3X6N3	Serotransferrin OS=Bos taurus GN=TF PE=1 SV=1	5712	79783	2426	2426	76	76		-1		11902	19133	1	1	0	822.858	1643.7	2	1643.7	-0.002	0	113.54	1.5e-10	K	FDEFFSAGCAPGSPR	N
1	3::G3X6N3	Serotransferrin OS=Bos taurus GN=TF PE=1 SV=1	5712	79783	2426	2426	76	76		-1		11903	20765	1	1	0	822.858	1643.7	2	1643.7	-0.002	0	78.56	4.7e-07	K	FDEFFSAGCAPGSPR	N
1	3::G3X6N3	Serotransferrin OS=Bos taurus GN=TF PE=1 SV=1	5712	79783	2426	2426	76	76		-1		11904	19885	1	1	0	822.858	1643.7	2	1643.7	-0.0018	0	107.49	6.2e-10	K	FDEFFSAGCAPGSPR	N
1	3::G3X6N3	Serotransferrin OS=Bos taurus GN=TF PE=1 SV=1	5712	79783	2426	2426	76	76		-1		11905	20005	1	1	0	822.858	1643.7	2	1643.7	-0.0017	0	104.9	1.1e-09	K	FDEFFSAGCAPGSPR	N
1	3::G3X6N3	Serotransferrin OS=Bos taurus GN=TF PE=1 SV=1	5712	79783	2426	2426	76	76		-1		11906	20378	1	1	0	822.858	1643.7	2	1643.7	-0.0017	0	81.71	2.3e-07	K	FDEFFSAGCAPGSPR	N
1	3::G3X6N3	Serotransferrin OS=Bos taurus GN=TF PE=1 SV=1	5712	79783	2426	2426	76	76		-1		11907	19758	1	1	0	822.859	1643.7	2	1643.7	-0.0014	0	97.77	5.8e-09	K	FDEFFSAGCAPGSPR	N
1	3::G3X6N3	Serotransferrin OS=Bos taurus GN=TF PE=1 SV=1	5712	79783	2426	2426	76	76		-1		11908	19215	1	1	0	548.908	1643.7	3	1643.7	-0.0013	0	51.85	0.00023	K	FDEFFSAGCAPGSPR	N
1	3::G3X6N3	Serotransferrin OS=Bos taurus GN=TF PE=1 SV=1	5712	79783	2426	2426	76	76		-1		11909	18998	1	1	0	822.859	1643.7	2	1643.7	-0.0011	0	108.86	4.5e-10	K	FDEFFSAGCAPGSPR	N
1	3::G3X6N3	Serotransferrin OS=Bos taurus GN=TF PE=1 SV=1	5712	79783	2426	2426	76	76		-1		11910	20640	1	1	0	822.859	1643.7	2	1643.7	-0.0011	0	74.68	1.2e-06	K	FDEFFSAGCAPGSPR	N
1	3::G3X6N3	Serotransferrin OS=Bos taurus GN=TF PE=1 SV=1	5712	79783	2426	2426	76	76		-1		11911	19635	1	1	0	822.859	1643.7	2	1643.7	-0.0009	0	106.85	7.2e-10	K	FDEFFSAGCAPGSPR	N
1	3::G3X6N3	Serotransferrin OS=Bos taurus GN=TF PE=1 SV=1	5712	79783	2426	2426	76	76		-1		11912	20259	1	1	0	822.859	1643.7	2	1643.7	-0.0005	0	98.21	5.4e-09	K	FDEFFSAGCAPGSPR	N
1	3::G3X6N3	Serotransferrin OS=Bos taurus GN=TF PE=1 SV=1	5712	79783	2426	2426	76	76		-1		11913	19511	1	1	0	822.859	1643.7	2	1643.7	-0.0004	0	108.77	4.7e-10	K	FDEFFSAGCAPGSPR	N
1	3::G3X6N3	Serotransferrin OS=Bos taurus GN=TF PE=1 SV=1	5712	79783	2426	2426	76	76		-1		11914	18865	1	1	0	822.86	1643.7	2	1643.7	0.0007	0	97.52	6.2e-09	K	FDEFFSAGCAPGSPR	N
1	3::G3X6N3	Serotransferrin OS=Bos taurus GN=TF PE=1 SV=1	5712	79783	2426	2426	76	76		-1		12758	14713	1	1	0	858.447	1714.88	2	1714.89	-0.0091	1	60.25	0.00011	K	LYKELPDPQESIQR	A
1	3::G3X6N3	Serotransferrin OS=Bos taurus GN=TF PE=1 SV=1	5712	79783	2426	2426	76	76		-1		12759	12991	1	1	0	858.448	1714.88	2	1714.89	-0.0078	1	57.96	0.00019	K	LYKELPDPQESIQR	A
1	3::G3X6N3	Serotransferrin OS=Bos taurus GN=TF PE=1 SV=1	5712	79783	2426	2426	76	76		-1		12760	15105	1	1	0	858.448	1714.88	2	1714.89	-0.0076	1	49.34	0.0014	K	LYKELPDPQESIQR	A
1	3::G3X6N3	Serotransferrin OS=Bos taurus GN=TF PE=1 SV=1	5712	79783	2426	2426	76	76		-1		12761	14444	1	1	0	858.448	1714.88	2	1714.89	-0.0076	1	73.11	5.7e-06	K	LYKELPDPQESIQR	A
1	3::G3X6N3	Serotransferrin OS=Bos taurus GN=TF PE=1 SV=1	5712	79783	2426	2426	76	76		-1		12762	12987	1	1	0	572.635	1714.88	3	1714.89	-0.0074	1	61.07	9.2e-05	K	LYKELPDPQESIQR	A
1	3::G3X6N3	Serotransferrin OS=Bos taurus GN=TF PE=1 SV=1	5712	79783	2426	2426	76	76		-1		12763	16301	1	1	0	858.449	1714.88	2	1714.89	-0.0063	1	46.4	0.0027	K	LYKELPDPQESIQR	A
1	3::G3X6N3	Serotransferrin OS=Bos taurus GN=TF PE=1 SV=1	5712	79783	2426	2426	76	76		-1		12764	13118	1	1	0	572.635	1714.88	3	1714.89	-0.0054	1	54.81	0.00037	K	LYKELPDPQESIQR	A
1	3::G3X6N3	Serotransferrin OS=Bos taurus GN=TF PE=1 SV=1	5712	79783	2426	2426	76	76		-1		12765	14425	1	1	0	572.635	1714.88	3	1714.89	-0.0054	1	27.83	0.18	K	LYKELPDPQESIQR	A
1	3::G3X6N3	Serotransferrin OS=Bos taurus GN=TF PE=1 SV=1	5712	79783	2426	2426	76	76		-1		12766	14017	1	1	0	572.635	1714.88	3	1714.89	-0.0052	1	60.37	0.0001	K	LYKELPDPQESIQR	A
1	3::G3X6N3	Serotransferrin OS=Bos taurus GN=TF PE=1 SV=1	5712	79783	2426	2426	76	76		-1		12767	13124	1	1	0	858.449	1714.88	2	1714.89	-0.005	1	54.68	0.00038	K	LYKELPDPQESIQR	A
1	3::G3X6N3	Serotransferrin OS=Bos taurus GN=TF PE=1 SV=1	5712	79783	2426	2426	76	76		-1		12768	12848	1	1	0	572.635	1714.88	3	1714.89	-0.0046	1	36.22	0.026	K	LYKELPDPQESIQR	A
1	3::G3X6N3	Serotransferrin OS=Bos taurus GN=TF PE=1 SV=1	5712	79783	2426	2426	76	76		-1		12769	14547	1	1	0	572.635	1714.88	3	1714.89	-0.0045	1	35.49	0.031	K	LYKELPDPQESIQR	A
1	3::G3X6N3	Serotransferrin OS=Bos taurus GN=TF PE=1 SV=1	5712	79783	2426	2426	76	76		-1		12770	13496	1	1	0	572.635	1714.88	3	1714.89	-0.0045	1	50.25	0.001	K	LYKELPDPQESIQR	A
1	3::G3X6N3	Serotransferrin OS=Bos taurus GN=TF PE=1 SV=1	5712	79783	2426	2426	76	76		-1		12771	14294	1	1	0	572.635	1714.88	3	1714.89	-0.0045	1	30.73	0.093	K	LYKELPDPQESIQR	A
1	3::G3X6N3	Serotransferrin OS=Bos taurus GN=TF PE=1 SV=1	5712	79783	2426	2426	76	76		-1		12772	13626	1	1	0	572.635	1714.88	3	1714.89	-0.0043	1	46.02	0.0028	K	LYKELPDPQESIQR	A
1	3::G3X6N3	Serotransferrin OS=Bos taurus GN=TF PE=1 SV=1	5712	79783	2426	2426	76	76		-1		12773	13259	1	1	0	858.45	1714.88	2	1714.89	-0.004	1	59.78	0.00012	K	LYKELPDPQESIQR	A
1	3::G3X6N3	Serotransferrin OS=Bos taurus GN=TF PE=1 SV=1	5712	79783	2426	2426	76	76		-1		12774	14843	1	1	0	858.45	1714.88	2	1714.89	-0.004	1	54.86	0.00036	K	LYKELPDPQESIQR	A
1	3::G3X6N3	Serotransferrin OS=Bos taurus GN=TF PE=1 SV=1	5712	79783	2426	2426	76	76		-1		12775	13376	1	1	0	572.636	1714.88	3	1714.89	-0.0039	1	43.48	0.005	K	LYKELPDPQESIQR	A
1	3::G3X6N3	Serotransferrin OS=Bos taurus GN=TF PE=1 SV=1	5712	79783	2426	2426	76	76		-1		12776	14804	1	1	0	572.636	1714.88	3	1714.89	-0.0039	1	37.27	0.021	K	LYKELPDPQESIQR	A
1	3::G3X6N3	Serotransferrin OS=Bos taurus GN=TF PE=1 SV=1	5712	79783	2426	2426	76	76		-1		12777	15312	1	1	0	572.636	1714.88	3	1714.89	-0.0039	1	33.98	0.045	K	LYKELPDPQESIQR	A
1	3::G3X6N3	Serotransferrin OS=Bos taurus GN=TF PE=1 SV=1	5712	79783	2426	2426	76	76		-1		12778	14581	1	1	0	858.45	1714.89	2	1714.89	-0.0037	1	59.32	0.00013	K	LYKELPDPQESIQR	A
1	3::G3X6N3	Serotransferrin OS=Bos taurus GN=TF PE=1 SV=1	5712	79783	2426	2426	76	76		-1		12779	14055	1	1	0	858.45	1714.89	2	1714.89	-0.0037	1	79.68	1.2e-06	K	LYKELPDPQESIQR	A
1	3::G3X6N3	Serotransferrin OS=Bos taurus GN=TF PE=1 SV=1	5712	79783	2426	2426	76	76		-1		12780	14980	1	1	0	858.45	1714.89	2	1714.89	-0.0037	1	50.41	0.001	K	LYKELPDPQESIQR	A
1	3::G3X6N3	Serotransferrin OS=Bos taurus GN=TF PE=1 SV=1	5712	79783	2426	2426	76	76		-1		12781	14309	1	1	0	858.45	1714.89	2	1714.89	-0.0036	1	70.95	9e-06	K	LYKELPDPQESIQR	A
1	3::G3X6N3	Serotransferrin OS=Bos taurus GN=TF PE=1 SV=1	5712	79783	2426	2426	76	76		-1		12782	13761	1	1	0	572.636	1714.89	3	1714.89	-0.0036	1	50.17	0.0011	K	LYKELPDPQESIQR	A
1	3::G3X6N3	Serotransferrin OS=Bos taurus GN=TF PE=1 SV=1	5712	79783	2426	2426	76	76		-1		12783	15059	1	1	0	572.636	1714.89	3	1714.89	-0.0036	1	58.94	0.00014	K	LYKELPDPQESIQR	A
1	3::G3X6N3	Serotransferrin OS=Bos taurus GN=TF PE=1 SV=1	5712	79783	2426	2426	76	76		-1		12784	14672	1	1	0	572.636	1714.89	3	1714.89	-0.0036	1	33.5	0.05	K	LYKELPDPQESIQR	A
1	3::G3X6N3	Serotransferrin OS=Bos taurus GN=TF PE=1 SV=1	5712	79783	2426	2426	76	76		-1		12785	13382	1	1	0	858.45	1714.89	2	1714.89	-0.0034	1	54.28	0.00042	K	LYKELPDPQESIQR	A
1	3::G3X6N3	Serotransferrin OS=Bos taurus GN=TF PE=1 SV=1	5712	79783	2426	2426	76	76		-1		12786	13513	1	1	0	858.45	1714.89	2	1714.89	-0.0033	1	45.25	0.0033	K	LYKELPDPQESIQR	A
1	3::G3X6N3	Serotransferrin OS=Bos taurus GN=TF PE=1 SV=1	5712	79783	2426	2426	76	76		-1		12787	12852	1	1	0	858.45	1714.89	2	1714.89	-0.0031	1	63.36	5.2e-05	K	LYKELPDPQESIQR	A
1	3::G3X6N3	Serotransferrin OS=Bos taurus GN=TF PE=1 SV=1	5712	79783	2426	2426	76	76		-1		12788	15724	1	1	0	572.636	1714.89	3	1714.89	-0.003	1	29.48	0.13	K	LYKELPDPQESIQR	A
1	3::G3X6N3	Serotransferrin OS=Bos taurus GN=TF PE=1 SV=1	5712	79783	2426	2426	76	76		-1		12789	14936	1	1	0	572.636	1714.89	3	1714.89	-0.003	1	51.94	0.00072	K	LYKELPDPQESIQR	A
1	3::G3X6N3	Serotransferrin OS=Bos taurus GN=TF PE=1 SV=1	5712	79783	2426	2426	76	76		-1		12790	13252	1	1	0	572.636	1714.89	3	1714.89	-0.0028	1	56.84	0.00023	K	LYKELPDPQESIQR	A
1	3::G3X6N3	Serotransferrin OS=Bos taurus GN=TF PE=1 SV=1	5712	79783	2426	2426	76	76		-1		12791	14149	1	1	0	572.636	1714.89	3	1714.89	-0.0028	1	31.23	0.084	K	LYKELPDPQESIQR	A
1	3::G3X6N3	Serotransferrin OS=Bos taurus GN=TF PE=1 SV=1	5712	79783	2426	2426	76	76		-1		12792	15181	1	1	0	572.636	1714.89	3	1714.89	-0.0025	1	36.55	0.025	K	LYKELPDPQESIQR	A
1	3::G3X6N3	Serotransferrin OS=Bos taurus GN=TF PE=1 SV=1	5712	79783	2426	2426	76	76		-1		12793	14187	1	1	0	858.451	1714.89	2	1714.89	-0.0024	1	56.21	0.00027	K	LYKELPDPQESIQR	A
1	3::G3X6N3	Serotransferrin OS=Bos taurus GN=TF PE=1 SV=1	5712	79783	2426	2426	76	76		-1		12794	15439	1	1	0	572.636	1714.89	3	1714.89	-0.0021	1	37.66	0.019	K	LYKELPDPQESIQR	A
1	3::G3X6N3	Serotransferrin OS=Bos taurus GN=TF PE=1 SV=1	5712	79783	2426	2426	76	76		-1		12795	13891	1	1	0	572.636	1714.89	3	1714.89	-0.0019	1	39.84	0.012	K	LYKELPDPQESIQR	A
1	3::G3X6N3	Serotransferrin OS=Bos taurus GN=TF PE=1 SV=1	5712	79783	2426	2426	76	76		-1		12796	13661	1	1	0	858.451	1714.89	2	1714.89	-0.0017	1	67.99	1.8e-05	K	LYKELPDPQESIQR	A
1	3::G3X6N3	Serotransferrin OS=Bos taurus GN=TF PE=1 SV=1	5712	79783	2426	2426	76	76		-1		12797	13925	1	1	0	858.451	1714.89	2	1714.89	-0.0015	1	59.26	0.00013	K	LYKELPDPQESIQR	A
1	3::G3X6N3	Serotransferrin OS=Bos taurus GN=TF PE=1 SV=1	5712	79783	2426	2426	76	76		-1		12798	15356	1	1	0	858.451	1714.89	2	1714.89	-0.0012	1	48.81	0.0015	K	LYKELPDPQESIQR	A
1	3::G3X6N3	Serotransferrin OS=Bos taurus GN=TF PE=1 SV=1	5712	79783	2426	2426	76	76		-1		12799	15878	1	1	0	858.451	1714.89	2	1714.89	-0.0009	1	48.13	0.0017	K	LYKELPDPQESIQR	A
1	3::G3X6N3	Serotransferrin OS=Bos taurus GN=TF PE=1 SV=1	5712	79783	2426	2426	76	76		-1		12800	16121	1	1	0	572.637	1714.89	3	1714.89	-0.0008	1	26.3	0.26	K	LYKELPDPQESIQR	A
1	3::G3X6N3	Serotransferrin OS=Bos taurus GN=TF PE=1 SV=1	5712	79783	2426	2426	76	76		-1		12801	15978	1	1	0	572.637	1714.89	3	1714.89	-0.0006	1	36.74	0.023	K	LYKELPDPQESIQR	A
1	3::G3X6N3	Serotransferrin OS=Bos taurus GN=TF PE=1 SV=1	5712	79783	2426	2426	76	76		-1		12802	13800	1	1	0	858.452	1714.89	2	1714.89	-0.0006	1	55.93	0.00028	K	LYKELPDPQESIQR	A
1	3::G3X6N3	Serotransferrin OS=Bos taurus GN=TF PE=1 SV=1	5712	79783	2426	2426	76	76		-1		12803	16016	1	1	0	858.452	1714.89	2	1714.89	0.0009	1	46.24	0.0026	K	LYKELPDPQESIQR	A
1	3::G3X6N3	Serotransferrin OS=Bos taurus GN=TF PE=1 SV=1	5712	79783	2426	2426	76	76		-1		12804	16253	1	1	0	572.637	1714.89	3	1714.89	0.001	1	32.73	0.059	K	LYKELPDPQESIQR	A
1	3::G3X6N3	Serotransferrin OS=Bos taurus GN=TF PE=1 SV=1	5712	79783	2426	2426	76	76		-1		12806	15842	1	1	0	572.637	1714.89	3	1714.89	0.0014	1	33.61	0.047	K	LYKELPDPQESIQR	A
1	3::G3X6N3	Serotransferrin OS=Bos taurus GN=TF PE=1 SV=1	5712	79783	2426	2426	76	76		-1		12807	15616	1	1	0	858.453	1714.89	2	1714.89	0.0027	1	47.89	0.0018	K	LYKELPDPQESIQR	A
1	3::G3X6N3	Serotransferrin OS=Bos taurus GN=TF PE=1 SV=1	5712	79783	2426	2426	76	76		-1		12808	15232	1	1	0	858.454	1714.89	2	1714.89	0.0048	1	48.39	0.0016	K	LYKELPDPQESIQR	A
1	3::G3X6N3	Serotransferrin OS=Bos taurus GN=TF PE=1 SV=1	5712	79783	2426	2426	76	76		-1		12809	15750	1	1	0	858.456	1714.9	2	1714.89	0.008	1	52.81	0.00055	K	LYKELPDPQESIQR	A
1	3::G3X6N3	Serotransferrin OS=Bos taurus GN=TF PE=1 SV=1	5712	79783	2426	2426	76	76		-1		12810	15487	1	1	0	858.457	1714.9	2	1714.89	0.0107	1	44.5	0.0036	K	LYKELPDPQESIQR	A
1	3::G3X6N3	Serotransferrin OS=Bos taurus GN=TF PE=1 SV=1	5712	79783	2426	2426	76	76		-1		12819	16148	1	1	0	858.956	1715.9	2	1715.87	0.0245	1	44.47	0.0036	K	LYKELPDPQESIQR	A
1	3::G3X6N3	Serotransferrin OS=Bos taurus GN=TF PE=1 SV=1	5712	79783	2426	2426	76	76		-1		13122	13373	1	1	0	578.302	1731.88	3	1731.89	-0.0111	1	26.23	0.27	K	DNPQTHYYAVAVVKK	D
1	3::G3X6N3	Serotransferrin OS=Bos taurus GN=TF PE=1 SV=1	5712	79783	2426	2426	76	76		-1		13123	13632	1	1	0	578.303	1731.89	3	1731.89	-0.0073	1	27.22	0.22	K	DNPQTHYYAVAVVKK	D
1	3::G3X6N3	Serotransferrin OS=Bos taurus GN=TF PE=1 SV=1	5712	79783	2426	2426	76	76		-1		13124	13490	1	1	0	578.303	1731.89	3	1731.89	-0.0058	1	33.38	0.052	K	DNPQTHYYAVAVVKK	D
1	3::G3X6N3	Serotransferrin OS=Bos taurus GN=TF PE=1 SV=1	5712	79783	2426	2426	76	76		-1		13125	11474	1	1	0	578.304	1731.89	3	1731.89	-0.0035	1	30.84	0.092	K	DNPQTHYYAVAVVKK	D
1	3::G3X6N3	Serotransferrin OS=Bos taurus GN=TF PE=1 SV=1	5712	79783	2426	2426	76	76		-1		13126	11238	1	1	0	578.304	1731.89	3	1731.89	-0.0029	1	31.04	0.088	K	DNPQTHYYAVAVVKK	D
1	3::G3X6N3	Serotransferrin OS=Bos taurus GN=TF PE=1 SV=1	5712	79783	2426	2426	76	76		-1		13128	10040	1	1	0	433.98	1731.89	4	1731.89	-0.002	1	28.17	0.17	K	DNPQTHYYAVAVVKK	D
1	3::G3X6N3	Serotransferrin OS=Bos taurus GN=TF PE=1 SV=1	5712	79783	2426	2426	76	76		-1		13130	11115	1	1	0	578.305	1731.89	3	1731.89	-0.0018	1	29.83	0.12	K	DNPQTHYYAVAVVKK	D
1	3::G3X6N3	Serotransferrin OS=Bos taurus GN=TF PE=1 SV=1	5712	79783	2426	2426	76	76		-1		13131	14358	1	1	0	578.305	1731.89	3	1731.89	-0.0018	1	39.08	0.014	K	DNPQTHYYAVAVVKK	D
1	3::G3X6N3	Serotransferrin OS=Bos taurus GN=TF PE=1 SV=1	5712	79783	2426	2426	76	76		-1		13132	12688	1	1	0	578.305	1731.89	3	1731.89	-0.0018	1	33.86	0.046	K	DNPQTHYYAVAVVKK	D
1	3::G3X6N3	Serotransferrin OS=Bos taurus GN=TF PE=1 SV=1	5712	79783	2426	2426	76	76		-1		13133	10409	1	1	0	433.981	1731.89	4	1731.89	-0.0016	1	32.55	0.061	K	DNPQTHYYAVAVVKK	D
1	3::G3X6N3	Serotransferrin OS=Bos taurus GN=TF PE=1 SV=1	5712	79783	2426	2426	76	76		-1		13134	10423	1	1	0	578.305	1731.89	3	1731.89	-0.0016	1	30.99	0.087	K	DNPQTHYYAVAVVKK	D
1	3::G3X6N3	Serotransferrin OS=Bos taurus GN=TF PE=1 SV=1	5712	79783	2426	2426	76	76		-1		13135	14081	1	1	0	578.305	1731.89	3	1731.89	-0.0016	1	39.2	0.013	K	DNPQTHYYAVAVVKK	D
1	3::G3X6N3	Serotransferrin OS=Bos taurus GN=TF PE=1 SV=1	5712	79783	2426	2426	76	76		-1		13136	9812	1	1	0	433.981	1731.89	4	1731.89	-0.0015	1	24.5	0.39	K	DNPQTHYYAVAVVKK	D
1	3::G3X6N3	Serotransferrin OS=Bos taurus GN=TF PE=1 SV=1	5712	79783	2426	2426	76	76		-1		13137	10309	1	1	0	578.305	1731.89	3	1731.89	-0.0011	1	33.4	0.05	K	DNPQTHYYAVAVVKK	D
1	3::G3X6N3	Serotransferrin OS=Bos taurus GN=TF PE=1 SV=1	5712	79783	2426	2426	76	76		-1		13138	10518	1	1	0	433.981	1731.89	4	1731.89	0	1	34.98	0.035	K	DNPQTHYYAVAVVKK	D
1	3::G3X6N3	Serotransferrin OS=Bos taurus GN=TF PE=1 SV=1	5712	79783	2426	2426	76	76		-1		13139	11951	1	1	0	578.306	1731.89	3	1731.89	0.0004	1	27.68	0.19	K	DNPQTHYYAVAVVKK	D
1	3::G3X6N3	Serotransferrin OS=Bos taurus GN=TF PE=1 SV=1	5712	79783	2426	2426	76	76		-1		13140	10196	1	1	0	578.306	1731.9	3	1731.89	0.0007	1	38.09	0.017	K	DNPQTHYYAVAVVKK	D
1	3::G3X6N3	Serotransferrin OS=Bos taurus GN=TF PE=1 SV=1	5712	79783	2426	2426	76	76		-1		13141	13791	1	1	0	578.306	1731.9	3	1731.89	0.0011	1	28.68	0.15	K	DNPQTHYYAVAVVKK	D
1	3::G3X6N3	Serotransferrin OS=Bos taurus GN=TF PE=1 SV=1	5712	79783	2426	2426	76	76		-1		13142	10535	1	1	0	578.306	1731.9	3	1731.89	0.0013	1	34.13	0.043	K	DNPQTHYYAVAVVKK	D
1	3::G3X6N3	Serotransferrin OS=Bos taurus GN=TF PE=1 SV=1	5712	79783	2426	2426	76	76		-1		13143	11596	1	1	0	578.306	1731.9	3	1731.89	0.0015	1	25.15	0.34	K	DNPQTHYYAVAVVKK	D
1	3::G3X6N3	Serotransferrin OS=Bos taurus GN=TF PE=1 SV=1	5712	79783	2426	2426	76	76		-1		13144	10719	1	1	0	578.306	1731.9	3	1731.89	0.0017	1	28.27	0.16	K	DNPQTHYYAVAVVKK	D
1	3::G3X6N3	Serotransferrin OS=Bos taurus GN=TF PE=1 SV=1	5712	79783	2426	2426	76	76		-1		13145	10152	1	1	0	433.982	1731.9	4	1731.89	0.0032	1	28.54	0.15	K	DNPQTHYYAVAVVKK	D
1	3::G3X6N3	Serotransferrin OS=Bos taurus GN=TF PE=1 SV=1	5712	79783	2426	2426	76	76		-1		13147	13933	1	1	0	578.307	1731.9	3	1731.89	0.0039	1	43.53	0.0048	K	DNPQTHYYAVAVVKK	D
1	3::G3X6N3	Serotransferrin OS=Bos taurus GN=TF PE=1 SV=1	5712	79783	2426	2426	76	76		-1		13148	14777	1	1	0	578.307	1731.9	3	1731.89	0.0039	1	34.67	0.037	K	DNPQTHYYAVAVVKK	D
1	3::G3X6N3	Serotransferrin OS=Bos taurus GN=TF PE=1 SV=1	5712	79783	2426	2426	76	76		-1		13149	14628	1	1	0	578.307	1731.9	3	1731.89	0.0057	1	43.63	0.0045	K	DNPQTHYYAVAVVKK	D
1	3::G3X6N3	Serotransferrin OS=Bos taurus GN=TF PE=1 SV=1	5712	79783	2426	2426	76	76		-1		13150	10280	1	1	0	433.982	1731.9	4	1731.89	0.0062	1	27.72	0.18	K	DNPQTHYYAVAVVKK	D
1	3::G3X6N3	Serotransferrin OS=Bos taurus GN=TF PE=1 SV=1	5712	79783	2426	2426	76	76		-1		13151	14503	1	1	0	578.308	1731.9	3	1731.89	0.0063	1	39.24	0.012	K	DNPQTHYYAVAVVKK	D
1	3::G3X6N3	Serotransferrin OS=Bos taurus GN=TF PE=1 SV=1	5712	79783	2426	2426	76	76		-1		13153	14209	1	1	0	578.309	1731.9	3	1731.89	0.0099	1	38.08	0.016	K	DNPQTHYYAVAVVKK	D
1	3::G3X6N3	Serotransferrin OS=Bos taurus GN=TF PE=1 SV=1	5712	79783	2426	2426	76	76		-1		13155	13239	1	1	0	578.637	1732.89	3	1732.88	0.011	1	30.21	0.11	K	DNPQTHYYAVAVVKK	D
1	3::G3X6N3	Serotransferrin OS=Bos taurus GN=TF PE=1 SV=1	5712	79783	2426	2426	76	76		-1		13238	5620	1	1	0	868.892	1735.77	2	1735.78	-0.0065	1	27.67	0.11	R	ESKPPDSSKDECMVK	W
1	3::G3X6N3	Serotransferrin OS=Bos taurus GN=TF PE=1 SV=1	5712	79783	2426	2426	76	76		-1		13239	4583	1	1	0	868.893	1735.77	2	1735.78	-0.0045	1	69.44	7.4e-06	R	ESKPPDSSKDECMVK	W
1	3::G3X6N3	Serotransferrin OS=Bos taurus GN=TF PE=1 SV=1	5712	79783	2426	2426	76	76		-1		13240	3903	1	1	0	579.598	1735.77	3	1735.78	-0.0031	1	50.44	0.0006	R	ESKPPDSSKDECMVK	W
1	3::G3X6N3	Serotransferrin OS=Bos taurus GN=TF PE=1 SV=1	5712	79783	2426	2426	76	76		-1		13241	5514	1	1	0	868.894	1735.77	2	1735.78	-0.0027	1	52.37	0.00038	R	ESKPPDSSKDECMVK	W
1	3::G3X6N3	Serotransferrin OS=Bos taurus GN=TF PE=1 SV=1	5712	79783	2426	2426	76	76		-1		13242	5675	1	1	0	579.598	1735.77	3	1735.78	-0.0027	1	53.49	0.0003	R	ESKPPDSSKDECMVK	W
1	3::G3X6N3	Serotransferrin OS=Bos taurus GN=TF PE=1 SV=1	5712	79783	2426	2426	76	76		-1		13244	4367	1	1	0	868.894	1735.77	2	1735.78	-0.0025	1	71.98	4.2e-06	R	ESKPPDSSKDECMVK	W
1	3::G3X6N3	Serotransferrin OS=Bos taurus GN=TF PE=1 SV=1	5712	79783	2426	2426	76	76		-1		13245	3934	1	1	0	868.894	1735.77	2	1735.78	-0.0024	1	58.45	9.4e-05	R	ESKPPDSSKDECMVK	W
1	3::G3X6N3	Serotransferrin OS=Bos taurus GN=TF PE=1 SV=1	5712	79783	2426	2426	76	76		-1		13246	6299	1	1	0	579.598	1735.77	3	1735.78	-0.0023	1	51.84	0.00043	R	ESKPPDSSKDECMVK	W
1	3::G3X6N3	Serotransferrin OS=Bos taurus GN=TF PE=1 SV=1	5712	79783	2426	2426	76	76		-1		13247	6007	1	1	0	434.951	1735.77	4	1735.78	-0.0023	1	48.87	0.00085	R	ESKPPDSSKDECMVK	W
1	3::G3X6N3	Serotransferrin OS=Bos taurus GN=TF PE=1 SV=1	5712	79783	2426	2426	76	76		-1		13248	3866	1	1	0	434.951	1735.77	4	1735.78	-0.0022	1	57.58	0.00011	R	ESKPPDSSKDECMVK	W
1	3::G3X6N3	Serotransferrin OS=Bos taurus GN=TF PE=1 SV=1	5712	79783	2426	2426	76	76		-1		13249	5789	1	1	0	579.598	1735.77	3	1735.78	-0.0021	1	51.46	0.00047	R	ESKPPDSSKDECMVK	W
1	3::G3X6N3	Serotransferrin OS=Bos taurus GN=TF PE=1 SV=1	5712	79783	2426	2426	76	76		-1		13250	6390	1	1	0	434.951	1735.77	4	1735.78	-0.0018	1	44.49	0.0023	R	ESKPPDSSKDECMVK	W
1	3::G3X6N3	Serotransferrin OS=Bos taurus GN=TF PE=1 SV=1	5712	79783	2426	2426	76	76		-1		13251	4552	1	1	0	579.599	1735.77	3	1735.78	-0.0018	1	56.61	0.00014	R	ESKPPDSSKDECMVK	W
1	3::G3X6N3	Serotransferrin OS=Bos taurus GN=TF PE=1 SV=1	5712	79783	2426	2426	76	76		-1		13252	4949	1	1	0	868.894	1735.77	2	1735.78	-0.0018	1	43.24	0.0031	R	ESKPPDSSKDECMVK	W
1	3::G3X6N3	Serotransferrin OS=Bos taurus GN=TF PE=1 SV=1	5712	79783	2426	2426	76	76		-1		13253	5343	1	1	0	579.599	1735.77	3	1735.78	-0.0016	1	56.81	0.00014	R	ESKPPDSSKDECMVK	W
1	3::G3X6N3	Serotransferrin OS=Bos taurus GN=TF PE=1 SV=1	5712	79783	2426	2426	76	76		-1		13254	4441	1	1	0	579.599	1735.77	3	1735.78	-0.0016	1	51.26	0.0005	R	ESKPPDSSKDECMVK	W
1	3::G3X6N3	Serotransferrin OS=Bos taurus GN=TF PE=1 SV=1	5712	79783	2426	2426	76	76		-1		13255	5921	1	1	0	579.599	1735.77	3	1735.78	-0.0016	1	53.31	0.00031	R	ESKPPDSSKDECMVK	W
1	3::G3X6N3	Serotransferrin OS=Bos taurus GN=TF PE=1 SV=1	5712	79783	2426	2426	76	76		-1		13256	5292	1	1	0	868.894	1735.77	2	1735.78	-0.0015	1	46.61	0.0015	R	ESKPPDSSKDECMVK	W
1	3::G3X6N3	Serotransferrin OS=Bos taurus GN=TF PE=1 SV=1	5712	79783	2426	2426	76	76		-1		13257	4475	1	1	0	868.894	1735.77	2	1735.78	-0.0015	1	71.87	4.4e-06	R	ESKPPDSSKDECMVK	W
1	3::G3X6N3	Serotransferrin OS=Bos taurus GN=TF PE=1 SV=1	5712	79783	2426	2426	76	76		-1		13258	4007	1	1	0	579.599	1735.77	3	1735.78	-0.0014	1	58.08	0.0001	R	ESKPPDSSKDECMVK	W
1	3::G3X6N3	Serotransferrin OS=Bos taurus GN=TF PE=1 SV=1	5712	79783	2426	2426	76	76		-1		13259	5645	1	1	0	434.951	1735.77	4	1735.78	-0.0014	1	49.34	0.00078	R	ESKPPDSSKDECMVK	W
1	3::G3X6N3	Serotransferrin OS=Bos taurus GN=TF PE=1 SV=1	5712	79783	2426	2426	76	76		-1		13260	4991	1	1	0	434.951	1735.77	4	1735.78	-0.0013	1	47.19	0.0013	R	ESKPPDSSKDECMVK	W
1	3::G3X6N3	Serotransferrin OS=Bos taurus GN=TF PE=1 SV=1	5712	79783	2426	2426	76	76		-1		13261	4038	1	1	0	868.894	1735.77	2	1735.78	-0.0013	1	75.77	1.8e-06	R	ESKPPDSSKDECMVK	W
1	3::G3X6N3	Serotransferrin OS=Bos taurus GN=TF PE=1 SV=1	5712	79783	2426	2426	76	76		-1		13262	4663	1	1	0	579.599	1735.77	3	1735.78	-0.0012	1	53.56	0.0003	R	ESKPPDSSKDECMVK	W
1	3::G3X6N3	Serotransferrin OS=Bos taurus GN=TF PE=1 SV=1	5712	79783	2426	2426	76	76		-1		13263	5228	1	1	0	579.599	1735.77	3	1735.78	-0.0012	1	56.22	0.00016	R	ESKPPDSSKDECMVK	W
1	3::G3X6N3	Serotransferrin OS=Bos taurus GN=TF PE=1 SV=1	5712	79783	2426	2426	76	76		-1		13264	5433	1	1	0	434.951	1735.77	4	1735.78	-0.0012	1	36.33	0.016	R	ESKPPDSSKDECMVK	W
1	3::G3X6N3	Serotransferrin OS=Bos taurus GN=TF PE=1 SV=1	5712	79783	2426	2426	76	76		-1		13265	4261	1	1	0	868.894	1735.77	2	1735.78	-0.0012	1	79.42	7.6e-07	R	ESKPPDSSKDECMVK	W
1	3::G3X6N3	Serotransferrin OS=Bos taurus GN=TF PE=1 SV=1	5712	79783	2426	2426	76	76		-1		13266	4337	1	1	0	579.599	1735.77	3	1735.78	-0.001	1	54.02	0.00026	R	ESKPPDSSKDECMVK	W
1	3::G3X6N3	Serotransferrin OS=Bos taurus GN=TF PE=1 SV=1	5712	79783	2426	2426	76	76		-1		13267	5178	1	1	0	868.895	1735.77	2	1735.78	-0.0009	1	43.89	0.0027	R	ESKPPDSSKDECMVK	W
1	3::G3X6N3	Serotransferrin OS=Bos taurus GN=TF PE=1 SV=1	5712	79783	2426	2426	76	76		-1		13268	5208	1	1	0	434.951	1735.77	4	1735.78	-0.0008	1	39.89	0.0069	R	ESKPPDSSKDECMVK	W
1	3::G3X6N3	Serotransferrin OS=Bos taurus GN=TF PE=1 SV=1	5712	79783	2426	2426	76	76		-1		13269	4146	1	1	0	868.895	1735.77	2	1735.78	-0.0008	1	67.98	1.1e-05	R	ESKPPDSSKDECMVK	W
1	3::G3X6N3	Serotransferrin OS=Bos taurus GN=TF PE=1 SV=1	5712	79783	2426	2426	76	76		-1		13270	4771	1	1	0	579.599	1735.78	3	1735.78	-0.0007	1	60.51	5.9e-05	R	ESKPPDSSKDECMVK	W
1	3::G3X6N3	Serotransferrin OS=Bos taurus GN=TF PE=1 SV=1	5712	79783	2426	2426	76	76		-1		13272	5093	1	1	0	434.951	1735.78	4	1735.78	-0.0006	1	43.21	0.0032	R	ESKPPDSSKDECMVK	W
1	3::G3X6N3	Serotransferrin OS=Bos taurus GN=TF PE=1 SV=1	5712	79783	2426	2426	76	76		-1		13273	5879	1	1	0	434.951	1735.78	4	1735.78	-0.0006	1	41.19	0.0051	R	ESKPPDSSKDECMVK	W
1	3::G3X6N3	Serotransferrin OS=Bos taurus GN=TF PE=1 SV=1	5712	79783	2426	2426	76	76		-1		13274	6145	1	1	0	434.951	1735.78	4	1735.78	-0.0006	1	38.94	0.0085	R	ESKPPDSSKDECMVK	W
1	3::G3X6N3	Serotransferrin OS=Bos taurus GN=TF PE=1 SV=1	5712	79783	2426	2426	76	76		-1		13275	5327	1	1	0	434.951	1735.78	4	1735.78	-0.0006	1	41.77	0.0045	R	ESKPPDSSKDECMVK	W
1	3::G3X6N3	Serotransferrin OS=Bos taurus GN=TF PE=1 SV=1	5712	79783	2426	2426	76	76		-1		13276	6175	1	1	0	579.599	1735.78	3	1735.78	-0.0005	1	57.69	0.00011	R	ESKPPDSSKDECMVK	W
1	3::G3X6N3	Serotransferrin OS=Bos taurus GN=TF PE=1 SV=1	5712	79783	2426	2426	76	76		-1		13277	5760	1	1	0	434.951	1735.78	4	1735.78	-0.0004	1	45.59	0.0019	R	ESKPPDSSKDECMVK	W
1	3::G3X6N3	Serotransferrin OS=Bos taurus GN=TF PE=1 SV=1	5712	79783	2426	2426	76	76		-1		13278	4417	1	1	0	434.951	1735.78	4	1735.78	-0.0004	1	63.03	3.3e-05	R	ESKPPDSSKDECMVK	W
1	3::G3X6N3	Serotransferrin OS=Bos taurus GN=TF PE=1 SV=1	5712	79783	2426	2426	76	76		-1		13279	5544	1	1	0	434.951	1735.78	4	1735.78	-0.0004	1	42.77	0.0035	R	ESKPPDSSKDECMVK	W
1	3::G3X6N3	Serotransferrin OS=Bos taurus GN=TF PE=1 SV=1	5712	79783	2426	2426	76	76		-1		13280	6272	1	1	0	434.951	1735.78	4	1735.78	-0.0004	1	37.27	0.013	R	ESKPPDSSKDECMVK	W
1	3::G3X6N3	Serotransferrin OS=Bos taurus GN=TF PE=1 SV=1	5712	79783	2426	2426	76	76		-1		13282	4997	1	1	0	579.599	1735.78	3	1735.78	-0.0003	1	50.26	0.00063	R	ESKPPDSSKDECMVK	W
1	3::G3X6N3	Serotransferrin OS=Bos taurus GN=TF PE=1 SV=1	5712	79783	2426	2426	76	76		-1		13283	3790	1	1	0	579.599	1735.78	3	1735.78	-0.0003	1	43.57	0.0029	R	ESKPPDSSKDECMVK	W
1	3::G3X6N3	Serotransferrin OS=Bos taurus GN=TF PE=1 SV=1	5712	79783	2426	2426	76	76		-1		13284	5109	1	1	0	579.599	1735.78	3	1735.78	-0.0003	1	60.03	6.7e-05	R	ESKPPDSSKDECMVK	W
1	3::G3X6N3	Serotransferrin OS=Bos taurus GN=TF PE=1 SV=1	5712	79783	2426	2426	76	76		-1		13285	5408	1	1	0	868.895	1735.78	2	1735.78	-0.0002	1	30.49	0.06	R	ESKPPDSSKDECMVK	W
1	3::G3X6N3	Serotransferrin OS=Bos taurus GN=TF PE=1 SV=1	5712	79783	2426	2426	76	76		-1		13286	4697	1	1	0	868.895	1735.78	2	1735.78	-0.0002	1	57.19	0.00013	R	ESKPPDSSKDECMVK	W
1	3::G3X6N3	Serotransferrin OS=Bos taurus GN=TF PE=1 SV=1	5712	79783	2426	2426	76	76		-1		13287	4117	1	1	0	579.599	1735.78	3	1735.78	-0.0001	1	59.59	7.4e-05	R	ESKPPDSSKDECMVK	W
1	3::G3X6N3	Serotransferrin OS=Bos taurus GN=TF PE=1 SV=1	5712	79783	2426	2426	76	76		-1		13288	4526	1	1	0	434.951	1735.78	4	1735.78	0	1	45.22	0.002	R	ESKPPDSSKDECMVK	W
1	3::G3X6N3	Serotransferrin OS=Bos taurus GN=TF PE=1 SV=1	5712	79783	2426	2426	76	76		-1		13289	4757	1	1	0	434.951	1735.78	4	1735.78	0.0003	1	45.09	0.0021	R	ESKPPDSSKDECMVK	W
1	3::G3X6N3	Serotransferrin OS=Bos taurus GN=TF PE=1 SV=1	5712	79783	2426	2426	76	76		-1		13290	5070	1	1	0	868.895	1735.78	2	1735.78	0.0003	1	45.64	0.0018	R	ESKPPDSSKDECMVK	W
1	3::G3X6N3	Serotransferrin OS=Bos taurus GN=TF PE=1 SV=1	5712	79783	2426	2426	76	76		-1		13291	4890	1	1	0	579.599	1735.78	3	1735.78	0.0004	1	51.17	0.00051	R	ESKPPDSSKDECMVK	W
1	3::G3X6N3	Serotransferrin OS=Bos taurus GN=TF PE=1 SV=1	5712	79783	2426	2426	76	76		-1		13292	4873	1	1	0	434.951	1735.78	4	1735.78	0.0008	1	55.16	0.00021	R	ESKPPDSSKDECMVK	W
1	3::G3X6N3	Serotransferrin OS=Bos taurus GN=TF PE=1 SV=1	5712	79783	2426	2426	76	76		-1		13293	6434	1	1	0	579.599	1735.78	3	1735.78	0.0008	1	56.28	0.00016	R	ESKPPDSSKDECMVK	W
1	3::G3X6N3	Serotransferrin OS=Bos taurus GN=TF PE=1 SV=1	5712	79783	2426	2426	76	76		-1		13294	5447	1	1	0	579.599	1735.78	3	1735.78	0.0008	1	51.24	0.00051	R	ESKPPDSSKDECMVK	W
1	3::G3X6N3	Serotransferrin OS=Bos taurus GN=TF PE=1 SV=1	5712	79783	2426	2426	76	76		-1		13295	4228	1	1	0	579.6	1735.78	3	1735.78	0.001	1	53.57	0.0003	R	ESKPPDSSKDECMVK	W
1	3::G3X6N3	Serotransferrin OS=Bos taurus GN=TF PE=1 SV=1	5712	79783	2426	2426	76	76		-1		13296	4637	1	1	0	434.952	1735.78	4	1735.78	0.0012	1	53.25	0.00032	R	ESKPPDSSKDECMVK	W
1	3::G3X6N3	Serotransferrin OS=Bos taurus GN=TF PE=1 SV=1	5712	79783	2426	2426	76	76		-1		13297	3979	1	1	0	434.952	1735.78	4	1735.78	0.0019	1	54.7	0.00023	R	ESKPPDSSKDECMVK	W
1	3::G3X6N3	Serotransferrin OS=Bos taurus GN=TF PE=1 SV=1	5712	79783	2426	2426	76	76		-1		13298	5566	1	1	0	579.6	1735.78	3	1735.78	0.0021	1	35.36	0.02	R	ESKPPDSSKDECMVK	W
1	3::G3X6N3	Serotransferrin OS=Bos taurus GN=TF PE=1 SV=1	5712	79783	2426	2426	76	76		-1		13299	5622	1	1	0	868.896	1735.78	2	1735.78	0.0021	1	25.42	0.2	R	ESKPPDSSKDECMVK	W
1	3::G3X6N3	Serotransferrin OS=Bos taurus GN=TF PE=1 SV=1	5712	79783	2426	2426	76	76		-1		13300	4819	1	1	0	868.896	1735.78	2	1735.78	0.0023	1	77.39	1.3e-06	R	ESKPPDSSKDECMVK	W
1	3::G3X6N3	Serotransferrin OS=Bos taurus GN=TF PE=1 SV=1	5712	79783	2426	2426	76	76		-1		13301	4313	1	1	0	434.952	1735.78	4	1735.78	0.0025	1	46.33	0.0016	R	ESKPPDSSKDECMVK	W
1	3::G3X6N3	Serotransferrin OS=Bos taurus GN=TF PE=1 SV=1	5712	79783	2426	2426	76	76		-1		13302	4205	1	1	0	434.952	1735.78	4	1735.78	0.0028	1	46.97	0.0014	R	ESKPPDSSKDECMVK	W
1	3::G3X6N3	Serotransferrin OS=Bos taurus GN=TF PE=1 SV=1	5712	79783	2426	2426	76	76		-1		13303	4090	1	1	0	434.952	1735.78	4	1735.78	0.0032	1	57.24	0.00014	R	ESKPPDSSKDECMVK	W
1	3::G3X6N3	Serotransferrin OS=Bos taurus GN=TF PE=1 SV=1	5712	79783	2426	2426	76	76		-1		13304	3753	1	1	0	434.952	1735.78	4	1735.78	0.0038	1	53.16	0.00035	R	ESKPPDSSKDECMVK	W
1	3::G3X6N3	Serotransferrin OS=Bos taurus GN=TF PE=1 SV=1	5712	79783	2426	2426	76	76		-1		13305	5749	1	1	0	868.898	1735.78	2	1735.78	0.006	1	24.79	0.25	R	ESKPPDSSKDECMVK	W
1	3::G3X6N3	Serotransferrin OS=Bos taurus GN=TF PE=1 SV=1	5712	79783	2426	2426	76	76		-1		13526	3972	1	1	0	584.929	1751.77	3	1751.77	-0.0039	1	22.7	0.29	R	ESKPPDSSKDECMVK	W
1	3::G3X6N3	Serotransferrin OS=Bos taurus GN=TF PE=1 SV=1	5712	79783	2426	2426	76	76		-1		13529	4043	1	1	0	438.949	1751.77	4	1751.77	-0.0032	1	50.38	0.00049	R	ESKPPDSSKDECMVK	W
1	3::G3X6N3	Serotransferrin OS=Bos taurus GN=TF PE=1 SV=1	5712	79783	2426	2426	76	76		-1		13531	3283	1	1	0	438.949	1751.77	4	1751.77	-0.0024	1	41.53	0.0038	R	ESKPPDSSKDECMVK	W
1	3::G3X6N3	Serotransferrin OS=Bos taurus GN=TF PE=1 SV=1	5712	79783	2426	2426	76	76		-1		13533	3939	1	1	0	438.949	1751.77	4	1751.77	-0.002	1	39.29	0.0065	R	ESKPPDSSKDECMVK	W
1	3::G3X6N3	Serotransferrin OS=Bos taurus GN=TF PE=1 SV=1	5712	79783	2426	2426	76	76		-1		13534	2459	1	1	0	438.95	1751.77	4	1751.77	-0.0018	1	41.21	0.0042	R	ESKPPDSSKDECMVK	W
1	3::G3X6N3	Serotransferrin OS=Bos taurus GN=TF PE=1 SV=1	5712	79783	2426	2426	76	76		-1		13536	4080	1	1	0	584.93	1751.77	3	1751.77	-0.0017	1	36.25	0.013	R	ESKPPDSSKDECMVK	W
1	3::G3X6N3	Serotransferrin OS=Bos taurus GN=TF PE=1 SV=1	5712	79783	2426	2426	76	76		-1		13537	3602	1	1	0	584.93	1751.77	3	1751.77	-0.0013	1	20.78	0.46	R	ESKPPDSSKDECMVK	W
1	3::G3X6N3	Serotransferrin OS=Bos taurus GN=TF PE=1 SV=1	5712	79783	2426	2426	76	76		-1		13538	3176	1	1	0	584.93	1751.77	3	1751.77	-0.0012	1	44.71	0.0019	R	ESKPPDSSKDECMVK	W
1	3::G3X6N3	Serotransferrin OS=Bos taurus GN=TF PE=1 SV=1	5712	79783	2426	2426	76	76		-1		13539	3387	1	1	0	438.95	1751.77	4	1751.77	-0.001	1	39.98	0.0055	R	ESKPPDSSKDECMVK	W
1	3::G3X6N3	Serotransferrin OS=Bos taurus GN=TF PE=1 SV=1	5712	79783	2426	2426	76	76		-1		13540	2889	1	1	0	438.95	1751.77	4	1751.77	-0.0008	1	45.83	0.0014	R	ESKPPDSSKDECMVK	W
1	3::G3X6N3	Serotransferrin OS=Bos taurus GN=TF PE=1 SV=1	5712	79783	2426	2426	76	76		-1		13542	3612	1	1	0	438.95	1751.77	4	1751.77	-0.0007	1	36.18	0.013	R	ESKPPDSSKDECMVK	W
1	3::G3X6N3	Serotransferrin OS=Bos taurus GN=TF PE=1 SV=1	5712	79783	2426	2426	76	76		-1		13543	2536	1	1	0	584.931	1751.77	3	1751.77	-0.0006	1	48.98	0.0007	R	ESKPPDSSKDECMVK	W
1	3::G3X6N3	Serotransferrin OS=Bos taurus GN=TF PE=1 SV=1	5712	79783	2426	2426	76	76		-1		13545	3073	1	1	0	438.95	1751.77	4	1751.77	-0.0004	1	43.09	0.0027	R	ESKPPDSSKDECMVK	W
1	3::G3X6N3	Serotransferrin OS=Bos taurus GN=TF PE=1 SV=1	5712	79783	2426	2426	76	76		-1		13546	2621	1	1	0	584.931	1751.77	3	1751.77	-0.0002	1	53.58	0.00024	R	ESKPPDSSKDECMVK	W
1	3::G3X6N3	Serotransferrin OS=Bos taurus GN=TF PE=1 SV=1	5712	79783	2426	2426	76	76		-1		13547	2891	1	1	0	584.931	1751.77	3	1751.77	0	1	48.68	0.00075	R	ESKPPDSSKDECMVK	W
1	3::G3X6N3	Serotransferrin OS=Bos taurus GN=TF PE=1 SV=1	5712	79783	2426	2426	76	76		-1		13548	2534	1	1	0	438.95	1751.77	4	1751.77	0	1	44.99	0.0018	R	ESKPPDSSKDECMVK	W
1	3::G3X6N3	Serotransferrin OS=Bos taurus GN=TF PE=1 SV=1	5712	79783	2426	2426	76	76		-1		13549	3502	1	1	0	438.95	1751.77	4	1751.77	0.0001	1	31.88	0.036	R	ESKPPDSSKDECMVK	W
1	3::G3X6N3	Serotransferrin OS=Bos taurus GN=TF PE=1 SV=1	5712	79783	2426	2426	76	76		-1		13550	3174	1	1	0	438.95	1751.77	4	1751.77	0.0001	1	37.56	0.0096	R	ESKPPDSSKDECMVK	W
1	3::G3X6N3	Serotransferrin OS=Bos taurus GN=TF PE=1 SV=1	5712	79783	2426	2426	76	76		-1		13551	3716	1	1	0	438.95	1751.77	4	1751.77	0.0002	1	33.31	0.026	R	ESKPPDSSKDECMVK	W
1	3::G3X6N3	Serotransferrin OS=Bos taurus GN=TF PE=1 SV=1	5712	79783	2426	2426	76	76		-1		13552	3970	1	1	0	876.893	1751.77	2	1751.77	0.0003	1	24.7	0.19	R	ESKPPDSSKDECMVK	W
1	3::G3X6N3	Serotransferrin OS=Bos taurus GN=TF PE=1 SV=1	5712	79783	2426	2426	76	76		-1		13553	3827	1	1	0	438.95	1751.77	4	1751.77	0.0004	1	50.28	0.00051	R	ESKPPDSSKDECMVK	W
1	3::G3X6N3	Serotransferrin OS=Bos taurus GN=TF PE=1 SV=1	5712	79783	2426	2426	76	76		-1		13554	2366	1	1	0	438.95	1751.77	4	1751.77	0.0004	1	46.9	0.0011	R	ESKPPDSSKDECMVK	W
1	3::G3X6N3	Serotransferrin OS=Bos taurus GN=TF PE=1 SV=1	5712	79783	2426	2426	76	76		-1		13555	4156	1	1	0	438.95	1751.77	4	1751.77	0.0005	1	42.23	0.0033	R	ESKPPDSSKDECMVK	W
1	3::G3X6N3	Serotransferrin OS=Bos taurus GN=TF PE=1 SV=1	5712	79783	2426	2426	76	76		-1		13556	5034	1	1	0	438.95	1751.77	4	1751.77	0.0005	1	34.79	0.018	R	ESKPPDSSKDECMVK	W
1	3::G3X6N3	Serotransferrin OS=Bos taurus GN=TF PE=1 SV=1	5712	79783	2426	2426	76	76		-1		13557	3074	1	1	0	584.931	1751.77	3	1751.77	0.0005	1	35.02	0.017	R	ESKPPDSSKDECMVK	W
1	3::G3X6N3	Serotransferrin OS=Bos taurus GN=TF PE=1 SV=1	5712	79783	2426	2426	76	76		-1		13558	2717	1	1	0	584.931	1751.77	3	1751.77	0.0005	1	46.71	0.0012	R	ESKPPDSSKDECMVK	W
1	3::G3X6N3	Serotransferrin OS=Bos taurus GN=TF PE=1 SV=1	5712	79783	2426	2426	76	76		-1		13559	2461	1	1	0	584.931	1751.77	3	1751.77	0.0005	1	37.31	0.01	R	ESKPPDSSKDECMVK	W
1	3::G3X6N3	Serotransferrin OS=Bos taurus GN=TF PE=1 SV=1	5712	79783	2426	2426	76	76		-1		13560	2980	1	1	0	438.95	1751.77	4	1751.77	0.0006	1	39.66	0.0059	R	ESKPPDSSKDECMVK	W
1	3::G3X6N3	Serotransferrin OS=Bos taurus GN=TF PE=1 SV=1	5712	79783	2426	2426	76	76		-1		13561	2620	1	1	0	438.95	1751.77	4	1751.77	0.0006	1	38.34	0.008	R	ESKPPDSSKDECMVK	W
1	3::G3X6N3	Serotransferrin OS=Bos taurus GN=TF PE=1 SV=1	5712	79783	2426	2426	76	76		-1		13562	2807	1	1	0	438.95	1751.77	4	1751.77	0.0007	1	46.61	0.0012	R	ESKPPDSSKDECMVK	W
1	3::G3X6N3	Serotransferrin OS=Bos taurus GN=TF PE=1 SV=1	5712	79783	2426	2426	76	76		-1		13563	2716	1	1	0	438.95	1751.77	4	1751.77	0.001	1	41.9	0.0035	R	ESKPPDSSKDECMVK	W
1	3::G3X6N3	Serotransferrin OS=Bos taurus GN=TF PE=1 SV=1	5712	79783	2426	2426	76	76		-1		13564	2808	1	1	0	584.931	1751.77	3	1751.77	0.0014	1	44.37	0.002	R	ESKPPDSSKDECMVK	W
1	3::G3X6N3	Serotransferrin OS=Bos taurus GN=TF PE=1 SV=1	5712	79783	2426	2426	76	76		-1		13565	2368	1	1	0	584.932	1751.77	3	1751.77	0.0025	1	48.07	0.00088	R	ESKPPDSSKDECMVK	W
1	3::G3X6N3	Serotransferrin OS=Bos taurus GN=TF PE=1 SV=1	5712	79783	2426	2426	76	76		-1		13567	4579	1	1	0	438.951	1751.77	4	1751.77	0.0033	1	23.27	0.27	R	ESKPPDSSKDECMVK	W
1	3::G3X6N3	Serotransferrin OS=Bos taurus GN=TF PE=1 SV=1	5712	79783	2426	2426	76	76		-1		13572	4804	1	1	0	438.951	1751.78	4	1751.77	0.006	1	25.09	0.18	R	ESKPPDSSKDECMVK	W
1	3::G3X6N3	Serotransferrin OS=Bos taurus GN=TF PE=1 SV=1	5712	79783	2426	2426	76	76		-1		13573	4471	1	1	0	438.951	1751.78	4	1751.77	0.006	1	26.91	0.12	R	ESKPPDSSKDECMVK	W
1	3::G3X6N3	Serotransferrin OS=Bos taurus GN=TF PE=1 SV=1	5712	79783	2426	2426	76	76		-1		13574	2982	1	1	0	584.933	1751.78	3	1751.77	0.0063	1	39.29	0.007	R	ESKPPDSSKDECMVK	W
1	3::G3X6N3	Serotransferrin OS=Bos taurus GN=TF PE=1 SV=1	5712	79783	2426	2426	76	76		-1		13575	5140	1	1	0	438.952	1751.78	4	1751.77	0.0071	1	23.48	0.27	R	ESKPPDSSKDECMVK	W
1	3::G3X6N3	Serotransferrin OS=Bos taurus GN=TF PE=1 SV=1	5712	79783	2426	2426	76	76		-1		13576	4694	1	1	0	438.952	1751.78	4	1751.77	0.0072	1	22.68	0.32	R	ESKPPDSSKDECMVK	W
1	3::G3X6N3	Serotransferrin OS=Bos taurus GN=TF PE=1 SV=1	5712	79783	2426	2426	76	76		-1		13579	4924	1	1	0	438.952	1751.78	4	1751.77	0.0077	1	28.04	0.094	R	ESKPPDSSKDECMVK	W
1	3::G3X6N3	Serotransferrin OS=Bos taurus GN=TF PE=1 SV=1	5712	79783	2426	2426	76	76		-1		13580	5255	1	1	0	438.952	1751.78	4	1751.77	0.0088	1	22.06	0.37	R	ESKPPDSSKDECMVK	W
1	3::G3X6N3	Serotransferrin OS=Bos taurus GN=TF PE=1 SV=1	5712	79783	2426	2426	76	76		-1		13639	12951	1	1	0	879.426	1756.84	2	1756.85	-0.0163	0	87.54	1.7e-07	K	DKPDNFQLFQSPHGK	D
1	3::G3X6N3	Serotransferrin OS=Bos taurus GN=TF PE=1 SV=1	5712	79783	2426	2426	76	76		-1		13640	14745	1	1	0	879.428	1756.84	2	1756.85	-0.0119	0	100.1	9.2e-09	K	DKPDNFQLFQSPHGK	D
1	3::G3X6N3	Serotransferrin OS=Bos taurus GN=TF PE=1 SV=1	5712	79783	2426	2426	76	76		-1		13641	13988	1	1	0	440.218	1756.84	4	1756.85	-0.0089	0	53.3	0.00047	K	DKPDNFQLFQSPHGK	D
1	3::G3X6N3	Serotransferrin OS=Bos taurus GN=TF PE=1 SV=1	5712	79783	2426	2426	76	76		-1		13642	13095	1	1	0	879.43	1756.85	2	1756.85	-0.0081	0	108.65	1.4e-09	K	DKPDNFQLFQSPHGK	D
1	3::G3X6N3	Serotransferrin OS=Bos taurus GN=TF PE=1 SV=1	5712	79783	2426	2426	76	76		-1		13643	14239	1	1	0	440.219	1756.85	4	1756.85	-0.0076	0	48.17	0.0015	K	DKPDNFQLFQSPHGK	D
1	3::G3X6N3	Serotransferrin OS=Bos taurus GN=TF PE=1 SV=1	5712	79783	2426	2426	76	76		-1		13644	13021	1	1	0	586.622	1756.85	3	1756.85	-0.0076	0	49.97	0.001	K	DKPDNFQLFQSPHGK	D
1	3::G3X6N3	Serotransferrin OS=Bos taurus GN=TF PE=1 SV=1	5712	79783	2426	2426	76	76		-1		13645	14502	1	1	0	440.219	1756.85	4	1756.85	-0.0073	0	47.97	0.0016	K	DKPDNFQLFQSPHGK	D
1	3::G3X6N3	Serotransferrin OS=Bos taurus GN=TF PE=1 SV=1	5712	79783	2426	2426	76	76		-1		13646	12894	1	1	0	440.219	1756.85	4	1756.85	-0.0072	0	46.35	0.0023	K	DKPDNFQLFQSPHGK	D
1	3::G3X6N3	Serotransferrin OS=Bos taurus GN=TF PE=1 SV=1	5712	79783	2426	2426	76	76		-1		13647	12804	1	1	0	879.43	1756.85	2	1756.85	-0.007	0	82.41	5.7e-07	K	DKPDNFQLFQSPHGK	D
1	3::G3X6N3	Serotransferrin OS=Bos taurus GN=TF PE=1 SV=1	5712	79783	2426	2426	76	76		-1		13648	13022	1	1	0	440.219	1756.85	4	1756.85	-0.0068	0	50.47	0.00089	K	DKPDNFQLFQSPHGK	D
1	3::G3X6N3	Serotransferrin OS=Bos taurus GN=TF PE=1 SV=1	5712	79783	2426	2426	76	76		-1		13649	13716	1	1	0	440.219	1756.85	4	1756.85	-0.0058	0	42.02	0.0063	K	DKPDNFQLFQSPHGK	D
1	3::G3X6N3	Serotransferrin OS=Bos taurus GN=TF PE=1 SV=1	5712	79783	2426	2426	76	76		-1		13650	14675	1	1	0	586.623	1756.85	3	1756.85	-0.0058	0	64.54	3.5e-05	K	DKPDNFQLFQSPHGK	D
1	3::G3X6N3	Serotransferrin OS=Bos taurus GN=TF PE=1 SV=1	5712	79783	2426	2426	76	76		-1		13651	15415	1	1	0	440.219	1756.85	4	1756.85	-0.0056	0	46.95	0.002	K	DKPDNFQLFQSPHGK	D
1	3::G3X6N3	Serotransferrin OS=Bos taurus GN=TF PE=1 SV=1	5712	79783	2426	2426	76	76		-1		13652	14887	1	1	0	440.219	1756.85	4	1756.85	-0.0054	0	47.97	0.0016	K	DKPDNFQLFQSPHGK	D
1	3::G3X6N3	Serotransferrin OS=Bos taurus GN=TF PE=1 SV=1	5712	79783	2426	2426	76	76		-1		13653	15155	1	1	0	440.219	1756.85	4	1756.85	-0.0054	0	50.54	0.00087	K	DKPDNFQLFQSPHGK	D
1	3::G3X6N3	Serotransferrin OS=Bos taurus GN=TF PE=1 SV=1	5712	79783	2426	2426	76	76		-1		13654	14625	1	1	0	440.219	1756.85	4	1756.85	-0.0054	0	49.93	0.001	K	DKPDNFQLFQSPHGK	D
1	3::G3X6N3	Serotransferrin OS=Bos taurus GN=TF PE=1 SV=1	5712	79783	2426	2426	76	76		-1		13655	14754	1	1	0	440.219	1756.85	4	1756.85	-0.0053	0	47.44	0.0018	K	DKPDNFQLFQSPHGK	D
1	3::G3X6N3	Serotransferrin OS=Bos taurus GN=TF PE=1 SV=1	5712	79783	2426	2426	76	76		-1		13656	17580	1	1	0	879.431	1756.85	2	1756.85	-0.0053	0	83.09	4.9e-07	K	DKPDNFQLFQSPHGK	D
1	3::G3X6N3	Serotransferrin OS=Bos taurus GN=TF PE=1 SV=1	5712	79783	2426	2426	76	76		-1		13657	12893	1	1	0	586.623	1756.85	3	1756.85	-0.0052	0	66.33	2.3e-05	K	DKPDNFQLFQSPHGK	D
1	3::G3X6N3	Serotransferrin OS=Bos taurus GN=TF PE=1 SV=1	5712	79783	2426	2426	76	76		-1		13658	15542	1	1	0	440.219	1756.85	4	1756.85	-0.0052	0	58.64	0.00013	K	DKPDNFQLFQSPHGK	D
1	3::G3X6N3	Serotransferrin OS=Bos taurus GN=TF PE=1 SV=1	5712	79783	2426	2426	76	76		-1		13659	15669	1	1	0	440.219	1756.85	4	1756.85	-0.0052	0	48.01	0.0016	K	DKPDNFQLFQSPHGK	D
1	3::G3X6N3	Serotransferrin OS=Bos taurus GN=TF PE=1 SV=1	5712	79783	2426	2426	76	76		-1		13660	16164	1	1	0	879.431	1756.85	2	1756.85	-0.0052	0	99.54	1.1e-08	K	DKPDNFQLFQSPHGK	D
1	3::G3X6N3	Serotransferrin OS=Bos taurus GN=TF PE=1 SV=1	5712	79783	2426	2426	76	76		-1		13661	13286	1	1	0	586.623	1756.85	3	1756.85	-0.0051	0	61.85	6.4e-05	K	DKPDNFQLFQSPHGK	D
1	3::G3X6N3	Serotransferrin OS=Bos taurus GN=TF PE=1 SV=1	5712	79783	2426	2426	76	76		-1		13662	14549	1	1	0	586.623	1756.85	3	1756.85	-0.0051	0	78.49	1.4e-06	K	DKPDNFQLFQSPHGK	D
1	3::G3X6N3	Serotransferrin OS=Bos taurus GN=TF PE=1 SV=1	5712	79783	2426	2426	76	76		-1		13663	15279	1	1	0	440.219	1756.85	4	1756.85	-0.005	0	50.51	0.00087	K	DKPDNFQLFQSPHGK	D
1	3::G3X6N3	Serotransferrin OS=Bos taurus GN=TF PE=1 SV=1	5712	79783	2426	2426	76	76		-1		13664	13151	1	1	0	440.219	1756.85	4	1756.85	-0.0048	0	53.49	0.00044	K	DKPDNFQLFQSPHGK	D
1	3::G3X6N3	Serotransferrin OS=Bos taurus GN=TF PE=1 SV=1	5712	79783	2426	2426	76	76		-1		13665	18544	1	1	0	586.624	1756.85	3	1756.85	-0.0047	0	40.9	0.008	K	DKPDNFQLFQSPHGK	D
1	3::G3X6N3	Serotransferrin OS=Bos taurus GN=TF PE=1 SV=1	5712	79783	2426	2426	76	76		-1		13666	14427	1	1	0	586.624	1756.85	3	1756.85	-0.0047	0	58.74	0.00013	K	DKPDNFQLFQSPHGK	D
1	3::G3X6N3	Serotransferrin OS=Bos taurus GN=TF PE=1 SV=1	5712	79783	2426	2426	76	76		-1		13667	15839	1	1	0	879.432	1756.85	2	1756.85	-0.0047	0	91.97	6.2e-08	K	DKPDNFQLFQSPHGK	D
1	3::G3X6N3	Serotransferrin OS=Bos taurus GN=TF PE=1 SV=1	5712	79783	2426	2426	76	76		-1		13668	13858	1	1	0	440.219	1756.85	4	1756.85	-0.0046	0	52.79	0.00052	K	DKPDNFQLFQSPHGK	D
1	3::G3X6N3	Serotransferrin OS=Bos taurus GN=TF PE=1 SV=1	5712	79783	2426	2426	76	76		-1		13669	13406	1	1	0	586.624	1756.85	3	1756.85	-0.0045	0	67.31	1.8e-05	K	DKPDNFQLFQSPHGK	D
1	3::G3X6N3	Serotransferrin OS=Bos taurus GN=TF PE=1 SV=1	5712	79783	2426	2426	76	76		-1		13670	15199	1	1	0	586.624	1756.85	3	1756.85	-0.0045	0	61.98	6.2e-05	K	DKPDNFQLFQSPHGK	D
1	3::G3X6N3	Serotransferrin OS=Bos taurus GN=TF PE=1 SV=1	5712	79783	2426	2426	76	76		-1		13671	14289	1	1	0	586.624	1756.85	3	1756.85	-0.0043	0	67.11	1.9e-05	K	DKPDNFQLFQSPHGK	D
1	3::G3X6N3	Serotransferrin OS=Bos taurus GN=TF PE=1 SV=1	5712	79783	2426	2426	76	76		-1		13672	15590	1	1	0	586.624	1756.85	3	1756.85	-0.0043	0	53.05	0.00048	K	DKPDNFQLFQSPHGK	D
1	3::G3X6N3	Serotransferrin OS=Bos taurus GN=TF PE=1 SV=1	5712	79783	2426	2426	76	76		-1		13673	18545	1	1	0	440.22	1756.85	4	1756.85	-0.0041	0	48.11	0.0016	K	DKPDNFQLFQSPHGK	D
1	3::G3X6N3	Serotransferrin OS=Bos taurus GN=TF PE=1 SV=1	5712	79783	2426	2426	76	76		-1		13674	14167	1	1	0	586.624	1756.85	3	1756.85	-0.004	0	80.08	9.9e-07	K	DKPDNFQLFQSPHGK	D
1	3::G3X6N3	Serotransferrin OS=Bos taurus GN=TF PE=1 SV=1	5712	79783	2426	2426	76	76		-1		13675	13799	1	1	0	586.624	1756.85	3	1756.85	-0.004	0	63.31	4.7e-05	K	DKPDNFQLFQSPHGK	D
1	3::G3X6N3	Serotransferrin OS=Bos taurus GN=TF PE=1 SV=1	5712	79783	2426	2426	76	76		-1		13676	13531	1	1	0	586.624	1756.85	3	1756.85	-0.004	0	64.89	3.3e-05	K	DKPDNFQLFQSPHGK	D
1	3::G3X6N3	Serotransferrin OS=Bos taurus GN=TF PE=1 SV=1	5712	79783	2426	2426	76	76		-1		13677	17763	1	1	0	586.624	1756.85	3	1756.85	-0.004	0	65.21	3e-05	K	DKPDNFQLFQSPHGK	D
1	3::G3X6N3	Serotransferrin OS=Bos taurus GN=TF PE=1 SV=1	5712	79783	2426	2426	76	76		-1		13678	18410	1	1	0	586.624	1756.85	3	1756.85	-0.004	0	43.6	0.0044	K	DKPDNFQLFQSPHGK	D
1	3::G3X6N3	Serotransferrin OS=Bos taurus GN=TF PE=1 SV=1	5712	79783	2426	2426	76	76		-1		13679	21665	1	1	0	440.22	1756.85	4	1756.85	-0.0038	0	41.09	0.0078	K	DKPDNFQLFQSPHGK	D
1	3::G3X6N3	Serotransferrin OS=Bos taurus GN=TF PE=1 SV=1	5712	79783	2426	2426	76	76		-1		13680	14369	1	1	0	440.22	1756.85	4	1756.85	-0.0038	0	49.98	0.001	K	DKPDNFQLFQSPHGK	D
1	3::G3X6N3	Serotransferrin OS=Bos taurus GN=TF PE=1 SV=1	5712	79783	2426	2426	76	76		-1		13681	21142	1	1	0	440.22	1756.85	4	1756.85	-0.0038	0	41.66	0.0069	K	DKPDNFQLFQSPHGK	D
1	3::G3X6N3	Serotransferrin OS=Bos taurus GN=TF PE=1 SV=1	5712	79783	2426	2426	76	76		-1		13682	14807	1	1	0	586.624	1756.85	3	1756.85	-0.0038	0	50.8	0.00084	K	DKPDNFQLFQSPHGK	D
1	3::G3X6N3	Serotransferrin OS=Bos taurus GN=TF PE=1 SV=1	5712	79783	2426	2426	76	76		-1		13683	13660	1	1	0	586.624	1756.85	3	1756.85	-0.0038	0	80.08	9.9e-07	K	DKPDNFQLFQSPHGK	D
1	3::G3X6N3	Serotransferrin OS=Bos taurus GN=TF PE=1 SV=1	5712	79783	2426	2426	76	76		-1		13684	13149	1	1	0	586.624	1756.85	3	1756.85	-0.0038	0	93.04	5e-08	K	DKPDNFQLFQSPHGK	D
1	3::G3X6N3	Serotransferrin OS=Bos taurus GN=TF PE=1 SV=1	5712	79783	2426	2426	76	76		-1		13685	15333	1	1	0	586.624	1756.85	3	1756.85	-0.0038	0	53.59	0.00044	K	DKPDNFQLFQSPHGK	D
1	3::G3X6N3	Serotransferrin OS=Bos taurus GN=TF PE=1 SV=1	5712	79783	2426	2426	76	76		-1		13686	17765	1	1	0	440.22	1756.85	4	1756.85	-0.0037	0	46.25	0.0024	K	DKPDNFQLFQSPHGK	D
1	3::G3X6N3	Serotransferrin OS=Bos taurus GN=TF PE=1 SV=1	5712	79783	2426	2426	76	76		-1		13687	15062	1	1	0	586.624	1756.85	3	1756.85	-0.0036	0	81.36	7.3e-07	K	DKPDNFQLFQSPHGK	D
1	3::G3X6N3	Serotransferrin OS=Bos taurus GN=TF PE=1 SV=1	5712	79783	2426	2426	76	76		-1		13688	14114	1	1	0	440.22	1756.85	4	1756.85	-0.0036	0	50.22	0.00096	K	DKPDNFQLFQSPHGK	D
1	3::G3X6N3	Serotransferrin OS=Bos taurus GN=TF PE=1 SV=1	5712	79783	2426	2426	76	76		-1		13689	13921	1	1	0	586.624	1756.85	3	1756.85	-0.0034	0	67.67	1.7e-05	K	DKPDNFQLFQSPHGK	D
1	3::G3X6N3	Serotransferrin OS=Bos taurus GN=TF PE=1 SV=1	5712	79783	2426	2426	76	76		-1		13690	14048	1	1	0	586.624	1756.85	3	1756.85	-0.0034	0	67.17	1.9e-05	K	DKPDNFQLFQSPHGK	D
1	3::G3X6N3	Serotransferrin OS=Bos taurus GN=TF PE=1 SV=1	5712	79783	2426	2426	76	76		-1		13691	15713	1	1	0	586.624	1756.85	3	1756.85	-0.0032	0	67.14	2e-05	K	DKPDNFQLFQSPHGK	D
1	3::G3X6N3	Serotransferrin OS=Bos taurus GN=TF PE=1 SV=1	5712	79783	2426	2426	76	76		-1		13692	21835	1	1	0	586.624	1756.85	3	1756.85	-0.0032	0	43.23	0.0048	K	DKPDNFQLFQSPHGK	D
1	3::G3X6N3	Serotransferrin OS=Bos taurus GN=TF PE=1 SV=1	5712	79783	2426	2426	76	76		-1		13693	18416	1	1	0	440.22	1756.85	4	1756.85	-0.0032	0	50.36	0.00093	K	DKPDNFQLFQSPHGK	D
1	3::G3X6N3	Serotransferrin OS=Bos taurus GN=TF PE=1 SV=1	5712	79783	2426	2426	76	76		-1		13694	17499	1	1	0	440.22	1756.85	4	1756.85	-0.0032	0	48.06	0.0016	K	DKPDNFQLFQSPHGK	D
1	3::G3X6N3	Serotransferrin OS=Bos taurus GN=TF PE=1 SV=1	5712	79783	2426	2426	76	76		-1		13695	20053	1	1	0	440.22	1756.85	4	1756.85	-0.0031	0	46.52	0.0023	K	DKPDNFQLFQSPHGK	D
1	3::G3X6N3	Serotransferrin OS=Bos taurus GN=TF PE=1 SV=1	5712	79783	2426	2426	76	76		-1		13696	19060	1	1	0	440.22	1756.85	4	1756.85	-0.0031	0	47.71	0.0017	K	DKPDNFQLFQSPHGK	D
1	3::G3X6N3	Serotransferrin OS=Bos taurus GN=TF PE=1 SV=1	5712	79783	2426	2426	76	76		-1		13697	15467	1	1	0	586.624	1756.85	3	1756.85	-0.0031	0	61.21	7.7e-05	K	DKPDNFQLFQSPHGK	D
1	3::G3X6N3	Serotransferrin OS=Bos taurus GN=TF PE=1 SV=1	5712	79783	2426	2426	76	76		-1		13698	20693	1	1	0	440.22	1756.85	4	1756.85	-0.003	0	46.3	0.0024	K	DKPDNFQLFQSPHGK	D
1	3::G3X6N3	Serotransferrin OS=Bos taurus GN=TF PE=1 SV=1	5712	79783	2426	2426	76	76		-1		13699	18024	1	1	0	440.22	1756.85	4	1756.85	-0.003	0	46.97	0.002	K	DKPDNFQLFQSPHGK	D
1	3::G3X6N3	Serotransferrin OS=Bos taurus GN=TF PE=1 SV=1	5712	79783	2426	2426	76	76		-1		13700	15024	1	1	0	440.22	1756.85	4	1756.85	-0.003	0	52.55	0.00056	K	DKPDNFQLFQSPHGK	D
1	3::G3X6N3	Serotransferrin OS=Bos taurus GN=TF PE=1 SV=1	5712	79783	2426	2426	76	76		-1		13701	19438	1	1	0	440.22	1756.85	4	1756.85	-0.0029	0	46.02	0.0025	K	DKPDNFQLFQSPHGK	D
1	3::G3X6N3	Serotransferrin OS=Bos taurus GN=TF PE=1 SV=1	5712	79783	2426	2426	76	76		-1		13702	20826	1	1	0	440.22	1756.85	4	1756.85	-0.0029	0	44.63	0.0035	K	DKPDNFQLFQSPHGK	D
1	3::G3X6N3	Serotransferrin OS=Bos taurus GN=TF PE=1 SV=1	5712	79783	2426	2426	76	76		-1		13703	19191	1	1	0	440.22	1756.85	4	1756.85	-0.0029	0	50.01	0.001	K	DKPDNFQLFQSPHGK	D
1	3::G3X6N3	Serotransferrin OS=Bos taurus GN=TF PE=1 SV=1	5712	79783	2426	2426	76	76		-1		13704	19562	1	1	0	440.22	1756.85	4	1756.85	-0.0028	0	46.58	0.0023	K	DKPDNFQLFQSPHGK	D
1	3::G3X6N3	Serotransferrin OS=Bos taurus GN=TF PE=1 SV=1	5712	79783	2426	2426	76	76		-1		13705	15559	1	1	0	879.433	1756.85	2	1756.85	-0.0027	0	86.8	2.2e-07	K	DKPDNFQLFQSPHGK	D
1	3::G3X6N3	Serotransferrin OS=Bos taurus GN=TF PE=1 SV=1	5712	79783	2426	2426	76	76		-1		13706	17642	1	1	0	586.624	1756.85	3	1756.85	-0.0027	0	65.23	3.1e-05	K	DKPDNFQLFQSPHGK	D
1	3::G3X6N3	Serotransferrin OS=Bos taurus GN=TF PE=1 SV=1	5712	79783	2426	2426	76	76		-1		13707	18952	1	1	0	586.624	1756.85	3	1756.85	-0.0027	0	43.76	0.0044	K	DKPDNFQLFQSPHGK	D
1	3::G3X6N3	Serotransferrin OS=Bos taurus GN=TF PE=1 SV=1	5712	79783	2426	2426	76	76		-1		13708	19931	1	1	0	440.22	1756.85	4	1756.85	-0.0026	0	47.75	0.0017	K	DKPDNFQLFQSPHGK	D
1	3::G3X6N3	Serotransferrin OS=Bos taurus GN=TF PE=1 SV=1	5712	79783	2426	2426	76	76		-1		13709	19793	1	1	0	879.433	1756.85	2	1756.85	-0.0026	0	36.66	0.022	K	DKPDNFQLFQSPHGK	D
1	3::G3X6N3	Serotransferrin OS=Bos taurus GN=TF PE=1 SV=1	5712	79783	2426	2426	76	76		-1		13710	17503	1	1	0	586.624	1756.85	3	1756.85	-0.0025	0	61.92	6.7e-05	K	DKPDNFQLFQSPHGK	D
1	3::G3X6N3	Serotransferrin OS=Bos taurus GN=TF PE=1 SV=1	5712	79783	2426	2426	76	76		-1		13711	21504	1	1	0	586.624	1756.85	3	1756.85	-0.0025	0	61	8.2e-05	K	DKPDNFQLFQSPHGK	D
1	3::G3X6N3	Serotransferrin OS=Bos taurus GN=TF PE=1 SV=1	5712	79783	2426	2426	76	76		-1		13712	21498	1	1	0	586.624	1756.85	3	1756.85	-0.0025	0	31.45	0.074	K	DKPDNFQLFQSPHGK	D
1	3::G3X6N3	Serotransferrin OS=Bos taurus GN=TF PE=1 SV=1	5712	79783	2426	2426	76	76		-1		13713	18678	1	1	0	440.22	1756.85	4	1756.85	-0.0024	0	43.11	0.0051	K	DKPDNFQLFQSPHGK	D
1	3::G3X6N3	Serotransferrin OS=Bos taurus GN=TF PE=1 SV=1	5712	79783	2426	2426	76	76		-1		13714	12762	1	1	0	440.22	1756.85	4	1756.85	-0.0024	0	49.43	0.0012	K	DKPDNFQLFQSPHGK	D
1	3::G3X6N3	Serotransferrin OS=Bos taurus GN=TF PE=1 SV=1	5712	79783	2426	2426	76	76		-1		13715	18020	1	1	0	586.624	1756.85	3	1756.85	-0.0023	0	70.6	9e-06	K	DKPDNFQLFQSPHGK	D
1	3::G3X6N3	Serotransferrin OS=Bos taurus GN=TF PE=1 SV=1	5712	79783	2426	2426	76	76		-1		13716	19810	1	1	0	440.22	1756.85	4	1756.85	-0.0022	0	48.09	0.0016	K	DKPDNFQLFQSPHGK	D
1	3::G3X6N3	Serotransferrin OS=Bos taurus GN=TF PE=1 SV=1	5712	79783	2426	2426	76	76		-1		13717	18290	1	1	0	440.22	1756.85	4	1756.85	-0.0019	0	52.87	0.00053	K	DKPDNFQLFQSPHGK	D
1	3::G3X6N3	Serotransferrin OS=Bos taurus GN=TF PE=1 SV=1	5712	79783	2426	2426	76	76		-1		13718	20052	1	1	0	586.624	1756.85	3	1756.85	-0.0018	0	42.57	0.0056	K	DKPDNFQLFQSPHGK	D
1	3::G3X6N3	Serotransferrin OS=Bos taurus GN=TF PE=1 SV=1	5712	79783	2426	2426	76	76		-1		13719	18153	1	1	0	586.624	1756.85	3	1756.85	-0.0018	0	45.57	0.0028	K	DKPDNFQLFQSPHGK	D
1	3::G3X6N3	Serotransferrin OS=Bos taurus GN=TF PE=1 SV=1	5712	79783	2426	2426	76	76		-1		13720	19218	1	1	0	586.625	1756.85	3	1756.85	-0.0016	0	60.89	8.3e-05	K	DKPDNFQLFQSPHGK	D
1	3::G3X6N3	Serotransferrin OS=Bos taurus GN=TF PE=1 SV=1	5712	79783	2426	2426	76	76		-1		13721	16120	1	1	0	586.625	1756.85	3	1756.85	-0.0016	0	54.72	0.00034	K	DKPDNFQLFQSPHGK	D
1	3::G3X6N3	Serotransferrin OS=Bos taurus GN=TF PE=1 SV=1	5712	79783	2426	2426	76	76		-1		13722	16058	1	1	0	440.22	1756.85	4	1756.85	-0.0016	0	45.66	0.0028	K	DKPDNFQLFQSPHGK	D
1	3::G3X6N3	Serotransferrin OS=Bos taurus GN=TF PE=1 SV=1	5712	79783	2426	2426	76	76		-1		13723	18278	1	1	0	586.625	1756.85	3	1756.85	-0.0014	0	76.14	2.5e-06	K	DKPDNFQLFQSPHGK	D
1	3::G3X6N3	Serotransferrin OS=Bos taurus GN=TF PE=1 SV=1	5712	79783	2426	2426	76	76		-1		13724	20703	1	1	0	586.625	1756.85	3	1756.85	-0.0014	0	48.5	0.0014	K	DKPDNFQLFQSPHGK	D
1	3::G3X6N3	Serotransferrin OS=Bos taurus GN=TF PE=1 SV=1	5712	79783	2426	2426	76	76		-1		13725	20181	1	1	0	440.22	1756.85	4	1756.85	-0.0014	0	46.33	0.0024	K	DKPDNFQLFQSPHGK	D
1	3::G3X6N3	Serotransferrin OS=Bos taurus GN=TF PE=1 SV=1	5712	79783	2426	2426	76	76		-1		13726	20426	1	1	0	440.22	1756.85	4	1756.85	-0.0013	0	42.06	0.0063	K	DKPDNFQLFQSPHGK	D
1	3::G3X6N3	Serotransferrin OS=Bos taurus GN=TF PE=1 SV=1	5712	79783	2426	2426	76	76		-1		13727	18157	1	1	0	440.22	1756.85	4	1756.85	-0.0013	0	46.02	0.0025	K	DKPDNFQLFQSPHGK	D
1	3::G3X6N3	Serotransferrin OS=Bos taurus GN=TF PE=1 SV=1	5712	79783	2426	2426	76	76		-1		13728	14939	1	1	0	586.625	1756.85	3	1756.85	-0.0012	0	68.08	1.6e-05	K	DKPDNFQLFQSPHGK	D
1	3::G3X6N3	Serotransferrin OS=Bos taurus GN=TF PE=1 SV=1	5712	79783	2426	2426	76	76		-1		13729	21088	1	1	0	586.625	1756.85	3	1756.85	-0.0012	0	51.3	0.00075	K	DKPDNFQLFQSPHGK	D
1	3::G3X6N3	Serotransferrin OS=Bos taurus GN=TF PE=1 SV=1	5712	79783	2426	2426	76	76		-1		13730	18687	1	1	0	586.625	1756.85	3	1756.85	-0.001	0	46.82	0.0021	K	DKPDNFQLFQSPHGK	D
1	3::G3X6N3	Serotransferrin OS=Bos taurus GN=TF PE=1 SV=1	5712	79783	2426	2426	76	76		-1		13731	20953	1	1	0	586.625	1756.85	3	1756.85	-0.001	0	42.27	0.006	K	DKPDNFQLFQSPHGK	D
1	3::G3X6N3	Serotransferrin OS=Bos taurus GN=TF PE=1 SV=1	5712	79783	2426	2426	76	76		-1		13732	15017	1	1	0	879.433	1756.85	2	1756.85	-0.001	0	72.93	5.2e-06	K	DKPDNFQLFQSPHGK	D
1	3::G3X6N3	Serotransferrin OS=Bos taurus GN=TF PE=1 SV=1	5712	79783	2426	2426	76	76		-1		13733	17421	1	1	0	879.433	1756.85	2	1756.85	-0.0008	0	88.91	1.3e-07	K	DKPDNFQLFQSPHGK	D
1	3::G3X6N3	Serotransferrin OS=Bos taurus GN=TF PE=1 SV=1	5712	79783	2426	2426	76	76		-1		13734	12761	1	1	0	586.625	1756.85	3	1756.85	-0.0007	0	78.02	1.6e-06	K	DKPDNFQLFQSPHGK	D
1	3::G3X6N3	Serotransferrin OS=Bos taurus GN=TF PE=1 SV=1	5712	79783	2426	2426	76	76		-1		13735	16330	1	1	0	440.221	1756.85	4	1756.85	-0.0006	0	48.11	0.0016	K	DKPDNFQLFQSPHGK	D
1	3::G3X6N3	Serotransferrin OS=Bos taurus GN=TF PE=1 SV=1	5712	79783	2426	2426	76	76		-1		13736	17646	1	1	0	440.221	1756.85	4	1756.85	-0.0006	0	43.26	0.0048	K	DKPDNFQLFQSPHGK	D
1	3::G3X6N3	Serotransferrin OS=Bos taurus GN=TF PE=1 SV=1	5712	79783	2426	2426	76	76		-1		13737	16250	1	1	0	586.625	1756.85	3	1756.85	-0.0005	0	55.43	0.00029	K	DKPDNFQLFQSPHGK	D
1	3::G3X6N3	Serotransferrin OS=Bos taurus GN=TF PE=1 SV=1	5712	79783	2426	2426	76	76		-1		13738	19772	1	1	0	586.625	1756.85	3	1756.85	-0.0005	0	43.48	0.0045	K	DKPDNFQLFQSPHGK	D
1	3::G3X6N3	Serotransferrin OS=Bos taurus GN=TF PE=1 SV=1	5712	79783	2426	2426	76	76		-1		13739	15977	1	1	0	586.625	1756.85	3	1756.85	-0.0001	0	61.32	7.5e-05	K	DKPDNFQLFQSPHGK	D
1	3::G3X6N3	Serotransferrin OS=Bos taurus GN=TF PE=1 SV=1	5712	79783	2426	2426	76	76		-1		13740	17886	1	1	0	586.625	1756.85	3	1756.85	-0.0001	0	56.21	0.00024	K	DKPDNFQLFQSPHGK	D
1	3::G3X6N3	Serotransferrin OS=Bos taurus GN=TF PE=1 SV=1	5712	79783	2426	2426	76	76		-1		13741	20555	1	1	0	440.221	1756.85	4	1756.85	0	0	48.12	0.0016	K	DKPDNFQLFQSPHGK	D
1	3::G3X6N3	Serotransferrin OS=Bos taurus GN=TF PE=1 SV=1	5712	79783	2426	2426	76	76		-1		13742	15796	1	1	0	440.221	1756.85	4	1756.85	0	0	44.11	0.0039	K	DKPDNFQLFQSPHGK	D
1	3::G3X6N3	Serotransferrin OS=Bos taurus GN=TF PE=1 SV=1	5712	79783	2426	2426	76	76		-1		13743	20316	1	1	0	586.625	1756.85	3	1756.85	0.0001	0	52.74	0.00054	K	DKPDNFQLFQSPHGK	D
1	3::G3X6N3	Serotransferrin OS=Bos taurus GN=TF PE=1 SV=1	5712	79783	2426	2426	76	76		-1		13744	16501	1	1	0	586.625	1756.85	3	1756.85	0.0001	0	65.4	2.9e-05	K	DKPDNFQLFQSPHGK	D
1	3::G3X6N3	Serotransferrin OS=Bos taurus GN=TF PE=1 SV=1	5712	79783	2426	2426	76	76		-1		13745	15150	1	1	0	879.434	1756.85	2	1756.85	0.0002	0	84.77	3.4e-07	K	DKPDNFQLFQSPHGK	D
1	3::G3X6N3	Serotransferrin OS=Bos taurus GN=TF PE=1 SV=1	5712	79783	2426	2426	76	76		-1		13746	21205	1	1	0	586.625	1756.85	3	1756.85	0.0002	0	32.35	0.059	K	DKPDNFQLFQSPHGK	D
1	3::G3X6N3	Serotransferrin OS=Bos taurus GN=TF PE=1 SV=1	5712	79783	2426	2426	76	76		-1		13747	16376	1	1	0	586.625	1756.85	3	1756.85	0.0002	0	80.91	8.2e-07	K	DKPDNFQLFQSPHGK	D
1	3::G3X6N3	Serotransferrin OS=Bos taurus GN=TF PE=1 SV=1	5712	79783	2426	2426	76	76		-1		13748	17893	1	1	0	440.221	1756.85	4	1756.85	0.0003	0	50.91	0.00082	K	DKPDNFQLFQSPHGK	D
1	3::G3X6N3	Serotransferrin OS=Bos taurus GN=TF PE=1 SV=1	5712	79783	2426	2426	76	76		-1		13749	19350	1	1	0	586.625	1756.85	3	1756.85	0.0006	0	60.08	0.0001	K	DKPDNFQLFQSPHGK	D
1	3::G3X6N3	Serotransferrin OS=Bos taurus GN=TF PE=1 SV=1	5712	79783	2426	2426	76	76		-1		13750	18932	1	1	0	440.221	1756.85	4	1756.85	0.0006	0	49.38	0.0012	K	DKPDNFQLFQSPHGK	D
1	3::G3X6N3	Serotransferrin OS=Bos taurus GN=TF PE=1 SV=1	5712	79783	2426	2426	76	76		-1		13751	21272	1	1	0	440.221	1756.85	4	1756.85	0.0008	0	47.2	0.002	K	DKPDNFQLFQSPHGK	D
1	3::G3X6N3	Serotransferrin OS=Bos taurus GN=TF PE=1 SV=1	5712	79783	2426	2426	76	76		-1		13752	16458	1	1	0	440.221	1756.85	4	1756.85	0.0008	0	46.01	0.0026	K	DKPDNFQLFQSPHGK	D
1	3::G3X6N3	Serotransferrin OS=Bos taurus GN=TF PE=1 SV=1	5712	79783	2426	2426	76	76		-1		13754	16193	1	1	0	440.221	1756.85	4	1756.85	0.001	0	50.32	0.00095	K	DKPDNFQLFQSPHGK	D
1	3::G3X6N3	Serotransferrin OS=Bos taurus GN=TF PE=1 SV=1	5712	79783	2426	2426	76	76		-1		13755	21531	1	1	0	440.221	1756.85	4	1756.85	0.0012	0	41.53	0.0072	K	DKPDNFQLFQSPHGK	D
1	3::G3X6N3	Serotransferrin OS=Bos taurus GN=TF PE=1 SV=1	5712	79783	2426	2426	76	76		-1		13756	15843	1	1	0	586.625	1756.85	3	1756.85	0.0012	0	58.34	0.00015	K	DKPDNFQLFQSPHGK	D
1	3::G3X6N3	Serotransferrin OS=Bos taurus GN=TF PE=1 SV=1	5712	79783	2426	2426	76	76		-1		13757	17254	1	1	0	586.625	1756.85	3	1756.85	0.0012	0	61.88	6.6e-05	K	DKPDNFQLFQSPHGK	D
1	3::G3X6N3	Serotransferrin OS=Bos taurus GN=TF PE=1 SV=1	5712	79783	2426	2426	76	76		-1		13758	17371	1	1	0	440.221	1756.85	4	1756.85	0.0013	0	45.6	0.0029	K	DKPDNFQLFQSPHGK	D
1	3::G3X6N3	Serotransferrin OS=Bos taurus GN=TF PE=1 SV=1	5712	79783	2426	2426	76	76		-1		13759	16750	1	1	0	586.626	1756.85	3	1756.85	0.0015	0	51.1	0.00081	K	DKPDNFQLFQSPHGK	D
1	3::G3X6N3	Serotransferrin OS=Bos taurus GN=TF PE=1 SV=1	5712	79783	2426	2426	76	76		-1		13760	16589	1	1	0	440.221	1756.85	4	1756.85	0.0016	0	50.03	0.001	K	DKPDNFQLFQSPHGK	D
1	3::G3X6N3	Serotransferrin OS=Bos taurus GN=TF PE=1 SV=1	5712	79783	2426	2426	76	76		-1		13761	17243	1	1	0	440.221	1756.86	4	1756.85	0.0019	0	50.54	0.00092	K	DKPDNFQLFQSPHGK	D
1	3::G3X6N3	Serotransferrin OS=Bos taurus GN=TF PE=1 SV=1	5712	79783	2426	2426	76	76		-1		13762	16999	1	1	0	586.626	1756.86	3	1756.85	0.0019	0	69.26	1.2e-05	K	DKPDNFQLFQSPHGK	D
1	3::G3X6N3	Serotransferrin OS=Bos taurus GN=TF PE=1 SV=1	5712	79783	2426	2426	76	76		-1		13763	12634	1	1	0	586.626	1756.86	3	1756.85	0.0019	0	66.72	2.2e-05	K	DKPDNFQLFQSPHGK	D
1	3::G3X6N3	Serotransferrin OS=Bos taurus GN=TF PE=1 SV=1	5712	79783	2426	2426	76	76		-1		13764	15926	1	1	0	440.221	1756.86	4	1756.85	0.002	0	46.29	0.0024	K	DKPDNFQLFQSPHGK	D
1	3::G3X6N3	Serotransferrin OS=Bos taurus GN=TF PE=1 SV=1	5712	79783	2426	2426	76	76		-1		13765	18089	1	1	0	879.435	1756.86	2	1756.85	0.002	0	90.75	8.7e-08	K	DKPDNFQLFQSPHGK	D
1	3::G3X6N3	Serotransferrin OS=Bos taurus GN=TF PE=1 SV=1	5712	79783	2426	2426	76	76		-1		13766	16977	1	1	0	440.221	1756.86	4	1756.85	0.0022	0	48.05	0.0016	K	DKPDNFQLFQSPHGK	D
1	3::G3X6N3	Serotransferrin OS=Bos taurus GN=TF PE=1 SV=1	5712	79783	2426	2426	76	76		-1		13767	16853	1	1	0	440.221	1756.86	4	1756.85	0.0022	0	48.4	0.0015	K	DKPDNFQLFQSPHGK	D
1	3::G3X6N3	Serotransferrin OS=Bos taurus GN=TF PE=1 SV=1	5712	79783	2426	2426	76	76		-1		13768	20963	1	1	0	440.221	1756.86	4	1756.85	0.0022	0	44.64	0.0035	K	DKPDNFQLFQSPHGK	D
1	3::G3X6N3	Serotransferrin OS=Bos taurus GN=TF PE=1 SV=1	5712	79783	2426	2426	76	76		-1		13769	21353	1	1	0	586.626	1756.86	3	1756.85	0.0023	0	45.86	0.0026	K	DKPDNFQLFQSPHGK	D
1	3::G3X6N3	Serotransferrin OS=Bos taurus GN=TF PE=1 SV=1	5712	79783	2426	2426	76	76		-1		13770	16826	1	1	0	879.435	1756.86	2	1756.85	0.0024	0	86.38	2.3e-07	K	DKPDNFQLFQSPHGK	D
1	3::G3X6N3	Serotransferrin OS=Bos taurus GN=TF PE=1 SV=1	5712	79783	2426	2426	76	76		-1		13771	17122	1	1	0	586.626	1756.86	3	1756.85	0.0024	0	56.18	0.00025	K	DKPDNFQLFQSPHGK	D
1	3::G3X6N3	Serotransferrin OS=Bos taurus GN=TF PE=1 SV=1	5712	79783	2426	2426	76	76		-1		13772	16715	1	1	0	440.221	1756.86	4	1756.85	0.0025	0	43.76	0.0043	K	DKPDNFQLFQSPHGK	D
1	3::G3X6N3	Serotransferrin OS=Bos taurus GN=TF PE=1 SV=1	5712	79783	2426	2426	76	76		-1		13773	18803	1	1	0	440.221	1756.86	4	1756.85	0.0025	0	41.91	0.0066	K	DKPDNFQLFQSPHGK	D
1	3::G3X6N3	Serotransferrin OS=Bos taurus GN=TF PE=1 SV=1	5712	79783	2426	2426	76	76		-1		13774	12674	1	1	0	879.435	1756.86	2	1756.85	0.0026	0	101.52	7.2e-09	K	DKPDNFQLFQSPHGK	D
1	3::G3X6N3	Serotransferrin OS=Bos taurus GN=TF PE=1 SV=1	5712	79783	2426	2426	76	76		-1		13775	16624	1	1	0	586.626	1756.86	3	1756.85	0.0028	0	73.32	4.7e-06	K	DKPDNFQLFQSPHGK	D
1	3::G3X6N3	Serotransferrin OS=Bos taurus GN=TF PE=1 SV=1	5712	79783	2426	2426	76	76		-1		13776	17108	1	1	0	440.221	1756.86	4	1756.85	0.0028	0	47.77	0.0017	K	DKPDNFQLFQSPHGK	D
1	3::G3X6N3	Serotransferrin OS=Bos taurus GN=TF PE=1 SV=1	5712	79783	2426	2426	76	76		-1		13777	16882	1	1	0	586.626	1756.86	3	1756.85	0.0032	0	62.75	5.4e-05	K	DKPDNFQLFQSPHGK	D
1	3::G3X6N3	Serotransferrin OS=Bos taurus GN=TF PE=1 SV=1	5712	79783	2426	2426	76	76		-1		13778	17376	1	1	0	586.626	1756.86	3	1756.85	0.0032	0	64.98	3.2e-05	K	DKPDNFQLFQSPHGK	D
1	3::G3X6N3	Serotransferrin OS=Bos taurus GN=TF PE=1 SV=1	5712	79783	2426	2426	76	76		-1		13779	22138	1	1	0	586.626	1756.86	3	1756.85	0.0035	0	39.47	0.012	K	DKPDNFQLFQSPHGK	D
1	3::G3X6N3	Serotransferrin OS=Bos taurus GN=TF PE=1 SV=1	5712	79783	2426	2426	76	76		-1		13780	16391	1	1	0	879.436	1756.86	2	1756.85	0.0039	0	85.36	3e-07	K	DKPDNFQLFQSPHGK	D
1	3::G3X6N3	Serotransferrin OS=Bos taurus GN=TF PE=1 SV=1	5712	79783	2426	2426	76	76		-1		13781	15705	1	1	0	879.436	1756.86	2	1756.85	0.004	0	93.9	4.2e-08	K	DKPDNFQLFQSPHGK	D
1	3::G3X6N3	Serotransferrin OS=Bos taurus GN=TF PE=1 SV=1	5712	79783	2426	2426	76	76		-1		13783	15968	1	1	0	879.436	1756.86	2	1756.85	0.005	0	99.59	1.1e-08	K	DKPDNFQLFQSPHGK	D
1	3::G3X6N3	Serotransferrin OS=Bos taurus GN=TF PE=1 SV=1	5712	79783	2426	2426	76	76		-1		13784	22424	1	1	0	440.223	1756.86	4	1756.85	0.0081	0	37.07	0.021	K	DKPDNFQLFQSPHGK	D
1	3::G3X6N3	Serotransferrin OS=Bos taurus GN=TF PE=1 SV=1	5712	79783	2426	2426	76	76		-1		13797	13914	1	1	0	879.928	1757.84	2	1757.84	0.0051	0	72.85	5.1e-06	K	DKPDNFQLFQSPHGK	D
1	3::G3X6N3	Serotransferrin OS=Bos taurus GN=TF PE=1 SV=1	5712	79783	2426	2426	76	76		-1		13798	17830	1	1	0	879.929	1757.84	2	1757.84	0.0056	0	91.09	7.6e-08	K	DKPDNFQLFQSPHGK	D
1	3::G3X6N3	Serotransferrin OS=Bos taurus GN=TF PE=1 SV=1	5712	79783	2426	2426	76	76		-1		13799	14413	1	1	0	879.93	1757.85	2	1757.84	0.0083	0	70.13	1e-05	K	DKPDNFQLFQSPHGK	D
1	3::G3X6N3	Serotransferrin OS=Bos taurus GN=TF PE=1 SV=1	5712	79783	2426	2426	76	76		-1		13800	21644	1	1	0	586.957	1757.85	3	1757.84	0.0109	0	58.27	0.00015	K	DKPDNFQLFQSPHGK	D
1	3::G3X6N3	Serotransferrin OS=Bos taurus GN=TF PE=1 SV=1	5712	79783	2426	2426	76	76		-1		13801	19309	1	1	0	440.47	1757.85	4	1757.84	0.012	0	48.04	0.0017	K	DKPDNFQLFQSPHGK	D
1	3::G3X6N3	Serotransferrin OS=Bos taurus GN=TF PE=1 SV=1	5712	79783	2426	2426	76	76		-1		13802	16539	1	1	0	879.934	1757.85	2	1757.84	0.0157	0	79.58	1.2e-06	K	DKPDNFQLFQSPHGK	D
1	3::G3X6N3	Serotransferrin OS=Bos taurus GN=TF PE=1 SV=1	5712	79783	2426	2426	76	76		-1		13803	22231	1	1	0	440.471	1757.85	4	1757.84	0.0159	0	38.17	0.016	K	DKPDNFQLFQSPHGK	D
1	3::G3X6N3	Serotransferrin OS=Bos taurus GN=TF PE=1 SV=1	5712	79783	2426	2426	76	76		-1		13804	19906	1	1	0	586.958	1757.85	3	1757.84	0.016	0	45.8	0.0028	K	DKPDNFQLFQSPHGK	D
1	3::G3X6N3	Serotransferrin OS=Bos taurus GN=TF PE=1 SV=1	5712	79783	2426	2426	76	76		-1		13805	20486	1	1	0	586.958	1757.85	3	1757.84	0.0162	0	31.29	0.079	K	DKPDNFQLFQSPHGK	D
1	3::G3X6N3	Serotransferrin OS=Bos taurus GN=TF PE=1 SV=1	5712	79783	2426	2426	76	76		-1		13806	14102	1	1	0	879.934	1757.85	2	1757.84	0.0163	0	60.81	8.8e-05	K	DKPDNFQLFQSPHGK	D
1	3::G3X6N3	Serotransferrin OS=Bos taurus GN=TF PE=1 SV=1	5712	79783	2426	2426	76	76		-1		13807	22423	1	1	0	586.959	1757.85	3	1757.84	0.0166	0	45.69	0.0029	K	DKPDNFQLFQSPHGK	D
1	3::G3X6N3	Serotransferrin OS=Bos taurus GN=TF PE=1 SV=1	5712	79783	2426	2426	76	76		-1		13808	20303	1	1	0	440.471	1757.85	4	1757.84	0.017	0	39.15	0.013	K	DKPDNFQLFQSPHGK	D
1	3::G3X6N3	Serotransferrin OS=Bos taurus GN=TF PE=1 SV=1	5712	79783	2426	2426	76	76		-1		13809	17025	1	1	0	879.935	1757.85	2	1757.84	0.0174	0	80.92	8.4e-07	K	DKPDNFQLFQSPHGK	D
1	3::G3X6N3	Serotransferrin OS=Bos taurus GN=TF PE=1 SV=1	5712	79783	2426	2426	76	76		-1		13810	18818	1	1	0	586.959	1757.85	3	1757.84	0.0175	0	51.96	0.00066	K	DKPDNFQLFQSPHGK	D
1	3::G3X6N3	Serotransferrin OS=Bos taurus GN=TF PE=1 SV=1	5712	79783	2426	2426	76	76		-1		13811	19685	1	1	0	440.471	1757.85	4	1757.84	0.0175	0	52.63	0.00057	K	DKPDNFQLFQSPHGK	D
1	3::G3X6N3	Serotransferrin OS=Bos taurus GN=TF PE=1 SV=1	5712	79783	2426	2426	76	76		-1		13812	19488	1	1	0	586.959	1757.86	3	1757.84	0.018	0	28.27	0.15	K	DKPDNFQLFQSPHGK	D
1	3::G3X6N3	Serotransferrin OS=Bos taurus GN=TF PE=1 SV=1	5712	79783	2426	2426	76	76		-1		13813	19615	1	1	0	586.959	1757.86	3	1757.84	0.0182	0	34.7	0.035	K	DKPDNFQLFQSPHGK	D
1	3::G3X6N3	Serotransferrin OS=Bos taurus GN=TF PE=1 SV=1	5712	79783	2426	2426	76	76		-1		13815	21970	1	1	0	586.959	1757.86	3	1757.84	0.0187	0	46.4	0.0025	K	DKPDNFQLFQSPHGK	D
1	3::G3X6N3	Serotransferrin OS=Bos taurus GN=TF PE=1 SV=1	5712	79783	2426	2426	76	76		-1		13816	19095	1	1	0	586.959	1757.86	3	1757.84	0.0191	0	36.74	0.023	K	DKPDNFQLFQSPHGK	D
1	3::G3X6N3	Serotransferrin OS=Bos taurus GN=TF PE=1 SV=1	5712	79783	2426	2426	76	76		-1		13817	20620	1	1	0	586.96	1757.86	3	1757.84	0.0195	0	35.51	0.03	K	DKPDNFQLFQSPHGK	D
1	3::G3X6N3	Serotransferrin OS=Bos taurus GN=TF PE=1 SV=1	5712	79783	2426	2426	76	76		-1		13818	21836	1	1	0	440.472	1757.86	4	1757.84	0.0198	0	36.7	0.023	K	DKPDNFQLFQSPHGK	D
1	3::G3X6N3	Serotransferrin OS=Bos taurus GN=TF PE=1 SV=1	5712	79783	2426	2426	76	76		-1		13819	17165	1	1	0	879.936	1757.86	2	1757.84	0.0199	0	81.97	6.9e-07	K	DKPDNFQLFQSPHGK	D
1	3::G3X6N3	Serotransferrin OS=Bos taurus GN=TF PE=1 SV=1	5712	79783	2426	2426	76	76		-1		13820	15986	1	1	0	879.937	1757.86	2	1757.84	0.0212	0	57.91	0.00017	K	DKPDNFQLFQSPHGK	D
1	3::G3X6N3	Serotransferrin OS=Bos taurus GN=TF PE=1 SV=1	5712	79783	2426	2426	76	76		-1		13821	15283	1	1	0	879.937	1757.86	2	1757.84	0.0216	0	73.19	5.1e-06	K	DKPDNFQLFQSPHGK	D
1	3::G3X6N3	Serotransferrin OS=Bos taurus GN=TF PE=1 SV=1	5712	79783	2426	2426	76	76		-1		13822	22283	1	1	0	586.96	1757.86	3	1757.84	0.0222	0	35.9	0.027	K	DKPDNFQLFQSPHGK	D
1	3::G3X6N3	Serotransferrin OS=Bos taurus GN=TF PE=1 SV=1	5712	79783	2426	2426	76	76		-1		13823	12624	1	1	0	440.472	1757.86	4	1757.84	0.0223	0	45.88	0.0027	K	DKPDNFQLFQSPHGK	D
1	3::G3X6N3	Serotransferrin OS=Bos taurus GN=TF PE=1 SV=1	5712	79783	2426	2426	76	76		-1		13824	14884	1	1	0	879.937	1757.86	2	1757.84	0.0228	0	88.32	1.6e-07	K	DKPDNFQLFQSPHGK	D
1	3::G3X6N3	Serotransferrin OS=Bos taurus GN=TF PE=1 SV=1	5712	79783	2426	2426	76	76		-1		13827	20045	1	1	0	587.279	1758.81	3	1758.82	-0.0069	0	27.44	0.14	K	DKPDNFQLFQSPHGK	D
1	3::G3X6N3	Serotransferrin OS=Bos taurus GN=TF PE=1 SV=1	5712	79783	2426	2426	76	76		-1		13828	15406	2	1	0	880.425	1758.84	2	1758.82	0.0141	0	44.3	0.0036	K	DKPDNFQLFQSPHGK	D
1	3::G3X6N3	Serotransferrin OS=Bos taurus GN=TF PE=1 SV=1	5712	79783	2426	2426	76	76		-1		13829	22588	1	1	0	587.286	1758.84	3	1758.82	0.016	0	27.11	0.19	K	DKPDNFQLFQSPHGK	D
1	3::G3X6N3	Serotransferrin OS=Bos taurus GN=TF PE=1 SV=1	5712	79783	2426	2426	76	76		-1		13904	13347	1	1	0	442.968	1767.84	4	1767.85	-0.012	1	55.29	0.0003	K	HSTVFDNLPNPEDRK	N
1	3::G3X6N3	Serotransferrin OS=Bos taurus GN=TF PE=1 SV=1	5712	79783	2426	2426	76	76		-1		13905	12935	1	1	0	442.968	1767.84	4	1767.85	-0.0113	1	54.71	0.00034	K	HSTVFDNLPNPEDRK	N
1	3::G3X6N3	Serotransferrin OS=Bos taurus GN=TF PE=1 SV=1	5712	79783	2426	2426	76	76		-1		13906	21254	1	1	0	442.968	1767.84	4	1767.85	-0.0102	1	54.36	0.00039	K	HSTVFDNLPNPEDRK	N
1	3::G3X6N3	Serotransferrin OS=Bos taurus GN=TF PE=1 SV=1	5712	79783	2426	2426	76	76		-1		13907	14522	1	1	0	442.969	1767.85	4	1767.85	-0.0089	1	58.71	0.00014	K	HSTVFDNLPNPEDRK	N
1	3::G3X6N3	Serotransferrin OS=Bos taurus GN=TF PE=1 SV=1	5712	79783	2426	2426	76	76		-1		13908	13072	1	1	0	442.969	1767.85	4	1767.85	-0.0088	1	56.46	0.00023	K	HSTVFDNLPNPEDRK	N
1	3::G3X6N3	Serotransferrin OS=Bos taurus GN=TF PE=1 SV=1	5712	79783	2426	2426	76	76		-1		13909	16691	1	1	0	884.93	1767.85	2	1767.85	-0.0078	1	44.27	0.0039	K	HSTVFDNLPNPEDRK	N
1	3::G3X6N3	Serotransferrin OS=Bos taurus GN=TF PE=1 SV=1	5712	79783	2426	2426	76	76		-1		13910	20505	1	1	0	590.289	1767.85	3	1767.85	-0.0074	1	41.84	0.0067	K	HSTVFDNLPNPEDRK	N
1	3::G3X6N3	Serotransferrin OS=Bos taurus GN=TF PE=1 SV=1	5712	79783	2426	2426	76	76		-1		13911	22036	1	1	0	590.289	1767.85	3	1767.85	-0.0074	1	35.96	0.026	K	HSTVFDNLPNPEDRK	N
1	3::G3X6N3	Serotransferrin OS=Bos taurus GN=TF PE=1 SV=1	5712	79783	2426	2426	76	76		-1		13912	20380	1	1	0	590.289	1767.85	3	1767.85	-0.0074	1	41.56	0.0072	K	HSTVFDNLPNPEDRK	N
1	3::G3X6N3	Serotransferrin OS=Bos taurus GN=TF PE=1 SV=1	5712	79783	2426	2426	76	76		-1		13914	13773	1	1	0	442.969	1767.85	4	1767.85	-0.0073	1	40.44	0.0093	K	HSTVFDNLPNPEDRK	N
1	3::G3X6N3	Serotransferrin OS=Bos taurus GN=TF PE=1 SV=1	5712	79783	2426	2426	76	76		-1		13915	20899	1	1	0	590.29	1767.85	3	1767.85	-0.007	1	40.33	0.0095	K	HSTVFDNLPNPEDRK	N
1	3::G3X6N3	Serotransferrin OS=Bos taurus GN=TF PE=1 SV=1	5712	79783	2426	2426	76	76		-1		13916	20637	1	1	0	590.29	1767.85	3	1767.85	-0.007	1	37.83	0.017	K	HSTVFDNLPNPEDRK	N
1	3::G3X6N3	Serotransferrin OS=Bos taurus GN=TF PE=1 SV=1	5712	79783	2426	2426	76	76		-1		13917	20260	1	1	0	590.29	1767.85	3	1767.85	-0.0066	1	46.33	0.0025	K	HSTVFDNLPNPEDRK	N
1	3::G3X6N3	Serotransferrin OS=Bos taurus GN=TF PE=1 SV=1	5712	79783	2426	2426	76	76		-1		13918	17860	1	1	0	884.931	1767.85	2	1767.85	-0.0065	1	36.3	0.025	K	HSTVFDNLPNPEDRK	N
1	3::G3X6N3	Serotransferrin OS=Bos taurus GN=TF PE=1 SV=1	5712	79783	2426	2426	76	76		-1		13919	20137	1	1	0	590.29	1767.85	3	1767.85	-0.0065	1	43.17	0.0052	K	HSTVFDNLPNPEDRK	N
1	3::G3X6N3	Serotransferrin OS=Bos taurus GN=TF PE=1 SV=1	5712	79783	2426	2426	76	76		-1		13920	14647	1	1	0	442.969	1767.85	4	1767.85	-0.0064	1	51.35	0.00078	K	HSTVFDNLPNPEDRK	N
1	3::G3X6N3	Serotransferrin OS=Bos taurus GN=TF PE=1 SV=1	5712	79783	2426	2426	76	76		-1		13921	20763	1	1	0	590.29	1767.85	3	1767.85	-0.0063	1	41.06	0.0084	K	HSTVFDNLPNPEDRK	N
1	3::G3X6N3	Serotransferrin OS=Bos taurus GN=TF PE=1 SV=1	5712	79783	2426	2426	76	76		-1		13922	21257	1	1	0	590.29	1767.85	3	1767.85	-0.0061	1	45.38	0.0031	K	HSTVFDNLPNPEDRK	N
1	3::G3X6N3	Serotransferrin OS=Bos taurus GN=TF PE=1 SV=1	5712	79783	2426	2426	76	76		-1		13923	15317	1	1	0	442.969	1767.85	4	1767.85	-0.006	1	55.68	0.00029	K	HSTVFDNLPNPEDRK	N
1	3::G3X6N3	Serotransferrin OS=Bos taurus GN=TF PE=1 SV=1	5712	79783	2426	2426	76	76		-1		13924	22577	1	1	0	590.29	1767.85	3	1767.85	-0.0059	1	26.97	0.22	K	HSTVFDNLPNPEDRK	N
1	3::G3X6N3	Serotransferrin OS=Bos taurus GN=TF PE=1 SV=1	5712	79783	2426	2426	76	76		-1		13925	15048	1	1	0	442.969	1767.85	4	1767.85	-0.0055	1	55.61	0.0003	K	HSTVFDNLPNPEDRK	N
1	3::G3X6N3	Serotransferrin OS=Bos taurus GN=TF PE=1 SV=1	5712	79783	2426	2426	76	76		-1		13926	23097	1	1	0	590.29	1767.85	3	1767.85	-0.0054	1	23.32	0.5	K	HSTVFDNLPNPEDRK	N
1	3::G3X6N3	Serotransferrin OS=Bos taurus GN=TF PE=1 SV=1	5712	79783	2426	2426	76	76		-1		13927	22167	1	1	0	590.29	1767.85	3	1767.85	-0.0054	1	33.85	0.044	K	HSTVFDNLPNPEDRK	N
1	3::G3X6N3	Serotransferrin OS=Bos taurus GN=TF PE=1 SV=1	5712	79783	2426	2426	76	76		-1		13928	22449	1	1	0	590.29	1767.85	3	1767.85	-0.0052	1	33.36	0.05	K	HSTVFDNLPNPEDRK	N
1	3::G3X6N3	Serotransferrin OS=Bos taurus GN=TF PE=1 SV=1	5712	79783	2426	2426	76	76		-1		13929	20858	1	1	0	442.969	1767.85	4	1767.85	-0.0051	1	57.62	0.00019	K	HSTVFDNLPNPEDRK	N
1	3::G3X6N3	Serotransferrin OS=Bos taurus GN=TF PE=1 SV=1	5712	79783	2426	2426	76	76		-1		13930	14771	1	1	0	442.969	1767.85	4	1767.85	-0.0049	1	50.86	0.00088	K	HSTVFDNLPNPEDRK	N
1	3::G3X6N3	Serotransferrin OS=Bos taurus GN=TF PE=1 SV=1	5712	79783	2426	2426	76	76		-1		13931	13908	1	1	0	442.969	1767.85	4	1767.85	-0.0049	1	37.95	0.017	K	HSTVFDNLPNPEDRK	N
1	3::G3X6N3	Serotransferrin OS=Bos taurus GN=TF PE=1 SV=1	5712	79783	2426	2426	76	76		-1		13932	13492	1	1	0	442.97	1767.85	4	1767.85	-0.0048	1	52.69	0.00057	K	HSTVFDNLPNPEDRK	N
1	3::G3X6N3	Serotransferrin OS=Bos taurus GN=TF PE=1 SV=1	5712	79783	2426	2426	76	76		-1		13933	12794	1	1	0	442.97	1767.85	4	1767.85	-0.0045	1	55.13	0.00032	K	HSTVFDNLPNPEDRK	N
1	3::G3X6N3	Serotransferrin OS=Bos taurus GN=TF PE=1 SV=1	5712	79783	2426	2426	76	76		-1		13934	14343	1	1	0	442.97	1767.85	4	1767.85	-0.0044	1	49.31	0.0012	K	HSTVFDNLPNPEDRK	N
1	3::G3X6N3	Serotransferrin OS=Bos taurus GN=TF PE=1 SV=1	5712	79783	2426	2426	76	76		-1		13935	14058	1	1	0	442.97	1767.85	4	1767.85	-0.0044	1	49.36	0.0012	K	HSTVFDNLPNPEDRK	N
1	3::G3X6N3	Serotransferrin OS=Bos taurus GN=TF PE=1 SV=1	5712	79783	2426	2426	76	76		-1		13936	18204	1	1	0	590.29	1767.85	3	1767.85	-0.0044	1	40.94	0.0085	K	HSTVFDNLPNPEDRK	N
1	3::G3X6N3	Serotransferrin OS=Bos taurus GN=TF PE=1 SV=1	5712	79783	2426	2426	76	76		-1		13937	19224	1	1	0	442.97	1767.85	4	1767.85	-0.0043	1	55.68	0.00028	K	HSTVFDNLPNPEDRK	N
1	3::G3X6N3	Serotransferrin OS=Bos taurus GN=TF PE=1 SV=1	5712	79783	2426	2426	76	76		-1		13938	21511	1	1	0	590.29	1767.85	3	1767.85	-0.0042	1	35.6	0.029	K	HSTVFDNLPNPEDRK	N
1	3::G3X6N3	Serotransferrin OS=Bos taurus GN=TF PE=1 SV=1	5712	79783	2426	2426	76	76		-1		13939	18467	1	1	0	590.29	1767.85	3	1767.85	-0.0042	1	38.66	0.014	K	HSTVFDNLPNPEDRK	N
1	3::G3X6N3	Serotransferrin OS=Bos taurus GN=TF PE=1 SV=1	5712	79783	2426	2426	76	76		-1		13940	21140	1	1	0	590.29	1767.85	3	1767.85	-0.0042	1	45.79	0.0028	K	HSTVFDNLPNPEDRK	N
1	3::G3X6N3	Serotransferrin OS=Bos taurus GN=TF PE=1 SV=1	5712	79783	2426	2426	76	76		-1		13941	13207	1	1	0	442.97	1767.85	4	1767.85	-0.0042	1	57.11	0.0002	K	HSTVFDNLPNPEDRK	N
1	3::G3X6N3	Serotransferrin OS=Bos taurus GN=TF PE=1 SV=1	5712	79783	2426	2426	76	76		-1		13942	17690	1	1	0	590.291	1767.85	3	1767.85	-0.0041	1	39.08	0.013	K	HSTVFDNLPNPEDRK	N
1	3::G3X6N3	Serotransferrin OS=Bos taurus GN=TF PE=1 SV=1	5712	79783	2426	2426	76	76		-1		13943	17695	1	1	0	442.97	1767.85	4	1767.85	-0.0037	1	42.91	0.0054	K	HSTVFDNLPNPEDRK	N
1	3::G3X6N3	Serotransferrin OS=Bos taurus GN=TF PE=1 SV=1	5712	79783	2426	2426	76	76		-1		13944	19376	1	1	0	442.97	1767.85	4	1767.85	-0.0036	1	54.14	0.0004	K	HSTVFDNLPNPEDRK	N
1	3::G3X6N3	Serotransferrin OS=Bos taurus GN=TF PE=1 SV=1	5712	79783	2426	2426	76	76		-1		13945	15447	1	1	0	442.97	1767.85	4	1767.85	-0.0036	1	55.54	0.00029	K	HSTVFDNLPNPEDRK	N
1	3::G3X6N3	Serotransferrin OS=Bos taurus GN=TF PE=1 SV=1	5712	79783	2426	2426	76	76		-1		13946	17547	1	1	0	442.97	1767.85	4	1767.85	-0.0036	1	37.66	0.018	K	HSTVFDNLPNPEDRK	N
1	3::G3X6N3	Serotransferrin OS=Bos taurus GN=TF PE=1 SV=1	5712	79783	2426	2426	76	76		-1		13947	21639	1	1	0	590.291	1767.85	3	1767.85	-0.0035	1	35.58	0.029	K	HSTVFDNLPNPEDRK	N
1	3::G3X6N3	Serotransferrin OS=Bos taurus GN=TF PE=1 SV=1	5712	79783	2426	2426	76	76		-1		13948	21383	1	1	0	590.291	1767.85	3	1767.85	-0.0033	1	35.95	0.027	K	HSTVFDNLPNPEDRK	N
1	3::G3X6N3	Serotransferrin OS=Bos taurus GN=TF PE=1 SV=1	5712	79783	2426	2426	76	76		-1		13949	21774	1	1	0	590.291	1767.85	3	1767.85	-0.0033	1	34.06	0.041	K	HSTVFDNLPNPEDRK	N
1	3::G3X6N3	Serotransferrin OS=Bos taurus GN=TF PE=1 SV=1	5712	79783	2426	2426	76	76		-1		13950	18597	1	1	0	590.291	1767.85	3	1767.85	-0.0032	1	40.92	0.0085	K	HSTVFDNLPNPEDRK	N
1	3::G3X6N3	Serotransferrin OS=Bos taurus GN=TF PE=1 SV=1	5712	79783	2426	2426	76	76		-1		13951	19391	1	1	0	590.291	1767.85	3	1767.85	-0.0032	1	39.17	0.013	K	HSTVFDNLPNPEDRK	N
1	3::G3X6N3	Serotransferrin OS=Bos taurus GN=TF PE=1 SV=1	5712	79783	2426	2426	76	76		-1		13952	17804	1	1	0	590.291	1767.85	3	1767.85	-0.0032	1	31.87	0.068	K	HSTVFDNLPNPEDRK	N
1	3::G3X6N3	Serotransferrin OS=Bos taurus GN=TF PE=1 SV=1	5712	79783	2426	2426	76	76		-1		13953	18331	1	1	0	590.291	1767.85	3	1767.85	-0.003	1	39.71	0.011	K	HSTVFDNLPNPEDRK	N
1	3::G3X6N3	Serotransferrin OS=Bos taurus GN=TF PE=1 SV=1	5712	79783	2426	2426	76	76		-1		13954	21022	1	1	0	590.291	1767.85	3	1767.85	-0.003	1	43.26	0.005	K	HSTVFDNLPNPEDRK	N
1	3::G3X6N3	Serotransferrin OS=Bos taurus GN=TF PE=1 SV=1	5712	79783	2426	2426	76	76		-1		13955	20581	1	1	0	442.97	1767.85	4	1767.85	-0.0029	1	52.28	0.00063	K	HSTVFDNLPNPEDRK	N
1	3::G3X6N3	Serotransferrin OS=Bos taurus GN=TF PE=1 SV=1	5712	79783	2426	2426	76	76		-1		13956	21389	1	1	0	442.97	1767.85	4	1767.85	-0.0029	1	54.45	0.00038	K	HSTVFDNLPNPEDRK	N
1	3::G3X6N3	Serotransferrin OS=Bos taurus GN=TF PE=1 SV=1	5712	79783	2426	2426	76	76		-1		13957	18064	1	1	0	590.291	1767.85	3	1767.85	-0.0028	1	33.73	0.046	K	HSTVFDNLPNPEDRK	N
1	3::G3X6N3	Serotransferrin OS=Bos taurus GN=TF PE=1 SV=1	5712	79783	2426	2426	76	76		-1		13958	17552	1	1	0	590.291	1767.85	3	1767.85	-0.0024	1	37.41	0.02	K	HSTVFDNLPNPEDRK	N
1	3::G3X6N3	Serotransferrin OS=Bos taurus GN=TF PE=1 SV=1	5712	79783	2426	2426	76	76		-1		13959	22307	1	1	0	590.291	1767.85	3	1767.85	-0.0024	1	30.63	0.093	K	HSTVFDNLPNPEDRK	N
1	3::G3X6N3	Serotransferrin OS=Bos taurus GN=TF PE=1 SV=1	5712	79783	2426	2426	76	76		-1		13960	15185	1	1	0	442.97	1767.85	4	1767.85	-0.0024	1	62.57	6e-05	K	HSTVFDNLPNPEDRK	N
1	3::G3X6N3	Serotransferrin OS=Bos taurus GN=TF PE=1 SV=1	5712	79783	2426	2426	76	76		-1		13961	18095	1	1	0	442.97	1767.85	4	1767.85	-0.0024	1	56.94	0.00022	K	HSTVFDNLPNPEDRK	N
1	3::G3X6N3	Serotransferrin OS=Bos taurus GN=TF PE=1 SV=1	5712	79783	2426	2426	76	76		-1		13962	18493	1	1	0	442.97	1767.85	4	1767.85	-0.0023	1	50.21	0.001	K	HSTVFDNLPNPEDRK	N
1	3::G3X6N3	Serotransferrin OS=Bos taurus GN=TF PE=1 SV=1	5712	79783	2426	2426	76	76		-1		13963	14914	1	1	0	442.97	1767.85	4	1767.85	-0.0023	1	55.71	0.00029	K	HSTVFDNLPNPEDRK	N
1	3::G3X6N3	Serotransferrin OS=Bos taurus GN=TF PE=1 SV=1	5712	79783	2426	2426	76	76		-1		13964	19000	1	1	0	590.291	1767.85	3	1767.85	-0.0022	1	40.14	0.01	K	HSTVFDNLPNPEDRK	N
1	3::G3X6N3	Serotransferrin OS=Bos taurus GN=TF PE=1 SV=1	5712	79783	2426	2426	76	76		-1		13966	12418	1	1	0	442.97	1767.85	4	1767.85	-0.0021	1	56.93	0.00022	K	HSTVFDNLPNPEDRK	N
1	3::G3X6N3	Serotransferrin OS=Bos taurus GN=TF PE=1 SV=1	5712	79783	2426	2426	76	76		-1		13967	15576	1	1	0	442.97	1767.85	4	1767.85	-0.0021	1	52.34	0.00062	K	HSTVFDNLPNPEDRK	N
1	3::G3X6N3	Serotransferrin OS=Bos taurus GN=TF PE=1 SV=1	5712	79783	2426	2426	76	76		-1		13968	18906	1	1	0	442.97	1767.85	4	1767.85	-0.0021	1	53.88	0.00044	K	HSTVFDNLPNPEDRK	N
1	3::G3X6N3	Serotransferrin OS=Bos taurus GN=TF PE=1 SV=1	5712	79783	2426	2426	76	76		-1		13969	20988	1	1	0	442.97	1767.85	4	1767.85	-0.0021	1	59.66	0.00012	K	HSTVFDNLPNPEDRK	N
1	3::G3X6N3	Serotransferrin OS=Bos taurus GN=TF PE=1 SV=1	5712	79783	2426	2426	76	76		-1		13970	16365	1	1	0	442.97	1767.85	4	1767.85	-0.002	1	56.89	0.00022	K	HSTVFDNLPNPEDRK	N
1	3::G3X6N3	Serotransferrin OS=Bos taurus GN=TF PE=1 SV=1	5712	79783	2426	2426	76	76		-1		13971	19891	1	1	0	442.97	1767.85	4	1767.85	-0.002	1	53.96	0.00043	K	HSTVFDNLPNPEDRK	N
1	3::G3X6N3	Serotransferrin OS=Bos taurus GN=TF PE=1 SV=1	5712	79783	2426	2426	76	76		-1		13972	20006	1	1	0	590.291	1767.85	3	1767.85	-0.0019	1	46.66	0.0023	K	HSTVFDNLPNPEDRK	N
1	3::G3X6N3	Serotransferrin OS=Bos taurus GN=TF PE=1 SV=1	5712	79783	2426	2426	76	76		-1		13973	19639	1	1	0	590.291	1767.85	3	1767.85	-0.0019	1	41.95	0.0068	K	HSTVFDNLPNPEDRK	N
1	3::G3X6N3	Serotransferrin OS=Bos taurus GN=TF PE=1 SV=1	5712	79783	2426	2426	76	76		-1		13974	16102	1	1	0	442.97	1767.85	4	1767.85	-0.0017	1	55.98	0.00027	K	HSTVFDNLPNPEDRK	N
1	3::G3X6N3	Serotransferrin OS=Bos taurus GN=TF PE=1 SV=1	5712	79783	2426	2426	76	76		-1		13975	15965	1	1	0	442.97	1767.85	4	1767.85	-0.0017	1	56.92	0.00022	K	HSTVFDNLPNPEDRK	N
1	3::G3X6N3	Serotransferrin OS=Bos taurus GN=TF PE=1 SV=1	5712	79783	2426	2426	76	76		-1		13976	15702	1	1	0	442.97	1767.85	4	1767.85	-0.0017	1	57.14	0.00021	K	HSTVFDNLPNPEDRK	N
1	3::G3X6N3	Serotransferrin OS=Bos taurus GN=TF PE=1 SV=1	5712	79783	2426	2426	76	76		-1		13977	22696	1	1	0	590.291	1767.85	3	1767.85	-0.0017	1	27.26	0.2	K	HSTVFDNLPNPEDRK	N
1	3::G3X6N3	Serotransferrin OS=Bos taurus GN=TF PE=1 SV=1	5712	79783	2426	2426	76	76		-1		13978	16874	1	1	0	442.97	1767.85	4	1767.85	-0.0016	1	54.16	0.00041	K	HSTVFDNLPNPEDRK	N
1	3::G3X6N3	Serotransferrin OS=Bos taurus GN=TF PE=1 SV=1	5712	79783	2426	2426	76	76		-1		13979	19505	1	1	0	442.97	1767.85	4	1767.85	-0.0016	1	57.59	0.00019	K	HSTVFDNLPNPEDRK	N
1	3::G3X6N3	Serotransferrin OS=Bos taurus GN=TF PE=1 SV=1	5712	79783	2426	2426	76	76		-1		13980	19887	1	1	0	590.291	1767.85	3	1767.85	-0.0015	1	41.24	0.008	K	HSTVFDNLPNPEDRK	N
1	3::G3X6N3	Serotransferrin OS=Bos taurus GN=TF PE=1 SV=1	5712	79783	2426	2426	76	76		-1		13981	18730	1	1	0	590.291	1767.85	3	1767.85	-0.0015	1	42.61	0.0058	K	HSTVFDNLPNPEDRK	N
1	3::G3X6N3	Serotransferrin OS=Bos taurus GN=TF PE=1 SV=1	5712	79783	2426	2426	76	76		-1		13982	19515	1	1	0	590.291	1767.85	3	1767.85	-0.0015	1	42.46	0.006	K	HSTVFDNLPNPEDRK	N
1	3::G3X6N3	Serotransferrin OS=Bos taurus GN=TF PE=1 SV=1	5712	79783	2426	2426	76	76		-1		13983	21711	1	1	0	442.97	1767.85	4	1767.85	-0.0014	1	53.98	0.00042	K	HSTVFDNLPNPEDRK	N
1	3::G3X6N3	Serotransferrin OS=Bos taurus GN=TF PE=1 SV=1	5712	79783	2426	2426	76	76		-1		13984	19761	1	1	0	590.292	1767.85	3	1767.85	-0.0013	1	40.3	0.0099	K	HSTVFDNLPNPEDRK	N
1	3::G3X6N3	Serotransferrin OS=Bos taurus GN=TF PE=1 SV=1	5712	79783	2426	2426	76	76		-1		13985	19039	1	1	0	442.971	1767.85	4	1767.85	-0.0013	1	59.75	0.00011	K	HSTVFDNLPNPEDRK	N
1	3::G3X6N3	Serotransferrin OS=Bos taurus GN=TF PE=1 SV=1	5712	79783	2426	2426	76	76		-1		13986	15830	1	1	0	442.971	1767.85	4	1767.85	-0.0013	1	55.3	0.00031	K	HSTVFDNLPNPEDRK	N
1	3::G3X6N3	Serotransferrin OS=Bos taurus GN=TF PE=1 SV=1	5712	79783	2426	2426	76	76		-1		13988	17820	1	1	0	442.971	1767.85	4	1767.85	-0.0011	1	52.07	0.00066	K	HSTVFDNLPNPEDRK	N
1	3::G3X6N3	Serotransferrin OS=Bos taurus GN=TF PE=1 SV=1	5712	79783	2426	2426	76	76		-1		13989	20026	1	1	0	442.971	1767.85	4	1767.85	-0.0009	1	57.92	0.00017	K	HSTVFDNLPNPEDRK	N
1	3::G3X6N3	Serotransferrin OS=Bos taurus GN=TF PE=1 SV=1	5712	79783	2426	2426	76	76		-1		13990	16489	1	1	0	442.971	1767.85	4	1767.85	-0.0009	1	52.29	0.00062	K	HSTVFDNLPNPEDRK	N
1	3::G3X6N3	Serotransferrin OS=Bos taurus GN=TF PE=1 SV=1	5712	79783	2426	2426	76	76		-1		13991	19764	1	1	0	442.971	1767.85	4	1767.85	-0.0008	1	51.37	0.00077	K	HSTVFDNLPNPEDRK	N
1	3::G3X6N3	Serotransferrin OS=Bos taurus GN=TF PE=1 SV=1	5712	79783	2426	2426	76	76		-1		13992	18636	1	1	0	442.971	1767.85	4	1767.85	-0.0008	1	54.45	0.00038	K	HSTVFDNLPNPEDRK	N
1	3::G3X6N3	Serotransferrin OS=Bos taurus GN=TF PE=1 SV=1	5712	79783	2426	2426	76	76		-1		13993	14189	1	1	0	442.971	1767.85	4	1767.85	-0.0008	1	53.67	0.00045	K	HSTVFDNLPNPEDRK	N
1	3::G3X6N3	Serotransferrin OS=Bos taurus GN=TF PE=1 SV=1	5712	79783	2426	2426	76	76		-1		13994	22828	1	1	0	590.292	1767.85	3	1767.85	-0.0008	1	24.92	0.34	K	HSTVFDNLPNPEDRK	N
1	3::G3X6N3	Serotransferrin OS=Bos taurus GN=TF PE=1 SV=1	5712	79783	2426	2426	76	76		-1		13995	22181	1	1	0	442.971	1767.85	4	1767.85	-0.0007	1	54.21	0.0004	K	HSTVFDNLPNPEDRK	N
1	3::G3X6N3	Serotransferrin OS=Bos taurus GN=TF PE=1 SV=1	5712	79783	2426	2426	76	76		-1		13996	20438	1	1	0	442.971	1767.85	4	1767.85	-0.0007	1	52.74	0.00056	K	HSTVFDNLPNPEDRK	N
1	3::G3X6N3	Serotransferrin OS=Bos taurus GN=TF PE=1 SV=1	5712	79783	2426	2426	76	76		-1		13997	21113	1	1	0	442.971	1767.85	4	1767.85	-0.0005	1	59.72	0.00011	K	HSTVFDNLPNPEDRK	N
1	3::G3X6N3	Serotransferrin OS=Bos taurus GN=TF PE=1 SV=1	5712	79783	2426	2426	76	76		-1		13998	20170	1	1	0	442.971	1767.85	4	1767.85	-0.0005	1	57.68	0.00018	K	HSTVFDNLPNPEDRK	N
1	3::G3X6N3	Serotransferrin OS=Bos taurus GN=TF PE=1 SV=1	5712	79783	2426	2426	76	76		-1		13999	18226	1	1	0	442.971	1767.85	4	1767.85	-0.0004	1	55.7	0.00028	K	HSTVFDNLPNPEDRK	N
1	3::G3X6N3	Serotransferrin OS=Bos taurus GN=TF PE=1 SV=1	5712	79783	2426	2426	76	76		-1		14000	15619	1	1	0	590.292	1767.85	3	1767.85	-0.0004	1	35.81	0.028	K	HSTVFDNLPNPEDRK	N
1	3::G3X6N3	Serotransferrin OS=Bos taurus GN=TF PE=1 SV=1	5712	79783	2426	2426	76	76		-1		14001	16238	1	1	0	442.971	1767.85	4	1767.85	-0.0003	1	55.35	0.00031	K	HSTVFDNLPNPEDRK	N
1	3::G3X6N3	Serotransferrin OS=Bos taurus GN=TF PE=1 SV=1	5712	79783	2426	2426	76	76		-1		14002	18357	1	1	0	442.971	1767.85	4	1767.85	-0.0003	1	53.05	0.00053	K	HSTVFDNLPNPEDRK	N
1	3::G3X6N3	Serotransferrin OS=Bos taurus GN=TF PE=1 SV=1	5712	79783	2426	2426	76	76		-1		14003	12299	1	1	0	442.971	1767.85	4	1767.85	-0.0003	1	50.35	0.00099	K	HSTVFDNLPNPEDRK	N
1	3::G3X6N3	Serotransferrin OS=Bos taurus GN=TF PE=1 SV=1	5712	79783	2426	2426	76	76		-1		14004	18772	1	1	0	442.971	1767.85	4	1767.85	-0.0003	1	49.21	0.0013	K	HSTVFDNLPNPEDRK	N
1	3::G3X6N3	Serotransferrin OS=Bos taurus GN=TF PE=1 SV=1	5712	79783	2426	2426	76	76		-1		14005	16273	1	1	0	590.292	1767.85	3	1767.85	-0.0002	1	39.16	0.013	K	HSTVFDNLPNPEDRK	N
1	3::G3X6N3	Serotransferrin OS=Bos taurus GN=TF PE=1 SV=1	5712	79783	2426	2426	76	76		-1		14006	15871	1	1	0	590.292	1767.85	3	1767.85	0	1	37.29	0.02	K	HSTVFDNLPNPEDRK	N
1	3::G3X6N3	Serotransferrin OS=Bos taurus GN=TF PE=1 SV=1	5712	79783	2426	2426	76	76		-1		14008	16010	1	1	0	590.292	1767.85	3	1767.85	0.0001	1	34.55	0.037	K	HSTVFDNLPNPEDRK	N
1	3::G3X6N3	Serotransferrin OS=Bos taurus GN=TF PE=1 SV=1	5712	79783	2426	2426	76	76		-1		14009	20305	1	1	0	442.971	1767.85	4	1767.85	0.0002	1	57.2	0.0002	K	HSTVFDNLPNPEDRK	N
1	3::G3X6N3	Serotransferrin OS=Bos taurus GN=TF PE=1 SV=1	5712	79783	2426	2426	76	76		-1		14010	16528	1	1	0	590.292	1767.85	3	1767.85	0.0003	1	37.46	0.019	K	HSTVFDNLPNPEDRK	N
1	3::G3X6N3	Serotransferrin OS=Bos taurus GN=TF PE=1 SV=1	5712	79783	2426	2426	76	76		-1		14011	16614	1	1	0	442.971	1767.85	4	1767.85	0.0003	1	58.79	0.00014	K	HSTVFDNLPNPEDRK	N
1	3::G3X6N3	Serotransferrin OS=Bos taurus GN=TF PE=1 SV=1	5712	79783	2426	2426	76	76		-1		14012	19138	1	1	0	590.292	1767.85	3	1767.85	0.0005	1	45.36	0.0031	K	HSTVFDNLPNPEDRK	N
1	3::G3X6N3	Serotransferrin OS=Bos taurus GN=TF PE=1 SV=1	5712	79783	2426	2426	76	76		-1		14013	16142	1	1	0	590.292	1767.85	3	1767.85	0.0005	1	41	0.0085	K	HSTVFDNLPNPEDRK	N
1	3::G3X6N3	Serotransferrin OS=Bos taurus GN=TF PE=1 SV=1	5712	79783	2426	2426	76	76		-1		14014	15362	1	1	0	590.292	1767.85	3	1767.85	0.0005	1	23.96	0.43	K	HSTVFDNLPNPEDRK	N
1	3::G3X6N3	Serotransferrin OS=Bos taurus GN=TF PE=1 SV=1	5712	79783	2426	2426	76	76		-1		14015	12537	1	1	0	442.971	1767.85	4	1767.85	0.0006	1	52.19	0.00065	K	HSTVFDNLPNPEDRK	N
1	3::G3X6N3	Serotransferrin OS=Bos taurus GN=TF PE=1 SV=1	5712	79783	2426	2426	76	76		-1		14016	15501	1	1	0	590.292	1767.85	3	1767.85	0.0009	1	31.84	0.07	K	HSTVFDNLPNPEDRK	N
1	3::G3X6N3	Serotransferrin OS=Bos taurus GN=TF PE=1 SV=1	5712	79783	2426	2426	76	76		-1		14017	19631	1	1	0	442.971	1767.85	4	1767.85	0.0009	1	52.37	0.00062	K	HSTVFDNLPNPEDRK	N
1	3::G3X6N3	Serotransferrin OS=Bos taurus GN=TF PE=1 SV=1	5712	79783	2426	2426	76	76		-1		14018	16865	1	1	0	884.935	1767.86	2	1767.85	0.0011	1	33.86	0.045	K	HSTVFDNLPNPEDRK	N
1	3::G3X6N3	Serotransferrin OS=Bos taurus GN=TF PE=1 SV=1	5712	79783	2426	2426	76	76		-1		14019	19260	1	1	0	590.292	1767.86	3	1767.85	0.0014	1	40.83	0.009	K	HSTVFDNLPNPEDRK	N
1	3::G3X6N3	Serotransferrin OS=Bos taurus GN=TF PE=1 SV=1	5712	79783	2426	2426	76	76		-1		14020	18862	1	1	0	590.292	1767.86	3	1767.85	0.0014	1	37.98	0.017	K	HSTVFDNLPNPEDRK	N
1	3::G3X6N3	Serotransferrin OS=Bos taurus GN=TF PE=1 SV=1	5712	79783	2426	2426	76	76		-1		14021	17927	1	1	0	590.293	1767.86	3	1767.85	0.0016	1	35.23	0.033	K	HSTVFDNLPNPEDRK	N
1	3::G3X6N3	Serotransferrin OS=Bos taurus GN=TF PE=1 SV=1	5712	79783	2426	2426	76	76		-1		14022	16739	1	1	0	442.971	1767.86	4	1767.85	0.0019	1	55.3	0.00032	K	HSTVFDNLPNPEDRK	N
1	3::G3X6N3	Serotransferrin OS=Bos taurus GN=TF PE=1 SV=1	5712	79783	2426	2426	76	76		-1		14023	20719	1	1	0	442.971	1767.86	4	1767.85	0.0019	1	57.62	0.00019	K	HSTVFDNLPNPEDRK	N
1	3::G3X6N3	Serotransferrin OS=Bos taurus GN=TF PE=1 SV=1	5712	79783	2426	2426	76	76		-1		14024	17267	1	1	0	442.971	1767.86	4	1767.85	0.002	1	47.18	0.0021	K	HSTVFDNLPNPEDRK	N
1	3::G3X6N3	Serotransferrin OS=Bos taurus GN=TF PE=1 SV=1	5712	79783	2426	2426	76	76		-1		14025	17134	1	1	0	442.971	1767.86	4	1767.85	0.0021	1	52.75	0.00058	K	HSTVFDNLPNPEDRK	N
1	3::G3X6N3	Serotransferrin OS=Bos taurus GN=TF PE=1 SV=1	5712	79783	2426	2426	76	76		-1		14027	16795	1	1	0	590.293	1767.86	3	1767.85	0.0023	1	40.82	0.0089	K	HSTVFDNLPNPEDRK	N
1	3::G3X6N3	Serotransferrin OS=Bos taurus GN=TF PE=1 SV=1	5712	79783	2426	2426	76	76		-1		14028	17355	1	1	0	884.936	1767.86	2	1767.85	0.0024	1	46.42	0.0024	K	HSTVFDNLPNPEDRK	N
1	3::G3X6N3	Serotransferrin OS=Bos taurus GN=TF PE=1 SV=1	5712	79783	2426	2426	76	76		-1		14029	17007	1	1	0	442.971	1767.86	4	1767.85	0.0025	1	53.11	0.00052	K	HSTVFDNLPNPEDRK	N
1	3::G3X6N3	Serotransferrin OS=Bos taurus GN=TF PE=1 SV=1	5712	79783	2426	2426	76	76		-1		14030	12659	1	1	0	442.971	1767.86	4	1767.85	0.0025	1	51.48	0.00076	K	HSTVFDNLPNPEDRK	N
1	3::G3X6N3	Serotransferrin OS=Bos taurus GN=TF PE=1 SV=1	5712	79783	2426	2426	76	76		-1		14031	15742	1	1	0	590.293	1767.86	3	1767.85	0.0025	1	40.63	0.0092	K	HSTVFDNLPNPEDRK	N
1	3::G3X6N3	Serotransferrin OS=Bos taurus GN=TF PE=1 SV=1	5712	79783	2426	2426	76	76		-1		14032	17288	1	1	0	590.293	1767.86	3	1767.85	0.0027	1	38.49	0.015	K	HSTVFDNLPNPEDRK	N
1	3::G3X6N3	Serotransferrin OS=Bos taurus GN=TF PE=1 SV=1	5712	79783	2426	2426	76	76		-1		14033	17961	1	1	0	442.971	1767.86	4	1767.85	0.0028	1	58.45	0.00015	K	HSTVFDNLPNPEDRK	N
1	3::G3X6N3	Serotransferrin OS=Bos taurus GN=TF PE=1 SV=1	5712	79783	2426	2426	76	76		-1		14034	21521	1	1	0	442.972	1767.86	4	1767.85	0.0031	1	55.57	0.00029	K	HSTVFDNLPNPEDRK	N
1	3::G3X6N3	Serotransferrin OS=Bos taurus GN=TF PE=1 SV=1	5712	79783	2426	2426	76	76		-1		14035	17044	1	1	0	590.293	1767.86	3	1767.85	0.0033	1	32.28	0.063	K	HSTVFDNLPNPEDRK	N
1	3::G3X6N3	Serotransferrin OS=Bos taurus GN=TF PE=1 SV=1	5712	79783	2426	2426	76	76		-1		14036	16922	1	1	0	590.293	1767.86	3	1767.85	0.0036	1	33.96	0.043	K	HSTVFDNLPNPEDRK	N
1	3::G3X6N3	Serotransferrin OS=Bos taurus GN=TF PE=1 SV=1	5712	79783	2426	2426	76	76		-1		14037	16405	1	1	0	590.293	1767.86	3	1767.85	0.0038	1	43.48	0.0048	K	HSTVFDNLPNPEDRK	N
1	3::G3X6N3	Serotransferrin OS=Bos taurus GN=TF PE=1 SV=1	5712	79783	2426	2426	76	76		-1		14039	17397	1	1	0	442.972	1767.86	4	1767.85	0.0039	1	53.29	0.0005	K	HSTVFDNLPNPEDRK	N
1	3::G3X6N3	Serotransferrin OS=Bos taurus GN=TF PE=1 SV=1	5712	79783	2426	2426	76	76		-1		14040	16662	1	1	0	590.293	1767.86	3	1767.85	0.0042	1	32	0.067	K	HSTVFDNLPNPEDRK	N
1	3::G3X6N3	Serotransferrin OS=Bos taurus GN=TF PE=1 SV=1	5712	79783	2426	2426	76	76		-1		14041	17414	1	1	0	590.293	1767.86	3	1767.85	0.0042	1	38.15	0.016	K	HSTVFDNLPNPEDRK	N
1	3::G3X6N3	Serotransferrin OS=Bos taurus GN=TF PE=1 SV=1	5712	79783	2426	2426	76	76		-1		14042	17168	1	1	0	590.293	1767.86	3	1767.85	0.0047	1	35.15	0.034	K	HSTVFDNLPNPEDRK	N
1	3::G3X6N3	Serotransferrin OS=Bos taurus GN=TF PE=1 SV=1	5712	79783	2426	2426	76	76		-1		14044	17070	1	1	0	884.938	1767.86	2	1767.85	0.0085	1	42.37	0.0064	K	HSTVFDNLPNPEDRK	N
1	3::G3X6N3	Serotransferrin OS=Bos taurus GN=TF PE=1 SV=1	5712	79783	2426	2426	76	76		-1		14052	15326	1	1	0	885.432	1768.85	2	1768.84	0.0112	1	62.68	5.5e-05	K	HSTVFDNLPNPEDRK	N
1	3::G3X6N3	Serotransferrin OS=Bos taurus GN=TF PE=1 SV=1	5712	79783	2426	2426	76	76		-1		14055	21901	1	1	0	590.626	1768.86	3	1768.84	0.0177	1	33.19	0.051	K	HSTVFDNLPNPEDRK	N
1	3::G3X6N3	Serotransferrin OS=Bos taurus GN=TF PE=1 SV=1	5712	79783	2426	2426	76	76		-1		14824	27087	1	1	0	915.93	1829.84	2	1829.85	-0.0056	0	138.1	1.3e-12	K	GEADAMSLDGGYLYIAGK	C
1	3::G3X6N3	Serotransferrin OS=Bos taurus GN=TF PE=1 SV=1	5712	79783	2426	2426	76	76		-1		14825	23439	1	1	0	915.93	1829.85	2	1829.85	-0.0043	0	124.6	3e-11	K	GEADAMSLDGGYLYIAGK	C
1	3::G3X6N3	Serotransferrin OS=Bos taurus GN=TF PE=1 SV=1	5712	79783	2426	2426	76	76		-1		14826	23194	1	1	0	915.931	1829.85	2	1829.85	-0.0035	0	118.54	1.2e-10	K	GEADAMSLDGGYLYIAGK	C
1	3::G3X6N3	Serotransferrin OS=Bos taurus GN=TF PE=1 SV=1	5712	79783	2426	2426	76	76		-1		14827	23070	1	1	0	915.931	1829.85	2	1829.85	-0.0027	0	124.04	3.4e-11	K	GEADAMSLDGGYLYIAGK	C
1	3::G3X6N3	Serotransferrin OS=Bos taurus GN=TF PE=1 SV=1	5712	79783	2426	2426	76	76		-1		14828	23939	1	1	0	915.932	1829.85	2	1829.85	-0.0022	0	124.43	3.1e-11	K	GEADAMSLDGGYLYIAGK	C
1	3::G3X6N3	Serotransferrin OS=Bos taurus GN=TF PE=1 SV=1	5712	79783	2426	2426	76	76		-1		14829	22943	1	1	0	915.932	1829.85	2	1829.85	-0.0016	0	124.55	3e-11	K	GEADAMSLDGGYLYIAGK	C
1	3::G3X6N3	Serotransferrin OS=Bos taurus GN=TF PE=1 SV=1	5712	79783	2426	2426	76	76		-1		14830	23566	1	1	0	915.932	1829.85	2	1829.85	-0.001	0	124.61	3e-11	K	GEADAMSLDGGYLYIAGK	C
1	3::G3X6N3	Serotransferrin OS=Bos taurus GN=TF PE=1 SV=1	5712	79783	2426	2426	76	76		-1		14831	24064	1	1	0	915.932	1829.85	2	1829.85	-0.0008	0	123.99	3.4e-11	K	GEADAMSLDGGYLYIAGK	C
1	3::G3X6N3	Serotransferrin OS=Bos taurus GN=TF PE=1 SV=1	5712	79783	2426	2426	76	76		-1		14832	23812	1	1	0	915.933	1829.85	2	1829.85	0.0001	0	118.25	1.3e-10	K	GEADAMSLDGGYLYIAGK	C
1	3::G3X6N3	Serotransferrin OS=Bos taurus GN=TF PE=1 SV=1	5712	79783	2426	2426	76	76		-1		14833	22823	1	1	0	915.933	1829.85	2	1829.85	0.0005	0	124.26	3.4e-11	K	GEADAMSLDGGYLYIAGK	C
1	3::G3X6N3	Serotransferrin OS=Bos taurus GN=TF PE=1 SV=1	5712	79783	2426	2426	76	76		-1		14834	23691	1	1	0	915.933	1829.85	2	1829.85	0.001	0	124.07	3.5e-11	K	GEADAMSLDGGYLYIAGK	C
1	3::G3X6N3	Serotransferrin OS=Bos taurus GN=TF PE=1 SV=1	5712	79783	2426	2426	76	76		-1		14835	23321	1	1	0	915.933	1829.85	2	1829.85	0.0014	0	100.07	8.9e-09	K	GEADAMSLDGGYLYIAGK	C
1	3::G3X6N3	Serotransferrin OS=Bos taurus GN=TF PE=1 SV=1	5712	79783	2426	2426	76	76		-1		14961	20373	1	1	0	923.924	1845.83	2	1845.85	-0.0126	0	92.82	3.6e-08	K	GEADAMSLDGGYLYIAGK	C
1	3::G3X6N3	Serotransferrin OS=Bos taurus GN=TF PE=1 SV=1	5712	79783	2426	2426	76	76		-1		14962	20224	1	1	0	923.927	1845.84	2	1845.85	-0.0061	0	90.84	6.2e-08	K	GEADAMSLDGGYLYIAGK	C
1	3::G3X6N3	Serotransferrin OS=Bos taurus GN=TF PE=1 SV=1	5712	79783	2426	2426	76	76		-1		14963	20645	1	1	0	923.929	1845.84	2	1845.85	-0.0019	0	92.86	3.9e-08	K	GEADAMSLDGGYLYIAGK	C
1	3::G3X6N3	Serotransferrin OS=Bos taurus GN=TF PE=1 SV=1	5712	79783	2426	2426	76	76		-1		14964	20513	1	1	0	923.93	1845.85	2	1845.85	0.0005	0	82.76	4.2e-07	K	GEADAMSLDGGYLYIAGK	C
1	3::G3X6N3	Serotransferrin OS=Bos taurus GN=TF PE=1 SV=1	5712	79783	2426	2426	76	76		-1		14965	20093	1	1	0	923.931	1845.85	2	1845.85	0.0009	0	80.92	6.4e-07	K	GEADAMSLDGGYLYIAGK	C
1	3::G3X6N3	Serotransferrin OS=Bos taurus GN=TF PE=1 SV=1	5712	79783	2426	2426	76	76		-1		14966	21139	1	1	0	923.932	1845.85	2	1845.85	0.0033	0	62.61	4.5e-05	K	GEADAMSLDGGYLYIAGK	C
1	3::G3X6N3	Serotransferrin OS=Bos taurus GN=TF PE=1 SV=1	5712	79783	2426	2426	76	76		-1		14967	20999	1	1	0	923.936	1845.86	2	1845.85	0.0116	0	78.97	1.2e-06	K	GEADAMSLDGGYLYIAGK	C
1	3::G3X6N3	Serotransferrin OS=Bos taurus GN=TF PE=1 SV=1	5712	79783	2426	2426	76	76		-1		14968	21962	1	1	0	923.936	1845.86	2	1845.85	0.0125	0	68.19	1.4e-05	K	GEADAMSLDGGYLYIAGK	C
1	3::G3X6N3	Serotransferrin OS=Bos taurus GN=TF PE=1 SV=1	5712	79783	2426	2426	76	76		-1		14969	21801	1	1	0	923.941	1845.87	2	1845.85	0.0212	0	45.99	0.0025	K	GEADAMSLDGGYLYIAGK	C
1	3::G3X6N3	Serotransferrin OS=Bos taurus GN=TF PE=1 SV=1	5712	79783	2426	2426	76	76		-1		14970	21576	1	1	0	923.941	1845.87	2	1845.85	0.0212	0	56.81	0.00021	K	GEADAMSLDGGYLYIAGK	C
1	3::G3X6N3	Serotransferrin OS=Bos taurus GN=TF PE=1 SV=1	5712	79783	2426	2426	76	76		-1		14971	21321	1	1	0	923.943	1845.87	2	1845.85	0.0252	0	55.82	0.00027	K	GEADAMSLDGGYLYIAGK	C
1	3::G3X6N3	Serotransferrin OS=Bos taurus GN=TF PE=1 SV=1	5712	79783	2426	2426	76	76		-1		15413	26780	1	1	0	632.011	1893.01	3	1893.02	-0.0134	2	77.99	1.1e-06	K	DLLFKDSADGFLKIPSK	M
1	3::G3X6N3	Serotransferrin OS=Bos taurus GN=TF PE=1 SV=1	5712	79783	2426	2426	76	76		-1		15414	26798	1	1	0	474.264	1893.03	4	1893.02	0.0027	2	51.46	0.00037	K	DLLFKDSADGFLKIPSK	M
1	3::G3X6N3	Serotransferrin OS=Bos taurus GN=TF PE=1 SV=1	5712	79783	2426	2426	76	76		-1		15865	13066	1	1	0	485.738	1938.92	4	1938.93	-0.0106	1	88.65	1.4e-07	K	DGTRKPVTDAENCHLAR	G
1	3::G3X6N3	Serotransferrin OS=Bos taurus GN=TF PE=1 SV=1	5712	79783	2426	2426	76	76		-1		15866	14255	1	1	0	485.738	1938.92	4	1938.93	-0.0097	1	48.1	0.0016	K	DGTRKPVTDAENCHLAR	G
1	3::G3X6N3	Serotransferrin OS=Bos taurus GN=TF PE=1 SV=1	5712	79783	2426	2426	76	76		-1		15867	12933	1	1	0	485.738	1938.92	4	1938.93	-0.0091	1	57.54	0.00018	K	DGTRKPVTDAENCHLAR	G
1	3::G3X6N3	Serotransferrin OS=Bos taurus GN=TF PE=1 SV=1	5712	79783	2426	2426	76	76		-1		15868	13195	1	1	0	485.739	1938.93	4	1938.93	-0.0077	1	69.04	1.3e-05	K	DGTRKPVTDAENCHLAR	G
1	3::G3X6N3	Serotransferrin OS=Bos taurus GN=TF PE=1 SV=1	5712	79783	2426	2426	76	76		-1		15869	13597	1	1	0	485.739	1938.93	4	1938.93	-0.0071	1	55.53	0.00029	K	DGTRKPVTDAENCHLAR	G
1	3::G3X6N3	Serotransferrin OS=Bos taurus GN=TF PE=1 SV=1	5712	79783	2426	2426	76	76		-1		15870	12801	1	1	0	485.739	1938.93	4	1938.93	-0.0068	1	59.14	0.00013	K	DGTRKPVTDAENCHLAR	G
1	3::G3X6N3	Serotransferrin OS=Bos taurus GN=TF PE=1 SV=1	5712	79783	2426	2426	76	76		-1		15871	9604	1	1	0	485.739	1938.93	4	1938.93	-0.0062	1	60.25	0.0001	K	DGTRKPVTDAENCHLAR	G
1	3::G3X6N3	Serotransferrin OS=Bos taurus GN=TF PE=1 SV=1	5712	79783	2426	2426	76	76		-1		15872	14128	1	1	0	485.739	1938.93	4	1938.93	-0.0058	1	50.53	0.00093	K	DGTRKPVTDAENCHLAR	G
1	3::G3X6N3	Serotransferrin OS=Bos taurus GN=TF PE=1 SV=1	5712	79783	2426	2426	76	76		-1		15873	7374	1	1	0	485.739	1938.93	4	1938.93	-0.0049	1	38.58	0.015	K	DGTRKPVTDAENCHLAR	G
1	3::G3X6N3	Serotransferrin OS=Bos taurus GN=TF PE=1 SV=1	5712	79783	2426	2426	76	76		-1		15874	7249	1	1	0	485.739	1938.93	4	1938.93	-0.0048	1	23.94	0.42	K	DGTRKPVTDAENCHLAR	G
1	3::G3X6N3	Serotransferrin OS=Bos taurus GN=TF PE=1 SV=1	5712	79783	2426	2426	76	76		-1		15875	13455	1	1	0	485.739	1938.93	4	1938.93	-0.0046	1	69.96	1.1e-05	K	DGTRKPVTDAENCHLAR	G
1	3::G3X6N3	Serotransferrin OS=Bos taurus GN=TF PE=1 SV=1	5712	79783	2426	2426	76	76		-1		15876	7120	1	1	0	485.739	1938.93	4	1938.93	-0.0043	1	31.8	0.069	K	DGTRKPVTDAENCHLAR	G
1	3::G3X6N3	Serotransferrin OS=Bos taurus GN=TF PE=1 SV=1	5712	79783	2426	2426	76	76		-1		15877	13331	1	1	0	485.74	1938.93	4	1938.93	-0.0039	1	89.02	1.3e-07	K	DGTRKPVTDAENCHLAR	G
1	3::G3X6N3	Serotransferrin OS=Bos taurus GN=TF PE=1 SV=1	5712	79783	2426	2426	76	76		-1		15878	7628	1	1	0	485.74	1938.93	4	1938.93	-0.0033	1	48.81	0.0014	K	DGTRKPVTDAENCHLAR	G
1	3::G3X6N3	Serotransferrin OS=Bos taurus GN=TF PE=1 SV=1	5712	79783	2426	2426	76	76		-1		15879	13876	1	1	0	485.74	1938.93	4	1938.93	-0.0033	1	82.45	5.9e-07	K	DGTRKPVTDAENCHLAR	G
1	3::G3X6N3	Serotransferrin OS=Bos taurus GN=TF PE=1 SV=1	5712	79783	2426	2426	76	76		-1		15880	8732	1	1	0	485.74	1938.93	4	1938.93	-0.003	1	64.88	3.5e-05	K	DGTRKPVTDAENCHLAR	G
1	3::G3X6N3	Serotransferrin OS=Bos taurus GN=TF PE=1 SV=1	5712	79783	2426	2426	76	76		-1		15881	13742	1	1	0	485.74	1938.93	4	1938.93	-0.003	1	89.2	1.3e-07	K	DGTRKPVTDAENCHLAR	G
1	3::G3X6N3	Serotransferrin OS=Bos taurus GN=TF PE=1 SV=1	5712	79783	2426	2426	76	76		-1		15882	6985	1	1	0	485.74	1938.93	4	1938.93	-0.0025	1	40.44	0.0097	K	DGTRKPVTDAENCHLAR	G
1	3::G3X6N3	Serotransferrin OS=Bos taurus GN=TF PE=1 SV=1	5712	79783	2426	2426	76	76		-1		15883	7504	1	1	0	485.74	1938.93	4	1938.93	-0.0017	1	46.22	0.0026	K	DGTRKPVTDAENCHLAR	G
1	3::G3X6N3	Serotransferrin OS=Bos taurus GN=TF PE=1 SV=1	5712	79783	2426	2426	76	76		-1		15884	12676	1	1	0	485.74	1938.93	4	1938.93	-0.0017	1	88.71	1.5e-07	K	DGTRKPVTDAENCHLAR	G
1	3::G3X6N3	Serotransferrin OS=Bos taurus GN=TF PE=1 SV=1	5712	79783	2426	2426	76	76		-1		15885	14001	1	1	0	485.74	1938.93	4	1938.93	-0.0015	1	62.7	5.8e-05	K	DGTRKPVTDAENCHLAR	G
1	3::G3X6N3	Serotransferrin OS=Bos taurus GN=TF PE=1 SV=1	5712	79783	2426	2426	76	76		-1		15886	8485	1	1	0	485.74	1938.93	4	1938.93	-0.0013	1	53.43	0.00048	K	DGTRKPVTDAENCHLAR	G
1	3::G3X6N3	Serotransferrin OS=Bos taurus GN=TF PE=1 SV=1	5712	79783	2426	2426	76	76		-1		15887	9125	1	1	0	485.74	1938.93	4	1938.93	-0.0013	1	66.77	2.2e-05	K	DGTRKPVTDAENCHLAR	G
1	3::G3X6N3	Serotransferrin OS=Bos taurus GN=TF PE=1 SV=1	5712	79783	2426	2426	76	76		-1		15888	5050	1	1	0	388.794	1938.93	5	1938.93	-0.001	1	35.1	0.033	K	DGTRKPVTDAENCHLAR	G
1	3::G3X6N3	Serotransferrin OS=Bos taurus GN=TF PE=1 SV=1	5712	79783	2426	2426	76	76		-1		15889	9489	1	1	0	485.74	1938.93	4	1938.93	-0.0008	1	82.4	6.1e-07	K	DGTRKPVTDAENCHLAR	G
1	3::G3X6N3	Serotransferrin OS=Bos taurus GN=TF PE=1 SV=1	5712	79783	2426	2426	76	76		-1		15890	7757	1	1	0	485.74	1938.93	4	1938.93	-0.0007	1	35.98	0.027	K	DGTRKPVTDAENCHLAR	G
1	3::G3X6N3	Serotransferrin OS=Bos taurus GN=TF PE=1 SV=1	5712	79783	2426	2426	76	76		-1		15891	9371	1	1	0	485.74	1938.93	4	1938.93	-0.0007	1	77.48	1.9e-06	K	DGTRKPVTDAENCHLAR	G
1	3::G3X6N3	Serotransferrin OS=Bos taurus GN=TF PE=1 SV=1	5712	79783	2426	2426	76	76		-1		15892	8992	1	1	0	485.74	1938.93	4	1938.93	-0.0007	1	56.97	0.00021	K	DGTRKPVTDAENCHLAR	G
1	3::G3X6N3	Serotransferrin OS=Bos taurus GN=TF PE=1 SV=1	5712	79783	2426	2426	76	76		-1		15893	12304	1	1	0	485.74	1938.93	4	1938.93	-0.0004	1	76.1	2.6e-06	K	DGTRKPVTDAENCHLAR	G
1	3::G3X6N3	Serotransferrin OS=Bos taurus GN=TF PE=1 SV=1	5712	79783	2426	2426	76	76		-1		15894	8137	1	1	0	485.74	1938.93	4	1938.93	-0.0002	1	49.47	0.0012	K	DGTRKPVTDAENCHLAR	G
1	3::G3X6N3	Serotransferrin OS=Bos taurus GN=TF PE=1 SV=1	5712	79783	2426	2426	76	76		-1		15895	6850	1	1	0	485.74	1938.93	4	1938.93	-0.0002	1	62.32	6.2e-05	K	DGTRKPVTDAENCHLAR	G
1	3::G3X6N3	Serotransferrin OS=Bos taurus GN=TF PE=1 SV=1	5712	79783	2426	2426	76	76		-1		15896	8859	1	1	0	485.74	1938.93	4	1938.93	0.0001	1	53.41	0.00048	K	DGTRKPVTDAENCHLAR	G
1	3::G3X6N3	Serotransferrin OS=Bos taurus GN=TF PE=1 SV=1	5712	79783	2426	2426	76	76		-1		15897	7881	1	1	0	485.741	1938.93	4	1938.93	0.0002	1	88.48	1.5e-07	K	DGTRKPVTDAENCHLAR	G
1	3::G3X6N3	Serotransferrin OS=Bos taurus GN=TF PE=1 SV=1	5712	79783	2426	2426	76	76		-1		15898	12423	1	1	0	485.741	1938.93	4	1938.93	0.0003	1	69.86	1.1e-05	K	DGTRKPVTDAENCHLAR	G
1	3::G3X6N3	Serotransferrin OS=Bos taurus GN=TF PE=1 SV=1	5712	79783	2426	2426	76	76		-1		15899	7242	1	1	0	485.741	1938.93	4	1938.93	0.0004	1	75.88	2.8e-06	K	DGTRKPVTDAENCHLAR	G
1	3::G3X6N3	Serotransferrin OS=Bos taurus GN=TF PE=1 SV=1	5712	79783	2426	2426	76	76		-1		15900	8265	1	1	0	485.741	1938.93	4	1938.93	0.0004	1	56.71	0.00023	K	DGTRKPVTDAENCHLAR	G
1	3::G3X6N3	Serotransferrin OS=Bos taurus GN=TF PE=1 SV=1	5712	79783	2426	2426	76	76		-1		15901	5015	1	1	0	485.741	1938.93	4	1938.93	0.0005	1	65.59	3e-05	K	DGTRKPVTDAENCHLAR	G
1	3::G3X6N3	Serotransferrin OS=Bos taurus GN=TF PE=1 SV=1	5712	79783	2426	2426	76	76		-1		15902	8012	1	1	0	485.741	1938.93	4	1938.93	0.0007	1	64.8	3.6e-05	K	DGTRKPVTDAENCHLAR	G
1	3::G3X6N3	Serotransferrin OS=Bos taurus GN=TF PE=1 SV=1	5712	79783	2426	2426	76	76		-1		15903	5628	1	1	0	485.741	1938.93	4	1938.93	0.0008	1	48.2	0.0017	K	DGTRKPVTDAENCHLAR	G
1	3::G3X6N3	Serotransferrin OS=Bos taurus GN=TF PE=1 SV=1	5712	79783	2426	2426	76	76		-1		15904	8606	1	1	0	485.741	1938.93	4	1938.93	0.001	1	80.33	1e-06	K	DGTRKPVTDAENCHLAR	G
1	3::G3X6N3	Serotransferrin OS=Bos taurus GN=TF PE=1 SV=1	5712	79783	2426	2426	76	76		-1		15905	9713	1	1	0	485.741	1938.93	4	1938.93	0.0013	1	70.2	1e-05	K	DGTRKPVTDAENCHLAR	G
1	3::G3X6N3	Serotransferrin OS=Bos taurus GN=TF PE=1 SV=1	5712	79783	2426	2426	76	76		-1		15906	12540	1	1	0	485.741	1938.93	4	1938.93	0.0014	1	70.22	1e-05	K	DGTRKPVTDAENCHLAR	G
1	3::G3X6N3	Serotransferrin OS=Bos taurus GN=TF PE=1 SV=1	5712	79783	2426	2426	76	76		-1		15907	9258	1	1	0	485.741	1938.93	4	1938.93	0.002	1	62.4	6.3e-05	K	DGTRKPVTDAENCHLAR	G
1	3::G3X6N3	Serotransferrin OS=Bos taurus GN=TF PE=1 SV=1	5712	79783	2426	2426	76	76		-1		15908	12150	1	1	0	485.741	1938.94	4	1938.93	0.0023	1	58.52	0.00015	K	DGTRKPVTDAENCHLAR	G
1	3::G3X6N3	Serotransferrin OS=Bos taurus GN=TF PE=1 SV=1	5712	79783	2426	2426	76	76		-1		15909	14389	1	1	0	485.742	1938.94	4	1938.93	0.0042	1	28.17	0.17	K	DGTRKPVTDAENCHLAR	G
1	3::G3X6N3	Serotransferrin OS=Bos taurus GN=TF PE=1 SV=1	5712	79783	2426	2426	76	76		-1		15913	10683	1	1	0	647.322	1938.94	3	1938.93	0.0096	1	30.67	0.092	K	DGTRKPVTDAENCHLAR	G
1	3::G3X6N3	Serotransferrin OS=Bos taurus GN=TF PE=1 SV=1	5712	79783	2426	2426	76	76		-1		15918	11622	1	1	0	647.323	1938.95	3	1938.93	0.0153	1	32.41	0.063	K	DGTRKPVTDAENCHLAR	G
1	3::G3X6N3	Serotransferrin OS=Bos taurus GN=TF PE=1 SV=1	5712	79783	2426	2426	76	76		-1		15920	10267	1	1	0	647.325	1938.95	3	1938.93	0.0211	1	30.06	0.11	K	DGTRKPVTDAENCHLAR	G
1	3::G3X6N3	Serotransferrin OS=Bos taurus GN=TF PE=1 SV=1	5712	79783	2426	2426	76	76		-1		15926	8378	1	1	0	485.991	1939.93	4	1939.92	0.0166	1	53.41	0.00048	K	DGTRKPVTDAENCHLAR	G
1	3::G3X6N3	Serotransferrin OS=Bos taurus GN=TF PE=1 SV=1	5712	79783	2426	2426	76	76		-1		16587	20994	1	1	0	997.898	1993.78	2	1993.81	-0.0274	0	31.98	0.0056	K	CACSNHEPYFGYSGAFK	C
1	3::G3X6N3	Serotransferrin OS=Bos taurus GN=TF PE=1 SV=1	5712	79783	2426	2426	76	76		-1		16588	18264	1	1	0	665.603	1993.79	3	1993.81	-0.022	0	34.45	0.0035	K	CACSNHEPYFGYSGAFK	C
1	3::G3X6N3	Serotransferrin OS=Bos taurus GN=TF PE=1 SV=1	5712	79783	2426	2426	76	76		-1		16589	18535	1	1	0	665.604	1993.79	3	1993.81	-0.02	0	36.71	0.0021	K	CACSNHEPYFGYSGAFK	C
1	3::G3X6N3	Serotransferrin OS=Bos taurus GN=TF PE=1 SV=1	5712	79783	2426	2426	76	76		-1		16590	18401	1	1	0	665.604	1993.79	3	1993.81	-0.0182	0	44.8	0.00034	K	CACSNHEPYFGYSGAFK	C
1	3::G3X6N3	Serotransferrin OS=Bos taurus GN=TF PE=1 SV=1	5712	79783	2426	2426	76	76		-1		16591	18685	1	1	0	665.605	1993.79	3	1993.81	-0.0163	0	44.77	0.00034	K	CACSNHEPYFGYSGAFK	C
1	3::G3X6N3	Serotransferrin OS=Bos taurus GN=TF PE=1 SV=1	5712	79783	2426	2426	76	76		-1		16592	20992	1	1	0	665.607	1993.8	3	1993.81	-0.0101	0	52.05	7.7e-05	K	CACSNHEPYFGYSGAFK	C
1	3::G3X6N3	Serotransferrin OS=Bos taurus GN=TF PE=1 SV=1	5712	79783	2426	2426	76	76		-1		16593	18819	1	1	0	665.607	1993.8	3	1993.81	-0.0101	0	55.24	3.7e-05	K	CACSNHEPYFGYSGAFK	C
1	3::G3X6N3	Serotransferrin OS=Bos taurus GN=TF PE=1 SV=1	5712	79783	2426	2426	76	76		-1		16594	21931	1	1	0	665.607	1993.8	3	1993.81	-0.009	0	38.07	0.0019	K	CACSNHEPYFGYSGAFK	C
1	3::G3X6N3	Serotransferrin OS=Bos taurus GN=TF PE=1 SV=1	5712	79783	2426	2426	76	76		-1		16595	21477	1	1	0	665.608	1993.8	3	1993.81	-0.0068	0	64.42	5e-06	K	CACSNHEPYFGYSGAFK	C
1	3::G3X6N3	Serotransferrin OS=Bos taurus GN=TF PE=1 SV=1	5712	79783	2426	2426	76	76		-1		16596	14943	1	1	0	665.608	1993.8	3	1993.81	-0.0065	0	45.59	0.00038	K	CACSNHEPYFGYSGAFK	C
1	3::G3X6N3	Serotransferrin OS=Bos taurus GN=TF PE=1 SV=1	5712	79783	2426	2426	76	76		-1		16597	15375	1	1	0	665.608	1993.8	3	1993.81	-0.0053	0	56.29	3.4e-05	K	CACSNHEPYFGYSGAFK	C
1	3::G3X6N3	Serotransferrin OS=Bos taurus GN=TF PE=1 SV=1	5712	79783	2426	2426	76	76		-1		16598	15253	1	1	0	665.609	1993.8	3	1993.81	-0.005	0	50.67	0.00013	K	CACSNHEPYFGYSGAFK	C
1	3::G3X6N3	Serotransferrin OS=Bos taurus GN=TF PE=1 SV=1	5712	79783	2426	2426	76	76		-1		16599	14811	1	1	0	665.609	1993.8	3	1993.81	-0.005	0	55.66	4e-05	K	CACSNHEPYFGYSGAFK	C
1	3::G3X6N3	Serotransferrin OS=Bos taurus GN=TF PE=1 SV=1	5712	79783	2426	2426	76	76		-1		16600	14680	1	1	0	665.609	1993.8	3	1993.81	-0.0043	0	50	0.00015	K	CACSNHEPYFGYSGAFK	C
1	3::G3X6N3	Serotransferrin OS=Bos taurus GN=TF PE=1 SV=1	5712	79783	2426	2426	76	76		-1		16601	15893	1	1	0	665.609	1993.81	3	1993.81	-0.0035	0	63.21	7.4e-06	K	CACSNHEPYFGYSGAFK	C
1	3::G3X6N3	Serotransferrin OS=Bos taurus GN=TF PE=1 SV=1	5712	79783	2426	2426	76	76		-1		16602	15097	1	1	0	665.609	1993.81	3	1993.81	-0.0032	0	54.02	6.2e-05	K	CACSNHEPYFGYSGAFK	C
1	3::G3X6N3	Serotransferrin OS=Bos taurus GN=TF PE=1 SV=1	5712	79783	2426	2426	76	76		-1		16603	15513	1	1	0	665.609	1993.81	3	1993.81	-0.0032	0	57.72	2.6e-05	K	CACSNHEPYFGYSGAFK	C
1	3::G3X6N3	Serotransferrin OS=Bos taurus GN=TF PE=1 SV=1	5712	79783	2426	2426	76	76		-1		16604	20864	1	1	0	665.609	1993.81	3	1993.81	-0.0028	0	57.43	2.8e-05	K	CACSNHEPYFGYSGAFK	C
1	3::G3X6N3	Serotransferrin OS=Bos taurus GN=TF PE=1 SV=1	5712	79783	2426	2426	76	76		-1		16605	16278	1	1	0	665.609	1993.81	3	1993.81	-0.0022	0	50.85	0.00013	K	CACSNHEPYFGYSGAFK	C
1	3::G3X6N3	Serotransferrin OS=Bos taurus GN=TF PE=1 SV=1	5712	79783	2426	2426	76	76		-1		16606	20735	1	1	0	665.61	1993.81	3	1993.81	-0.002	0	64.51	5.5e-06	K	CACSNHEPYFGYSGAFK	C
1	3::G3X6N3	Serotransferrin OS=Bos taurus GN=TF PE=1 SV=1	5712	79783	2426	2426	76	76		-1		16607	21685	1	1	0	665.61	1993.81	3	1993.81	-0.0013	0	65.51	4.6e-06	K	CACSNHEPYFGYSGAFK	C
1	3::G3X6N3	Serotransferrin OS=Bos taurus GN=TF PE=1 SV=1	5712	79783	2426	2426	76	76		-1		16608	15769	1	1	0	665.61	1993.81	3	1993.81	-0.0013	0	61.37	1.2e-05	K	CACSNHEPYFGYSGAFK	C
1	3::G3X6N3	Serotransferrin OS=Bos taurus GN=TF PE=1 SV=1	5712	79783	2426	2426	76	76		-1		16609	16153	1	1	0	665.61	1993.81	3	1993.81	-0.0013	0	56.66	3.5e-05	K	CACSNHEPYFGYSGAFK	C
1	3::G3X6N3	Serotransferrin OS=Bos taurus GN=TF PE=1 SV=1	5712	79783	2426	2426	76	76		-1		16610	22073	1	1	0	665.61	1993.81	3	1993.81	-0.001	0	36.97	0.0033	K	CACSNHEPYFGYSGAFK	C
1	3::G3X6N3	Serotransferrin OS=Bos taurus GN=TF PE=1 SV=1	5712	79783	2426	2426	76	76		-1		16611	20081	1	1	0	665.61	1993.81	3	1993.81	-0.0008	0	46.02	0.00041	K	CACSNHEPYFGYSGAFK	C
1	3::G3X6N3	Serotransferrin OS=Bos taurus GN=TF PE=1 SV=1	5712	79783	2426	2426	76	76		-1		16612	15636	1	1	0	665.61	1993.81	3	1993.81	-0.0006	0	44.2	0.00063	K	CACSNHEPYFGYSGAFK	C
1	3::G3X6N3	Serotransferrin OS=Bos taurus GN=TF PE=1 SV=1	5712	79783	2426	2426	76	76		-1		16613	16548	1	1	0	665.611	1993.81	3	1993.81	0.0009	0	55.75	4.5e-05	K	CACSNHEPYFGYSGAFK	C
1	3::G3X6N3	Serotransferrin OS=Bos taurus GN=TF PE=1 SV=1	5712	79783	2426	2426	76	76		-1		16614	21335	1	1	0	665.611	1993.81	3	1993.81	0.001	0	51.28	0.00013	K	CACSNHEPYFGYSGAFK	C
1	3::G3X6N3	Serotransferrin OS=Bos taurus GN=TF PE=1 SV=1	5712	79783	2426	2426	76	76		-1		16615	16415	1	1	0	665.611	1993.81	3	1993.81	0.0031	0	58.39	2.7e-05	K	CACSNHEPYFGYSGAFK	C
1	3::G3X6N3	Serotransferrin OS=Bos taurus GN=TF PE=1 SV=1	5712	79783	2426	2426	76	76		-1		16616	19950	1	1	0	665.612	1993.81	3	1993.81	0.0053	0	47.07	0.00037	K	CACSNHEPYFGYSGAFK	C
1	3::G3X6N3	Serotransferrin OS=Bos taurus GN=TF PE=1 SV=1	5712	79783	2426	2426	76	76		-1		16617	19712	1	1	0	665.615	1993.82	3	1993.85	-0.029	0	43	0.0011	K	SVTDCTSNFCLFQSNSK	D
1	3::G3X6N3	Serotransferrin OS=Bos taurus GN=TF PE=1 SV=1	5712	79783	2426	2426	76	76		-1		16618	18956	1	1	0	665.62	1993.84	3	1993.85	-0.0138	0	37.71	0.0054	K	SVTDCTSNFCLFQSNSK	D
1	3::G3X6N3	Serotransferrin OS=Bos taurus GN=TF PE=1 SV=1	5712	79783	2426	2426	76	76		-1		16619	19924	1	1	0	997.928	1993.84	2	1993.85	-0.009	0	92.9	1.8e-08	K	SVTDCTSNFCLFQSNSK	D
1	3::G3X6N3	Serotransferrin OS=Bos taurus GN=TF PE=1 SV=1	5712	79783	2426	2426	76	76		-1		16620	19330	1	1	0	665.622	1993.84	3	1993.85	-0.0075	0	70.59	3.1e-06	K	SVTDCTSNFCLFQSNSK	D
1	3::G3X6N3	Serotransferrin OS=Bos taurus GN=TF PE=1 SV=1	5712	79783	2426	2426	76	76		-1		16621	19589	1	1	0	665.622	1993.84	3	1993.85	-0.0066	0	47.37	0.00068	K	SVTDCTSNFCLFQSNSK	D
1	3::G3X6N3	Serotransferrin OS=Bos taurus GN=TF PE=1 SV=1	5712	79783	2426	2426	76	76		-1		16622	19467	1	1	0	665.622	1993.84	3	1993.85	-0.0066	0	69.89	3.8e-06	K	SVTDCTSNFCLFQSNSK	D
1	3::G3X6N3	Serotransferrin OS=Bos taurus GN=TF PE=1 SV=1	5712	79783	2426	2426	76	76		-1		16623	19797	1	1	0	997.93	1993.85	2	1993.85	-0.0056	0	106.99	7.4e-10	K	SVTDCTSNFCLFQSNSK	D
1	3::G3X6N3	Serotransferrin OS=Bos taurus GN=TF PE=1 SV=1	5712	79783	2426	2426	76	76		-1		16624	19206	1	1	0	665.622	1993.85	3	1993.85	-0.0055	0	65.68	1e-05	K	SVTDCTSNFCLFQSNSK	D
1	3::G3X6N3	Serotransferrin OS=Bos taurus GN=TF PE=1 SV=1	5712	79783	2426	2426	76	76		-1		16625	19189	1	1	0	997.931	1993.85	2	1993.85	-0.0044	0	142.48	2.1e-13	K	SVTDCTSNFCLFQSNSK	D
1	3::G3X6N3	Serotransferrin OS=Bos taurus GN=TF PE=1 SV=1	5712	79783	2426	2426	76	76		-1		16626	19555	1	1	0	997.931	1993.85	2	1993.85	-0.0041	0	109.03	4.7e-10	K	SVTDCTSNFCLFQSNSK	D
1	3::G3X6N3	Serotransferrin OS=Bos taurus GN=TF PE=1 SV=1	5712	79783	2426	2426	76	76		-1		16627	19676	1	1	0	997.931	1993.85	2	1993.85	-0.0036	0	105.93	9.5e-10	K	SVTDCTSNFCLFQSNSK	D
1	3::G3X6N3	Serotransferrin OS=Bos taurus GN=TF PE=1 SV=1	5712	79783	2426	2426	76	76		-1		16628	19431	1	1	0	997.932	1993.85	2	1993.85	-0.0026	0	153.31	1.8e-14	K	SVTDCTSNFCLFQSNSK	D
1	3::G3X6N3	Serotransferrin OS=Bos taurus GN=TF PE=1 SV=1	5712	79783	2426	2426	76	76		-1		16629	18927	1	1	0	997.932	1993.85	2	1993.85	-0.0022	0	132.05	2.4e-12	K	SVTDCTSNFCLFQSNSK	D
1	3::G3X6N3	Serotransferrin OS=Bos taurus GN=TF PE=1 SV=1	5712	79783	2426	2426	76	76		-1		16630	19307	1	1	0	997.932	1993.85	2	1993.85	-0.0012	0	154.06	1.5e-14	K	SVTDCTSNFCLFQSNSK	D
1	3::G3X6N3	Serotransferrin OS=Bos taurus GN=TF PE=1 SV=1	5712	79783	2426	2426	76	76		-1		16631	19089	1	1	0	665.624	1993.85	3	1993.85	-0.0006	0	66.58	8.7e-06	K	SVTDCTSNFCLFQSNSK	D
1	3::G3X6N3	Serotransferrin OS=Bos taurus GN=TF PE=1 SV=1	5712	79783	2426	2426	76	76		-1		16632	19057	1	1	0	997.933	1993.85	2	1993.85	0.0008	0	132.53	2.3e-12	K	SVTDCTSNFCLFQSNSK	D
1	3::G3X6N3	Serotransferrin OS=Bos taurus GN=TF PE=1 SV=1	5712	79783	2426	2426	76	76		-1		16636	16895	1	1	0	998.409	1994.8	2	1994.79	0.0102	0	74.7	4.8e-07	K	CACSNHEPYFGYSGAFK	C
1	3::G3X6N3	Serotransferrin OS=Bos taurus GN=TF PE=1 SV=1	5712	79783	2426	2426	76	76		-1		16637	16026	1	1	0	665.942	1994.81	3	1994.79	0.0129	0	47.55	0.00026	K	CACSNHEPYFGYSGAFK	C
1	3::G3X6N3	Serotransferrin OS=Bos taurus GN=TF PE=1 SV=1	5712	79783	2426	2426	76	76		-1		16638	17046	1	1	0	665.943	1994.81	3	1994.79	0.0141	0	46.81	0.00032	K	CACSNHEPYFGYSGAFK	C
1	3::G3X6N3	Serotransferrin OS=Bos taurus GN=TF PE=1 SV=1	5712	79783	2426	2426	76	76		-1		16639	16924	1	1	0	665.943	1994.81	3	1994.79	0.0142	0	50.16	0.00015	K	CACSNHEPYFGYSGAFK	C
1	3::G3X6N3	Serotransferrin OS=Bos taurus GN=TF PE=1 SV=1	5712	79783	2426	2426	76	76		-1		16640	21194	1	1	0	665.943	1994.81	3	1994.79	0.0153	0	41.87	0.001	K	CACSNHEPYFGYSGAFK	C
1	3::G3X6N3	Serotransferrin OS=Bos taurus GN=TF PE=1 SV=1	5712	79783	2426	2426	76	76		-1		16641	14780	1	1	0	998.412	1994.81	2	1994.79	0.0157	0	60.77	1.3e-05	K	CACSNHEPYFGYSGAFK	C
1	3::G3X6N3	Serotransferrin OS=Bos taurus GN=TF PE=1 SV=1	5712	79783	2426	2426	76	76		-1		16642	16797	1	1	0	665.944	1994.81	3	1994.79	0.0162	0	48.74	0.00021	K	CACSNHEPYFGYSGAFK	C
1	3::G3X6N3	Serotransferrin OS=Bos taurus GN=TF PE=1 SV=1	5712	79783	2426	2426	76	76		-1		16643	16676	1	1	0	665.944	1994.81	3	1994.79	0.0174	0	44.68	0.00055	K	CACSNHEPYFGYSGAFK	C
1	3::G3X6N3	Serotransferrin OS=Bos taurus GN=TF PE=1 SV=1	5712	79783	2426	2426	76	76		-1		16644	15889	1	1	0	998.414	1994.81	2	1994.79	0.0199	0	54.9	5.4e-05	K	CACSNHEPYFGYSGAFK	C
1	3::G3X6N3	Serotransferrin OS=Bos taurus GN=TF PE=1 SV=1	5712	79783	2426	2426	76	76		-1		16645	20327	1	1	0	665.948	1994.82	3	1994.84	-0.0121	0	72.65	1.2e-06	K	SVTDCTSNFCLFQSNSK	D
1	3::G3X6N3	Serotransferrin OS=Bos taurus GN=TF PE=1 SV=1	5712	79783	2426	2426	76	76		-1		16646	18787	1	1	0	998.419	1994.82	2	1994.84	-0.0111	0	65.8	5.9e-06	K	SVTDCTSNFCLFQSNSK	D
1	3::G3X6N3	Serotransferrin OS=Bos taurus GN=TF PE=1 SV=1	5712	79783	2426	2426	76	76		-1		16647	20454	1	1	0	665.949	1994.83	3	1994.79	0.0331	0	33.57	0.01	K	CACSNHEPYFGYSGAFK	C
1	3::G3X6N3	Serotransferrin OS=Bos taurus GN=TF PE=1 SV=1	5712	79783	2426	2426	76	76		-1		16648	20204	1	1	0	665.949	1994.83	3	1994.84	-0.0088	0	46.35	0.00055	K	SVTDCTSNFCLFQSNSK	D
1	3::G3X6N3	Serotransferrin OS=Bos taurus GN=TF PE=1 SV=1	5712	79783	2426	2426	76	76		-1		16649	19830	1	1	0	665.95	1994.83	3	1994.79	0.0364	0	36.66	0.0057	K	CACSNHEPYFGYSGAFK	C
1	3::G3X6N3	Serotransferrin OS=Bos taurus GN=TF PE=1 SV=1	5712	79783	2426	2426	76	76		-1		16650	20814	1	1	0	998.422	1994.83	2	1994.84	-0.0051	0	105.68	7.1e-10	K	SVTDCTSNFCLFQSNSK	D
1	3::G3X6N3	Serotransferrin OS=Bos taurus GN=TF PE=1 SV=1	5712	79783	2426	2426	76	76		-1		16651	20178	1	1	0	998.423	1994.83	2	1994.84	-0.0028	0	153.14	1.4e-14	K	SVTDCTSNFCLFQSNSK	D
1	3::G3X6N3	Serotransferrin OS=Bos taurus GN=TF PE=1 SV=1	5712	79783	2426	2426	76	76		-1		16652	20686	1	1	0	998.424	1994.83	2	1994.84	-0.0023	0	152.53	1.6e-14	K	SVTDCTSNFCLFQSNSK	D
1	3::G3X6N3	Serotransferrin OS=Bos taurus GN=TF PE=1 SV=1	5712	79783	2426	2426	76	76		-1		16653	20424	1	1	0	998.424	1994.83	2	1994.84	-0.0019	0	147.15	5.4e-14	K	SVTDCTSNFCLFQSNSK	D
1	3::G3X6N3	Serotransferrin OS=Bos taurus GN=TF PE=1 SV=1	5712	79783	2426	2426	76	76		-1		16654	20554	1	1	0	998.424	1994.83	2	1994.84	-0.0014	0	146.61	6.1e-14	K	SVTDCTSNFCLFQSNSK	D
1	3::G3X6N3	Serotransferrin OS=Bos taurus GN=TF PE=1 SV=1	5712	79783	2426	2426	76	76		-1		16655	20301	1	1	0	998.425	1994.83	2	1994.84	-0.0002	0	153.32	1.3e-14	K	SVTDCTSNFCLFQSNSK	D
1	3::G3X6N3	Serotransferrin OS=Bos taurus GN=TF PE=1 SV=1	5712	79783	2426	2426	76	76		-1		16656	20051	1	1	0	998.426	1994.84	2	1994.84	0.0032	0	146.06	7.6e-14	K	SVTDCTSNFCLFQSNSK	D
1	3::G3X6N3	Serotransferrin OS=Bos taurus GN=TF PE=1 SV=1	5712	79783	2426	2426	76	76		-1		17009	13372	1	1	0	1009.46	2016.91	2	2016.91	-0.0066	0	129.85	7.2e-12	K	DQTVIQNTDGNNNEAWAK	N
1	3::G3X6N3	Serotransferrin OS=Bos taurus GN=TF PE=1 SV=1	5712	79783	2426	2426	76	76		-1		17010	13512	1	1	0	673.31	2016.91	3	2016.91	-0.0046	0	91.67	4.9e-08	K	DQTVIQNTDGNNNEAWAK	N
1	3::G3X6N3	Serotransferrin OS=Bos taurus GN=TF PE=1 SV=1	5712	79783	2426	2426	76	76		-1		17011	13627	1	1	0	1009.46	2016.91	2	2016.91	-0.0037	0	115.73	1.9e-10	K	DQTVIQNTDGNNNEAWAK	N
1	3::G3X6N3	Serotransferrin OS=Bos taurus GN=TF PE=1 SV=1	5712	79783	2426	2426	76	76		-1		17012	13489	1	1	0	1009.46	2016.91	2	2016.91	-0.0034	0	129.96	7.3e-12	K	DQTVIQNTDGNNNEAWAK	N
1	3::G3X6N3	Serotransferrin OS=Bos taurus GN=TF PE=1 SV=1	5712	79783	2426	2426	76	76		-1		17013	13763	1	1	0	1009.46	2016.91	2	2016.91	-0.0029	0	129.94	7.3e-12	K	DQTVIQNTDGNNNEAWAK	N
1	3::G3X6N3	Serotransferrin OS=Bos taurus GN=TF PE=1 SV=1	5712	79783	2426	2426	76	76		-1		17014	13895	1	1	0	1009.46	2016.91	2	2016.91	-0.0025	0	124.98	2.3e-11	K	DQTVIQNTDGNNNEAWAK	N
1	3::G3X6N3	Serotransferrin OS=Bos taurus GN=TF PE=1 SV=1	5712	79783	2426	2426	76	76		-1		17017	14019	1	1	0	1009.95	2017.89	2	2017.9	-0.005	0	121.93	3.6e-11	K	DQTVIQNTDGNNNEAWAK	N
1	3::G3X6N3	Serotransferrin OS=Bos taurus GN=TF PE=1 SV=1	5712	79783	2426	2426	76	76		-1		17018	14483	1	1	0	673.638	2017.89	3	2017.9	-0.005	0	73.55	2.5e-06	K	DQTVIQNTDGNNNEAWAK	N
1	3::G3X6N3	Serotransferrin OS=Bos taurus GN=TF PE=1 SV=1	5712	79783	2426	2426	76	76		-1		17019	14529	1	1	0	1009.95	2017.89	2	2017.9	-0.0048	0	116.34	1.3e-10	K	DQTVIQNTDGNNNEAWAK	N
1	3::G3X6N3	Serotransferrin OS=Bos taurus GN=TF PE=1 SV=1	5712	79783	2426	2426	76	76		-1		17020	14280	1	1	0	1009.95	2017.89	2	2017.9	-0.0048	0	129.82	5.8e-12	K	DQTVIQNTDGNNNEAWAK	N
1	3::G3X6N3	Serotransferrin OS=Bos taurus GN=TF PE=1 SV=1	5712	79783	2426	2426	76	76		-1		17021	14661	1	1	0	1009.95	2017.89	2	2017.9	-0.0048	0	110.73	4.7e-10	K	DQTVIQNTDGNNNEAWAK	N
1	3::G3X6N3	Serotransferrin OS=Bos taurus GN=TF PE=1 SV=1	5712	79783	2426	2426	76	76		-1		17022	14403	1	1	0	1009.95	2017.89	2	2017.9	-0.0036	0	116.35	1.3e-10	K	DQTVIQNTDGNNNEAWAK	N
1	3::G3X6N3	Serotransferrin OS=Bos taurus GN=TF PE=1 SV=1	5712	79783	2426	2426	76	76		-1		17023	14150	1	1	0	1009.96	2017.9	2	2017.9	-0.0021	0	128.33	8.3e-12	K	DQTVIQNTDGNNNEAWAK	N
1	3::G3X6N3	Serotransferrin OS=Bos taurus GN=TF PE=1 SV=1	5712	79783	2426	2426	76	76		-1		17024	13651	1	1	0	673.645	2017.91	3	2017.9	0.0159	0	84.16	2.9e-07	K	DQTVIQNTDGNNNEAWAK	N
1	3::G3X6N3	Serotransferrin OS=Bos taurus GN=TF PE=1 SV=1	5712	79783	2426	2426	76	76		-1		17025	13385	1	1	0	673.645	2017.91	3	2017.9	0.0162	0	88.97	9.4e-08	K	DQTVIQNTDGNNNEAWAK	N
1	3::G3X6N3	Serotransferrin OS=Bos taurus GN=TF PE=1 SV=1	5712	79783	2426	2426	76	76		-1		17026	15493	1	1	0	1010.44	2018.87	2	2018.88	-0.0081	0	73.23	1.9e-06	K	DQTVIQNTDGNNNEAWAK	N
1	3::G3X6N3	Serotransferrin OS=Bos taurus GN=TF PE=1 SV=1	5712	79783	2426	2426	76	76		-1		17027	15063	1	1	0	1010.44	2018.88	2	2018.88	-0.0066	0	119.58	4.5e-11	K	DQTVIQNTDGNNNEAWAK	N
1	3::G3X6N3	Serotransferrin OS=Bos taurus GN=TF PE=1 SV=1	5712	79783	2426	2426	76	76		-1		17028	15204	1	1	0	1010.45	2018.88	2	2018.88	-0.0048	0	100.48	3.8e-09	K	DQTVIQNTDGNNNEAWAK	N
1	3::G3X6N3	Serotransferrin OS=Bos taurus GN=TF PE=1 SV=1	5712	79783	2426	2426	76	76		-1		17029	14924	1	1	0	1010.45	2018.88	2	2018.88	-0.002	0	107.54	7.6e-10	K	DQTVIQNTDGNNNEAWAK	N
1	3::G3X6N3	Serotransferrin OS=Bos taurus GN=TF PE=1 SV=1	5712	79783	2426	2426	76	76		-1		17030	14793	1	1	0	1010.45	2018.88	2	2018.88	0.001	0	108.79	6.1e-10	K	DQTVIQNTDGNNNEAWAK	N
1	3::G3X6N3	Serotransferrin OS=Bos taurus GN=TF PE=1 SV=1	5712	79783	2426	2426	76	76		-1		17031	15358	1	1	0	1010.46	2018.9	2	2018.88	0.0188	0	78.79	8.2e-07	K	DQTVIQNTDGNNNEAWAK	N
1	3::G3X6N3	Serotransferrin OS=Bos taurus GN=TF PE=1 SV=1	5712	79783	2426	2426	76	76		-1		17032	14342	1	1	0	673.974	2018.9	3	2018.88	0.0194	0	67.11	1.2e-05	K	DQTVIQNTDGNNNEAWAK	N
1	3::G3X6N3	Serotransferrin OS=Bos taurus GN=TF PE=1 SV=1	5712	79783	2426	2426	76	76		-1		17586	27393	1	1	0	1033.01	2064.01	2	2064.01	-0.0008	0	89.06	1.6e-07	K	EDVIWELLNHAQEHFGK	D
1	3::G3X6N3	Serotransferrin OS=Bos taurus GN=TF PE=1 SV=1	5712	79783	2426	2426	76	76		-1		17587	27372	1	1	0	517.009	2064.01	4	2064.01	0.0005	0	63.04	6.2e-05	K	EDVIWELLNHAQEHFGK	D
1	3::G3X6N3	Serotransferrin OS=Bos taurus GN=TF PE=1 SV=1	5712	79783	2426	2426	76	76		-1		18764	26363	1	1	0	1102.04	2202.06	2	2202.07	-0.0138	1	59.47	0.00014	K	IMKGEADAMSLDGGYLYIAGK	C
1	3::G3X6N3	Serotransferrin OS=Bos taurus GN=TF PE=1 SV=1	5712	79783	2426	2426	76	76		-1		18765	26237	1	1	0	1102.04	2202.06	2	2202.07	-0.0133	1	75.47	3.4e-06	K	IMKGEADAMSLDGGYLYIAGK	C
1	3::G3X6N3	Serotransferrin OS=Bos taurus GN=TF PE=1 SV=1	5712	79783	2426	2426	76	76		-1		18766	20831	1	1	0	1102.04	2202.06	2	2202.07	-0.0111	1	111.94	7.9e-10	K	IMKGEADAMSLDGGYLYIAGK	C
1	3::G3X6N3	Serotransferrin OS=Bos taurus GN=TF PE=1 SV=1	5712	79783	2426	2426	76	76		-1		18767	25863	1	1	0	1102.04	2202.06	2	2202.07	-0.0111	1	93.67	5.3e-08	K	IMKGEADAMSLDGGYLYIAGK	C
1	3::G3X6N3	Serotransferrin OS=Bos taurus GN=TF PE=1 SV=1	5712	79783	2426	2426	76	76		-1		18768	20665	1	1	0	1102.04	2202.06	2	2202.07	-0.0087	1	113.43	5.6e-10	K	IMKGEADAMSLDGGYLYIAGK	C
1	3::G3X6N3	Serotransferrin OS=Bos taurus GN=TF PE=1 SV=1	5712	79783	2426	2426	76	76		-1		18769	26898	1	1	0	735.028	2202.06	3	2202.07	-0.008	1	47.7	0.0021	K	IMKGEADAMSLDGGYLYIAGK	C
1	3::G3X6N3	Serotransferrin OS=Bos taurus GN=TF PE=1 SV=1	5712	79783	2426	2426	76	76		-1		18770	24785	1	1	0	1102.04	2202.06	2	2202.07	-0.0079	1	98.31	1.8e-08	K	IMKGEADAMSLDGGYLYIAGK	C
1	3::G3X6N3	Serotransferrin OS=Bos taurus GN=TF PE=1 SV=1	5712	79783	2426	2426	76	76		-1		18771	24659	1	1	0	1102.04	2202.06	2	2202.07	-0.0072	1	69.89	1.3e-05	K	IMKGEADAMSLDGGYLYIAGK	C
1	3::G3X6N3	Serotransferrin OS=Bos taurus GN=TF PE=1 SV=1	5712	79783	2426	2426	76	76		-1		18772	21482	1	1	0	735.028	2202.06	3	2202.07	-0.0065	1	68.24	1.9e-05	K	IMKGEADAMSLDGGYLYIAGK	C
1	3::G3X6N3	Serotransferrin OS=Bos taurus GN=TF PE=1 SV=1	5712	79783	2426	2426	76	76		-1		18773	26538	1	1	0	735.029	2202.06	3	2202.07	-0.0053	1	43.36	0.0057	K	IMKGEADAMSLDGGYLYIAGK	C
1	3::G3X6N3	Serotransferrin OS=Bos taurus GN=TF PE=1 SV=1	5712	79783	2426	2426	76	76		-1		18774	22813	1	1	0	735.029	2202.07	3	2202.07	-0.0041	1	49.38	0.0014	K	IMKGEADAMSLDGGYLYIAGK	C
1	3::G3X6N3	Serotransferrin OS=Bos taurus GN=TF PE=1 SV=1	5712	79783	2426	2426	76	76		-1		18775	26157	1	1	0	735.029	2202.07	3	2202.07	-0.004	1	48.2	0.0019	K	IMKGEADAMSLDGGYLYIAGK	C
1	3::G3X6N3	Serotransferrin OS=Bos taurus GN=TF PE=1 SV=1	5712	79783	2426	2426	76	76		-1		18776	24300	1	1	0	735.029	2202.07	3	2202.07	-0.004	1	55.69	0.00034	K	IMKGEADAMSLDGGYLYIAGK	C
1	3::G3X6N3	Serotransferrin OS=Bos taurus GN=TF PE=1 SV=1	5712	79783	2426	2426	76	76		-1		18777	25538	1	1	0	735.029	2202.07	3	2202.07	-0.004	1	62.94	6.3e-05	K	IMKGEADAMSLDGGYLYIAGK	C
1	3::G3X6N3	Serotransferrin OS=Bos taurus GN=TF PE=1 SV=1	5712	79783	2426	2426	76	76		-1		18778	25667	1	1	0	735.029	2202.07	3	2202.07	-0.0038	1	48.61	0.0017	K	IMKGEADAMSLDGGYLYIAGK	C
1	3::G3X6N3	Serotransferrin OS=Bos taurus GN=TF PE=1 SV=1	5712	79783	2426	2426	76	76		-1		18779	21152	1	1	0	1102.04	2202.07	2	2202.07	-0.0038	1	117.91	2.1e-10	K	IMKGEADAMSLDGGYLYIAGK	C
1	3::G3X6N3	Serotransferrin OS=Bos taurus GN=TF PE=1 SV=1	5712	79783	2426	2426	76	76		-1		18780	24426	1	1	0	735.029	2202.07	3	2202.07	-0.0036	1	67.92	2e-05	K	IMKGEADAMSLDGGYLYIAGK	C
1	3::G3X6N3	Serotransferrin OS=Bos taurus GN=TF PE=1 SV=1	5712	79783	2426	2426	76	76		-1		18781	20853	1	1	0	735.029	2202.07	3	2202.07	-0.0036	1	68.23	1.9e-05	K	IMKGEADAMSLDGGYLYIAGK	C
1	3::G3X6N3	Serotransferrin OS=Bos taurus GN=TF PE=1 SV=1	5712	79783	2426	2426	76	76		-1		18782	24046	1	1	0	735.029	2202.07	3	2202.07	-0.0034	1	67.62	2.2e-05	K	IMKGEADAMSLDGGYLYIAGK	C
1	3::G3X6N3	Serotransferrin OS=Bos taurus GN=TF PE=1 SV=1	5712	79783	2426	2426	76	76		-1		18783	26278	1	1	0	735.029	2202.07	3	2202.07	-0.0032	1	47.35	0.0023	K	IMKGEADAMSLDGGYLYIAGK	C
1	3::G3X6N3	Serotransferrin OS=Bos taurus GN=TF PE=1 SV=1	5712	79783	2426	2426	76	76		-1		18784	23544	1	1	0	735.03	2202.07	3	2202.07	-0.0031	1	61.57	8.7e-05	K	IMKGEADAMSLDGGYLYIAGK	C
1	3::G3X6N3	Serotransferrin OS=Bos taurus GN=TF PE=1 SV=1	5712	79783	2426	2426	76	76		-1		18785	27972	1	1	0	735.03	2202.07	3	2202.07	-0.0029	1	58.79	0.00017	K	IMKGEADAMSLDGGYLYIAGK	C
1	3::G3X6N3	Serotransferrin OS=Bos taurus GN=TF PE=1 SV=1	5712	79783	2426	2426	76	76		-1		18786	26404	1	1	0	735.03	2202.07	3	2202.07	-0.0029	1	41.5	0.0089	K	IMKGEADAMSLDGGYLYIAGK	C
1	3::G3X6N3	Serotransferrin OS=Bos taurus GN=TF PE=1 SV=1	5712	79783	2426	2426	76	76		-1		18787	25163	1	1	0	735.03	2202.07	3	2202.07	-0.0027	1	59.19	0.00015	K	IMKGEADAMSLDGGYLYIAGK	C
1	3::G3X6N3	Serotransferrin OS=Bos taurus GN=TF PE=1 SV=1	5712	79783	2426	2426	76	76		-1		18788	21099	1	1	0	735.03	2202.07	3	2202.07	-0.0025	1	63.28	5.9e-05	K	IMKGEADAMSLDGGYLYIAGK	C
1	3::G3X6N3	Serotransferrin OS=Bos taurus GN=TF PE=1 SV=1	5712	79783	2426	2426	76	76		-1		18789	24670	1	1	0	735.03	2202.07	3	2202.07	-0.0023	1	67.74	2.1e-05	K	IMKGEADAMSLDGGYLYIAGK	C
1	3::G3X6N3	Serotransferrin OS=Bos taurus GN=TF PE=1 SV=1	5712	79783	2426	2426	76	76		-1		18790	25910	1	1	0	735.03	2202.07	3	2202.07	-0.0021	1	49.28	0.0015	K	IMKGEADAMSLDGGYLYIAGK	C
1	3::G3X6N3	Serotransferrin OS=Bos taurus GN=TF PE=1 SV=1	5712	79783	2426	2426	76	76		-1		18791	25738	1	1	0	1102.04	2202.07	2	2202.07	-0.0021	1	103.79	5.2e-09	K	IMKGEADAMSLDGGYLYIAGK	C
1	3::G3X6N3	Serotransferrin OS=Bos taurus GN=TF PE=1 SV=1	5712	79783	2426	2426	76	76		-1		18792	20981	1	1	0	735.03	2202.07	3	2202.07	-0.0018	1	64.7	4.2e-05	K	IMKGEADAMSLDGGYLYIAGK	C
1	3::G3X6N3	Serotransferrin OS=Bos taurus GN=TF PE=1 SV=1	5712	79783	2426	2426	76	76		-1		18793	26034	1	1	0	735.03	2202.07	3	2202.07	-0.0018	1	47.42	0.0023	K	IMKGEADAMSLDGGYLYIAGK	C
1	3::G3X6N3	Serotransferrin OS=Bos taurus GN=TF PE=1 SV=1	5712	79783	2426	2426	76	76		-1		18794	24549	1	1	0	735.03	2202.07	3	2202.07	-0.0018	1	67.81	2.1e-05	K	IMKGEADAMSLDGGYLYIAGK	C
1	3::G3X6N3	Serotransferrin OS=Bos taurus GN=TF PE=1 SV=1	5712	79783	2426	2426	76	76		-1		18795	23051	1	1	0	735.03	2202.07	3	2202.07	-0.0014	1	48.48	0.0018	K	IMKGEADAMSLDGGYLYIAGK	C
1	3::G3X6N3	Serotransferrin OS=Bos taurus GN=TF PE=1 SV=1	5712	79783	2426	2426	76	76		-1		18796	24171	1	1	0	735.03	2202.07	3	2202.07	-0.0014	1	67.7	2.1e-05	K	IMKGEADAMSLDGGYLYIAGK	C
1	3::G3X6N3	Serotransferrin OS=Bos taurus GN=TF PE=1 SV=1	5712	79783	2426	2426	76	76		-1		18797	20732	1	1	0	735.03	2202.07	3	2202.07	-0.0014	1	74.22	4.7e-06	K	IMKGEADAMSLDGGYLYIAGK	C
1	3::G3X6N3	Serotransferrin OS=Bos taurus GN=TF PE=1 SV=1	5712	79783	2426	2426	76	76		-1		18798	24914	1	1	0	735.03	2202.07	3	2202.07	-0.0012	1	58.93	0.00016	K	IMKGEADAMSLDGGYLYIAGK	C
1	3::G3X6N3	Serotransferrin OS=Bos taurus GN=TF PE=1 SV=1	5712	79783	2426	2426	76	76		-1		18799	20605	1	1	0	735.03	2202.07	3	2202.07	-0.0011	1	63.65	5.4e-05	K	IMKGEADAMSLDGGYLYIAGK	C
1	3::G3X6N3	Serotransferrin OS=Bos taurus GN=TF PE=1 SV=1	5712	79783	2426	2426	76	76		-1		18800	21624	1	1	0	735.03	2202.07	3	2202.07	-0.0011	1	62.25	7.5e-05	K	IMKGEADAMSLDGGYLYIAGK	C
1	3::G3X6N3	Serotransferrin OS=Bos taurus GN=TF PE=1 SV=1	5712	79783	2426	2426	76	76		-1		18801	27035	1	1	0	735.03	2202.07	3	2202.07	-0.0011	1	67.5	2.2e-05	K	IMKGEADAMSLDGGYLYIAGK	C
1	3::G3X6N3	Serotransferrin OS=Bos taurus GN=TF PE=1 SV=1	5712	79783	2426	2426	76	76		-1		18802	28056	1	1	0	735.03	2202.07	3	2202.07	-0.0007	1	58.08	0.0002	K	IMKGEADAMSLDGGYLYIAGK	C
1	3::G3X6N3	Serotransferrin OS=Bos taurus GN=TF PE=1 SV=1	5712	79783	2426	2426	76	76		-1		18803	24789	1	1	0	735.03	2202.07	3	2202.07	-0.0007	1	67.76	2.1e-05	K	IMKGEADAMSLDGGYLYIAGK	C
1	3::G3X6N3	Serotransferrin OS=Bos taurus GN=TF PE=1 SV=1	5712	79783	2426	2426	76	76		-1		18804	23513	1	1	0	1102.04	2202.07	2	2202.07	-0.0004	1	50.71	0.0011	K	IMKGEADAMSLDGGYLYIAGK	C
1	3::G3X6N3	Serotransferrin OS=Bos taurus GN=TF PE=1 SV=1	5712	79783	2426	2426	76	76		-1		18805	25287	1	1	0	735.03	2202.07	3	2202.07	-0.0003	1	59.01	0.00016	K	IMKGEADAMSLDGGYLYIAGK	C
1	3::G3X6N3	Serotransferrin OS=Bos taurus GN=TF PE=1 SV=1	5712	79783	2426	2426	76	76		-1		18806	23919	1	1	0	735.03	2202.07	3	2202.07	-0.0003	1	59.24	0.00015	K	IMKGEADAMSLDGGYLYIAGK	C
1	3::G3X6N3	Serotransferrin OS=Bos taurus GN=TF PE=1 SV=1	5712	79783	2426	2426	76	76		-1		18807	23175	1	1	0	735.03	2202.07	3	2202.07	-0.0003	1	55.75	0.00034	K	IMKGEADAMSLDGGYLYIAGK	C
1	3::G3X6N3	Serotransferrin OS=Bos taurus GN=TF PE=1 SV=1	5712	79783	2426	2426	76	76		-1		18808	22431	1	1	0	735.03	2202.07	3	2202.07	-0.0003	1	41.62	0.0087	K	IMKGEADAMSLDGGYLYIAGK	C
1	3::G3X6N3	Serotransferrin OS=Bos taurus GN=TF PE=1 SV=1	5712	79783	2426	2426	76	76		-1		18809	25038	1	1	0	735.031	2202.07	3	2202.07	-0.0001	1	63.27	5.9e-05	K	IMKGEADAMSLDGGYLYIAGK	C
1	3::G3X6N3	Serotransferrin OS=Bos taurus GN=TF PE=1 SV=1	5712	79783	2426	2426	76	76		-1		18810	23165	1	1	0	1102.04	2202.07	2	2202.07	-0.0001	1	96.9	2.6e-08	K	IMKGEADAMSLDGGYLYIAGK	C
1	3::G3X6N3	Serotransferrin OS=Bos taurus GN=TF PE=1 SV=1	5712	79783	2426	2426	76	76		-1		18811	27770	1	1	0	735.031	2202.07	3	2202.07	0.0001	1	59.46	0.00014	K	IMKGEADAMSLDGGYLYIAGK	C
1	3::G3X6N3	Serotransferrin OS=Bos taurus GN=TF PE=1 SV=1	5712	79783	2426	2426	76	76		-1		18812	21297	1	1	0	1102.04	2202.07	2	2202.07	0.0001	1	107.36	2.3e-09	K	IMKGEADAMSLDGGYLYIAGK	C
1	3::G3X6N3	Serotransferrin OS=Bos taurus GN=TF PE=1 SV=1	5712	79783	2426	2426	76	76		-1		18813	23671	1	1	0	735.031	2202.07	3	2202.07	0.0002	1	63.18	6.1e-05	K	IMKGEADAMSLDGGYLYIAGK	C
1	3::G3X6N3	Serotransferrin OS=Bos taurus GN=TF PE=1 SV=1	5712	79783	2426	2426	76	76		-1		18814	22557	1	1	0	735.031	2202.07	3	2202.07	0.0002	1	47.58	0.0022	K	IMKGEADAMSLDGGYLYIAGK	C
1	3::G3X6N3	Serotransferrin OS=Bos taurus GN=TF PE=1 SV=1	5712	79783	2426	2426	76	76		-1		18815	21751	1	1	0	735.031	2202.07	3	2202.07	0.0006	1	51.6	0.00087	K	IMKGEADAMSLDGGYLYIAGK	C
1	3::G3X6N3	Serotransferrin OS=Bos taurus GN=TF PE=1 SV=1	5712	79783	2426	2426	76	76		-1		18816	23421	1	1	0	735.031	2202.07	3	2202.07	0.0006	1	62.63	6.8e-05	K	IMKGEADAMSLDGGYLYIAGK	C
1	3::G3X6N3	Serotransferrin OS=Bos taurus GN=TF PE=1 SV=1	5712	79783	2426	2426	76	76		-1		18817	20477	1	1	0	735.031	2202.07	3	2202.07	0.0006	1	59.62	0.00014	K	IMKGEADAMSLDGGYLYIAGK	C
1	3::G3X6N3	Serotransferrin OS=Bos taurus GN=TF PE=1 SV=1	5712	79783	2426	2426	76	76		-1		18818	21219	1	1	0	735.031	2202.07	3	2202.07	0.001	1	64.66	4.3e-05	K	IMKGEADAMSLDGGYLYIAGK	C
[truncated: 20,811 more rows]
[truncated: 2 more columns]
