# Supplementary material for: Post-Translational Protein Deimination Signatures in Serum and Serum-Extracellular Vesicles of Bos taurus Reveal Immune, Anti-Pathogenic, Anti-Viral, Metabolic and Cancer-Related Pathways for Deimination
Source: Int J Mol Sci. 2020 Apr 19;21(8):2861. doi: 10.3390/ijms21082861 (PMC7215346; doi:10.3390/ijms21082861)
Supplement: Supplementary file 1 [file ijms-21-02861-s001.zip › Supplementary Table S2.xlsx]

## Sheet: F004179
F95-enriched proteins in Bos taurus serum-EVs
Peak list format	Mascot generic
Search type	MIS
Mascot version	2.6.2
Database	1::cRAP 2::Bos_primigenius 3::UniPro_BosTaurus
Total sequences	24325
Total residues	12879682
Sequences after taxonomy filter	24325
Number of queries	26800
Protein hits	--------------------------------------------------------
prot_hit_num	prot_acc	prot_desc	prot_score	prot_mass	prot_matches	prot_matches_sig	prot_sequences	prot_sequences_sig	prot_cover	prot_len	prot_seq	pep_query	pep_index	pep_rank	pep_isbold	pep_isunique	pep_exp_mz	pep_exp_mr	pep_exp_z	pep_calc_mr	pep_delta	pep_miss	pep_score	pep_expect	pep_res_before	pep_seq	pep_res_after	pep_source
1	3::G3X6N3	Serotransferrin OS=Bos taurus GN=TF PE=1 SV=1	4935	79783	451	451	74	74		-1		47	7415	1	1	0	381.712	761.409	2	761.41	-0.0011	0	16.91	0.3	K	CLASIAK	K	AA
1	3::G3X6N3	Serotransferrin OS=Bos taurus GN=TF PE=1 SV=1	4935	79783	451	451	74	74		-1		49	7191	1	1	0	381.712	761.41	2	761.41	-0.0004	0	56.82	3e-05	K	CLASIAK	K	AA
1	3::G3X6N3	Serotransferrin OS=Bos taurus GN=TF PE=1 SV=1	4935	79783	451	451	74	74		-1		50	7078	1	1	0	381.712	761.41	2	761.41	-0.0004	0	46.36	0.00034	K	CLASIAK	K	AA
1	3::G3X6N3	Serotransferrin OS=Bos taurus GN=TF PE=1 SV=1	4935	79783	451	451	74	74		-1		51	7296	1	1	0	381.713	761.41	2	761.41	0	0	41.16	0.0011	K	CLASIAK	K	AA
1	3::G3X6N3	Serotransferrin OS=Bos taurus GN=TF PE=1 SV=1	4935	79783	451	451	74	74		-1		670	11828	1	1	0	426.707	851.399	2	851.403	-0.0038	0	44.05	0.001	K	DSADGFLK	I	AA
1	3::G3X6N3	Serotransferrin OS=Bos taurus GN=TF PE=1 SV=1	4935	79783	451	451	74	74		-1		671	11706	1	1	0	426.708	851.402	2	851.403	-0.0007	0	50.12	0.00028	K	DSADGFLK	I	AA
1	3::G3X6N3	Serotransferrin OS=Bos taurus GN=TF PE=1 SV=1	4935	79783	451	451	74	74		-1		672	11589	1	1	0	426.708	851.402	2	851.403	-0.0004	0	41.08	0.0022	K	DSADGFLK	I	AA
1	3::G3X6N3	Serotransferrin OS=Bos taurus GN=TF PE=1 SV=1	4935	79783	451	451	74	74		-1		673	11466	1	1	0	426.709	851.404	2	851.403	0.0012	0	50.65	0.00025	K	DSADGFLK	I	AA
1	3::G3X6N3	Serotransferrin OS=Bos taurus GN=TF PE=1 SV=1	4935	79783	451	451	74	74		-1		1099	14109	1	1	0	460.284	918.553	2	918.554	-0.0011	0	45.24	0.00041	K	GYLAVAVVK	T	AA
1	3::G3X6N3	Serotransferrin OS=Bos taurus GN=TF PE=1 SV=1	4935	79783	451	451	74	74		-1		1100	14001	1	1	0	460.284	918.554	2	918.554	0	0	43.38	0.00063	K	GYLAVAVVK	T	AA
1	3::G3X6N3	Serotransferrin OS=Bos taurus GN=TF PE=1 SV=1	4935	79783	451	451	74	74		-1		1201	1968	1	1	0	468.755	935.495	2	935.494	0.0016	0	36.67	0.011	R	GPNHAVVSR	K	AA
1	3::G3X6N3	Serotransferrin OS=Bos taurus GN=TF PE=1 SV=1	4935	79783	451	451	74	74		-1		1202	2319	1	1	0	468.755	935.495	2	935.494	0.0016	0	39.59	0.0056	R	GPNHAVVSR	K	AA
1	3::G3X6N3	Serotransferrin OS=Bos taurus GN=TF PE=1 SV=1	4935	79783	451	451	74	74		-1		1209	2663	1	1	0	469.246	936.478	2	936.478	0.0006	0	47.82	0.00086	R	GPNHAVVSR	K	AA
1	3::G3X6N3	Serotransferrin OS=Bos taurus GN=TF PE=1 SV=1	4935	79783	451	451	74	74		-1		1210	2740	1	1	0	469.247	936.479	2	936.478	0.0013	0	42.48	0.0029	R	GPNHAVVSR	K	AA
1	3::G3X6N3	Serotransferrin OS=Bos taurus GN=TF PE=1 SV=1	4935	79783	451	451	74	74		-1		1211	2582	1	1	0	469.247	936.48	2	936.478	0.002	0	32.87	0.027	R	GPNHAVVSR	K	AA
1	3::G3X6N3	Serotransferrin OS=Bos taurus GN=TF PE=1 SV=1	4935	79783	451	451	74	74		-1		1279	824	1	1	0	473.211	944.408	2	944.413	-0.0051	0	30.28	0.016	K	SCHTAVDR	T	AA
1	3::G3X6N3	Serotransferrin OS=Bos taurus GN=TF PE=1 SV=1	4935	79783	451	451	74	74		-1		1280	943	1	1	0	473.214	944.413	2	944.413	-0.0006	0	38.59	0.0028	K	SCHTAVDR	T	AA
1	3::G3X6N3	Serotransferrin OS=Bos taurus GN=TF PE=1 SV=1	4935	79783	451	451	74	74		-1		1281	875	1	1	0	473.214	944.413	2	944.413	-0.0001	0	36.83	0.0043	K	SCHTAVDR	T	AA
1	3::G3X6N3	Serotransferrin OS=Bos taurus GN=TF PE=1 SV=1	4935	79783	451	451	74	74		-1		1282	1094	1	1	0	473.214	944.413	2	944.413	0.0001	0	35.25	0.0061	K	SCHTAVDR	T	AA
1	3::G3X6N3	Serotransferrin OS=Bos taurus GN=TF PE=1 SV=1	4935	79783	451	451	74	74		-1		1283	1017	1	1	0	473.214	944.413	2	944.413	0.0001	0	33.87	0.0085	K	SCHTAVDR	T	AA
1	3::G3X6N3	Serotransferrin OS=Bos taurus GN=TF PE=1 SV=1	4935	79783	451	451	74	74		-1		1284	1180	1	1	0	473.215	944.415	2	944.413	0.0016	0	36.29	0.0048	K	SCHTAVDR	T	AA
1	3::G3X6N3	Serotransferrin OS=Bos taurus GN=TF PE=1 SV=1	4935	79783	451	451	74	74		-1		1285	1360	1	1	0	473.215	944.416	2	944.413	0.0023	0	30.36	0.019	K	SCHTAVDR	T	AA
1	3::G3X6N3	Serotransferrin OS=Bos taurus GN=TF PE=1 SV=1	4935	79783	451	451	74	74		-1		1286	1263	1	1	0	473.216	944.417	2	944.413	0.0034	0	26.79	0.047	K	SCHTAVDR	T	AA
1	3::G3X6N3	Serotransferrin OS=Bos taurus GN=TF PE=1 SV=1	4935	79783	451	451	74	74		-1		1333	6223	1	1	0	475.233	948.452	2	948.452	-0.0001	0	40.78	0.0073	K	LCQLCAGK	G	AA
1	3::G3X6N3	Serotransferrin OS=Bos taurus GN=TF PE=1 SV=1	4935	79783	451	451	74	74		-1		1334	6108	1	1	0	475.233	948.452	2	948.452	0.0001	0	42.43	0.005	K	LCQLCAGK	G	AA
1	3::G3X6N3	Serotransferrin OS=Bos taurus GN=TF PE=1 SV=1	4935	79783	451	451	74	74		-1		1336	1010	1	1	0	475.734	949.454	2	949.454	-0.0002	1	39.05	0.009	K	DKATCVEK	I	AA
1	3::G3X6N3	Serotransferrin OS=Bos taurus GN=TF PE=1 SV=1	4935	79783	451	451	74	74		-1		1337	1257	1	1	0	475.734	949.454	2	949.454	0	1	32.25	0.043	K	DKATCVEK	I	AA
1	3::G3X6N3	Serotransferrin OS=Bos taurus GN=TF PE=1 SV=1	4935	79783	451	451	74	74		-1		1338	1090	1	1	0	475.734	949.454	2	949.454	0.0001	1	37.01	0.014	K	DKATCVEK	I	AA
1	3::G3X6N3	Serotransferrin OS=Bos taurus GN=TF PE=1 SV=1	4935	79783	451	451	74	74		-1		1339	1350	1	1	0	475.735	949.455	2	949.454	0.0008	1	35.63	0.02	K	DKATCVEK	I	AA
1	3::G3X6N3	Serotransferrin OS=Bos taurus GN=TF PE=1 SV=1	4935	79783	451	451	74	74		-1		1340	1175	1	1	0	475.735	949.455	2	949.454	0.0011	1	40.55	0.0064	K	DKATCVEK	I	AA
1	3::G3X6N3	Serotransferrin OS=Bos taurus GN=TF PE=1 SV=1	4935	79783	451	451	74	74		-1		1683	3139	1	1	0	496.22	990.426	2	990.426	-0.0001	0	30.56	0.029	K	TSHMDCIK	A	AA
1	3::G3X6N3	Serotransferrin OS=Bos taurus GN=TF PE=1 SV=1	4935	79783	451	451	74	74		-1		1684	3062	1	1	0	496.221	990.427	2	990.426	0.0003	0	41.3	0.0025	K	TSHMDCIK	A	AA
1	3::G3X6N3	Serotransferrin OS=Bos taurus GN=TF PE=1 SV=1	4935	79783	451	451	74	74		-1		1685	2975	1	1	0	496.222	990.429	2	990.426	0.0025	0	22.53	0.18	K	TSHMDCIK	A	AA
1	3::G3X6N3	Serotransferrin OS=Bos taurus GN=TF PE=1 SV=1	4935	79783	451	451	74	74		-1		1860	1160	1	1	0	504.215	1006.42	2	1006.42	-0.0059	0	15.65	0.46	K	TSHMDCIK	A	AA
1	3::G3X6N3	Serotransferrin OS=Bos taurus GN=TF PE=1 SV=1	4935	79783	451	451	74	74		-1		1862	1333	1	1	0	504.218	1006.42	2	1006.42	-0.0004	0	27.02	0.055	K	TSHMDCIK	A	AA
1	3::G3X6N3	Serotransferrin OS=Bos taurus GN=TF PE=1 SV=1	4935	79783	451	451	74	74		-1		1863	1241	1	1	0	504.218	1006.42	2	1006.42	0	0	20.87	0.23	K	TSHMDCIK	A	AA
1	3::G3X6N3	Serotransferrin OS=Bos taurus GN=TF PE=1 SV=1	4935	79783	451	451	74	74		-1		1865	1441	1	1	0	504.218	1006.42	2	1006.42	0.0008	0	28.42	0.04	K	TSHMDCIK	A	AA
1	3::G3X6N3	Serotransferrin OS=Bos taurus GN=TF PE=1 SV=1	4935	79783	451	451	74	74		-1		1962	846	1	1	0	508.258	1014.5	2	1014.5	-0.0009	1	39.53	0.0052	K	KSCHTGLGR	S	AA
1	3::G3X6N3	Serotransferrin OS=Bos taurus GN=TF PE=1 SV=1	4935	79783	451	451	74	74		-1		2149	12313	1	1	0	519.747	1037.48	2	1037.49	-0.0052	0	37.5	0.0095	K	ENFEVLCK	D	AA
1	3::G3X6N3	Serotransferrin OS=Bos taurus GN=TF PE=1 SV=1	4935	79783	451	451	74	74		-1		2150	12437	1	1	0	519.749	1037.48	2	1037.49	-0.0016	0	35.02	0.019	K	ENFEVLCK	D	AA
1	3::G3X6N3	Serotransferrin OS=Bos taurus GN=TF PE=1 SV=1	4935	79783	451	451	74	74		-1		2335	14929	1	1	1	530.763	1059.51	2	1059.52	-0.0067	0	31.27	0.065	R	SAGWNIPMGK	L	AA
1	3::G3X6N3	Serotransferrin OS=Bos taurus GN=TF PE=1 SV=1	4935	79783	451	451	74	74		-1		2336	14834	1	1	1	530.766	1059.52	2	1059.52	-0.0003	0	34.39	0.033	R	SAGWNIPMGK	L	AA
1	3::G3X6N3	Serotransferrin OS=Bos taurus GN=TF PE=1 SV=1	4935	79783	451	451	74	74		-1		2481	14924	1	1	1	538.761	1075.51	2	1075.51	-0.0046	0	28.62	0.11	R	SAGWNIPMGK	L	AA
1	3::G3X6N3	Serotransferrin OS=Bos taurus GN=TF PE=1 SV=1	4935	79783	451	451	74	74		-1		2482	11778	1	1	1	538.761	1075.51	2	1075.51	-0.0038	0	31.07	0.066	R	SAGWNIPMGK	L	AA
1	3::G3X6N3	Serotransferrin OS=Bos taurus GN=TF PE=1 SV=1	4935	79783	451	451	74	74		-1		2483	12919	1	1	1	538.762	1075.51	2	1075.51	-0.0028	0	36.89	0.018	R	SAGWNIPMGK	L	AA
1	3::G3X6N3	Serotransferrin OS=Bos taurus GN=TF PE=1 SV=1	4935	79783	451	451	74	74		-1		2484	12397	1	1	1	538.762	1075.51	2	1075.51	-0.0027	0	25.53	0.25	R	SAGWNIPMGK	L	AA
1	3::G3X6N3	Serotransferrin OS=Bos taurus GN=TF PE=1 SV=1	4935	79783	451	451	74	74		-1		2485	11657	1	1	1	538.762	1075.51	2	1075.51	-0.0018	0	27.85	0.14	R	SAGWNIPMGK	L	AA
1	3::G3X6N3	Serotransferrin OS=Bos taurus GN=TF PE=1 SV=1	4935	79783	451	451	74	74		-1		2486	12011	1	1	1	538.762	1075.51	2	1075.51	-0.0018	0	40.49	0.0079	R	SAGWNIPMGK	L	AA
1	3::G3X6N3	Serotransferrin OS=Bos taurus GN=TF PE=1 SV=1	4935	79783	451	451	74	74		-1		2487	11525	1	1	1	538.763	1075.51	2	1075.51	-0.0016	0	42.53	0.0049	R	SAGWNIPMGK	L	AA
1	3::G3X6N3	Serotransferrin OS=Bos taurus GN=TF PE=1 SV=1	4935	79783	451	451	74	74		-1		2488	12673	1	1	1	538.763	1075.51	2	1075.51	-0.0012	0	32.38	0.051	R	SAGWNIPMGK	L	AA
1	3::G3X6N3	Serotransferrin OS=Bos taurus GN=TF PE=1 SV=1	4935	79783	451	451	74	74		-1		2489	12128	1	1	1	538.763	1075.51	2	1075.51	-0.001	0	39.3	0.0095	R	SAGWNIPMGK	L	AA
1	3::G3X6N3	Serotransferrin OS=Bos taurus GN=TF PE=1 SV=1	4935	79783	451	451	74	74		-1		2490	11893	1	1	1	538.763	1075.51	2	1075.51	-0.0006	0	36.93	0.016	R	SAGWNIPMGK	L	AA
1	3::G3X6N3	Serotransferrin OS=Bos taurus GN=TF PE=1 SV=1	4935	79783	451	451	74	74		-1		2491	12551	1	1	1	538.763	1075.51	2	1075.51	-0.0004	0	39.37	0.011	R	SAGWNIPMGK	L	AA
1	3::G3X6N3	Serotransferrin OS=Bos taurus GN=TF PE=1 SV=1	4935	79783	451	451	74	74		-1		2492	12257	1	1	1	538.763	1075.51	2	1075.51	0.0003	0	44.26	0.0034	R	SAGWNIPMGK	L	AA
1	3::G3X6N3	Serotransferrin OS=Bos taurus GN=TF PE=1 SV=1	4935	79783	451	451	74	74		-1		2766	13528	1	1	0	549.255	1096.5	2	1096.5	-0.002	0	48.42	0.00058	R	YYGYTGAFR	C	AA
1	3::G3X6N3	Serotransferrin OS=Bos taurus GN=TF PE=1 SV=1	4935	79783	451	451	74	74		-1		2767	13306	1	1	0	549.256	1096.5	2	1096.5	-0.0005	0	48.94	0.00053	R	YYGYTGAFR	C	AA
1	3::G3X6N3	Serotransferrin OS=Bos taurus GN=TF PE=1 SV=1	4935	79783	451	451	74	74		-1		2768	13416	1	1	0	549.256	1096.5	2	1096.5	0.0005	0	54.05	0.00016	R	YYGYTGAFR	C	AA
1	3::G3X6N3	Serotransferrin OS=Bos taurus GN=TF PE=1 SV=1	4935	79783	451	451	74	74		-1		2769	13639	1	1	0	549.258	1096.5	2	1096.5	0.0034	0	41.95	0.0029	R	YYGYTGAFR	C	AA
1	3::G3X6N3	Serotransferrin OS=Bos taurus GN=TF PE=1 SV=1	4935	79783	451	451	74	74		-1		2771	14511	1	1	0	549.262	1096.51	2	1096.5	0.012	0	25.71	0.13	R	YYGYTGAFR	C	AA
1	3::G3X6N3	Serotransferrin OS=Bos taurus GN=TF PE=1 SV=1	4935	79783	451	451	74	74		-1		2816	3385	1	1	0	552.74	1103.47	2	1103.47	-0.0004	0	36.33	0.0037	K	ECVPNSNER	Y	AA
1	3::G3X6N3	Serotransferrin OS=Bos taurus GN=TF PE=1 SV=1	4935	79783	451	451	74	74		-1		2817	3303	1	1	0	552.74	1103.47	2	1103.47	-0.0004	0	51.53	0.00011	K	ECVPNSNER	Y	AA
1	3::G3X6N3	Serotransferrin OS=Bos taurus GN=TF PE=1 SV=1	4935	79783	451	451	74	74		-1		2818	3473	1	1	0	552.74	1103.47	2	1103.47	0	0	41	0.0014	K	ECVPNSNER	Y	AA
1	3::G3X6N3	Serotransferrin OS=Bos taurus GN=TF PE=1 SV=1	4935	79783	451	451	74	74		-1		2819	3558	1	1	0	552.741	1103.47	2	1103.47	0.001	0	32.93	0.0089	K	ECVPNSNER	Y	AA
1	3::G3X6N3	Serotransferrin OS=Bos taurus GN=TF PE=1 SV=1	4935	79783	451	451	74	74		-1		3076	12425	1	1	0	561.793	1121.57	2	1121.57	-0.0003	1	50.07	0.00072	K	DLLFRDDTK	C	AA
1	3::G3X6N3	Serotransferrin OS=Bos taurus GN=TF PE=1 SV=1	4935	79783	451	451	74	74		-1		3077	12304	1	1	0	561.794	1121.57	2	1121.57	0.0013	1	48.51	0.0011	K	DLLFRDDTK	C	AA
1	3::G3X6N3	Serotransferrin OS=Bos taurus GN=TF PE=1 SV=1	4935	79783	451	451	74	74		-1		3080	12542	1	1	0	561.796	1121.58	2	1121.57	0.0054	1	55.36	0.00021	K	DLLFRDDTK	C	AA
1	3::G3X6N3	Serotransferrin OS=Bos taurus GN=TF PE=1 SV=1	4935	79783	451	451	74	74		-1		3496	6749	1	1	0	386.18	1155.52	3	1155.52	-0.0061	0	36.76	0.0078	K	WCAIGHQER	T	AA
1	3::G3X6N3	Serotransferrin OS=Bos taurus GN=TF PE=1 SV=1	4935	79783	451	451	74	74		-1		3497	6324	1	1	0	386.182	1155.52	3	1155.52	-0.001	0	38.2	0.0063	K	WCAIGHQER	T	AA
1	3::G3X6N3	Serotransferrin OS=Bos taurus GN=TF PE=1 SV=1	4935	79783	451	451	74	74		-1		3498	6580	1	1	0	386.182	1155.52	3	1155.52	-0.0009	0	42.47	0.0023	K	WCAIGHQER	T	AA
1	3::G3X6N3	Serotransferrin OS=Bos taurus GN=TF PE=1 SV=1	4935	79783	451	451	74	74		-1		3499	6438	1	1	0	386.182	1155.52	3	1155.52	-0.0007	0	37.78	0.0069	K	WCAIGHQER	T	AA
1	3::G3X6N3	Serotransferrin OS=Bos taurus GN=TF PE=1 SV=1	4935	79783	451	451	74	74		-1		3500	6205	1	1	0	386.182	1155.52	3	1155.52	-0.0007	0	41.52	0.0029	K	WCAIGHQER	T	AA
1	3::G3X6N3	Serotransferrin OS=Bos taurus GN=TF PE=1 SV=1	4935	79783	451	451	74	74		-1		3501	6226	1	1	0	578.769	1155.52	2	1155.52	0	0	41.53	0.0029	K	WCAIGHQER	T	AA
1	3::G3X6N3	Serotransferrin OS=Bos taurus GN=TF PE=1 SV=1	4935	79783	451	451	74	74		-1		3502	6344	1	1	0	578.77	1155.53	2	1155.52	0.0007	0	45.75	0.0011	K	WCAIGHQER	T	AA
1	3::G3X6N3	Serotransferrin OS=Bos taurus GN=TF PE=1 SV=1	4935	79783	451	451	74	74		-1		3670	8993	1	1	0	583.797	1165.58	2	1165.58	0.0002	1	70.81	6.2e-06	K	KENFEVLCK	D	AA
1	3::G3X6N3	Serotransferrin OS=Bos taurus GN=TF PE=1 SV=1	4935	79783	451	451	74	74		-1		3671	8898	1	1	0	389.534	1165.58	3	1165.58	0.0006	1	34.97	0.024	K	KENFEVLCK	D	AA
1	3::G3X6N3	Serotransferrin OS=Bos taurus GN=TF PE=1 SV=1	4935	79783	451	451	74	74		-1		3672	8880	1	1	0	583.798	1165.58	2	1165.58	0.0015	1	62.01	4.6e-05	K	KENFEVLCK	D	AA
1	3::G3X6N3	Serotransferrin OS=Bos taurus GN=TF PE=1 SV=1	4935	79783	451	451	74	74		-1		4266	10021	1	1	0	608.313	1214.61	2	1214.61	-0.0006	0	51.55	0.00052	K	LLEACTFHKP	-	AA
1	3::G3X6N3	Serotransferrin OS=Bos taurus GN=TF PE=1 SV=1	4935	79783	451	451	74	74		-1		4267	10142	1	1	0	608.313	1214.61	2	1214.61	-0.0005	0	52.26	0.00044	K	LLEACTFHKP	-	AA
1	3::G3X6N3	Serotransferrin OS=Bos taurus GN=TF PE=1 SV=1	4935	79783	451	451	74	74		-1		4268	10009	1	1	0	405.878	1214.61	3	1214.61	-0.0004	0	44.26	0.0028	K	LLEACTFHKP	-	AA
1	3::G3X6N3	Serotransferrin OS=Bos taurus GN=TF PE=1 SV=1	4935	79783	451	451	74	74		-1		4269	10239	1	1	0	405.878	1214.61	3	1214.61	-0.0003	0	44.9	0.0024	K	LLEACTFHKP	-	AA
1	3::G3X6N3	Serotransferrin OS=Bos taurus GN=TF PE=1 SV=1	4935	79783	451	451	74	74		-1		4270	10125	1	1	0	405.878	1214.61	3	1214.61	0.0001	0	40.51	0.0066	K	LLEACTFHKP	-	AA
1	3::G3X6N3	Serotransferrin OS=Bos taurus GN=TF PE=1 SV=1	4935	79783	451	451	74	74		-1		4640	13605	1	1	0	417.55	1249.63	3	1249.63	-0.0015	1	26.11	0.21	K	DTDFKLNELR	G	AA
1	3::G3X6N3	Serotransferrin OS=Bos taurus GN=TF PE=1 SV=1	4935	79783	451	451	74	74		-1		4641	13527	1	1	0	625.822	1249.63	2	1249.63	-0.0009	1	54.51	0.00031	K	DTDFKLNELR	G	AA
1	3::G3X6N3	Serotransferrin OS=Bos taurus GN=TF PE=1 SV=1	4935	79783	451	451	74	74		-1		4642	13502	1	1	0	417.55	1249.63	3	1249.63	-0.0008	1	47.72	0.0015	K	DTDFKLNELR	G	AA
1	3::G3X6N3	Serotransferrin OS=Bos taurus GN=TF PE=1 SV=1	4935	79783	451	451	74	74		-1		4643	13418	1	1	0	625.822	1249.63	2	1249.63	-0.0005	1	60.57	7.6e-05	K	DTDFKLNELR	G	AA
1	3::G3X6N3	Serotransferrin OS=Bos taurus GN=TF PE=1 SV=1	4935	79783	451	451	74	74		-1		4644	13395	1	1	0	417.551	1249.63	3	1249.63	0.0003	1	47.54	0.0015	K	DTDFKLNELR	G	AA
1	3::G3X6N3	Serotransferrin OS=Bos taurus GN=TF PE=1 SV=1	4935	79783	451	451	74	74		-1		4653	13788	1	1	0	417.878	1250.61	3	1250.61	-0.0008	1	54.71	0.00028	K	DTDFKLNELR	G	AA
1	3::G3X6N3	Serotransferrin OS=Bos taurus GN=TF PE=1 SV=1	4935	79783	451	451	74	74		-1		4654	14588	1	1	0	417.879	1250.61	3	1250.61	-0.0004	1	42.72	0.0045	K	DTDFKLNELR	G	AA
1	3::G3X6N3	Serotransferrin OS=Bos taurus GN=TF PE=1 SV=1	4935	79783	451	451	74	74		-1		4655	13901	1	1	0	417.88	1250.62	3	1250.61	0.0026	1	34.24	0.031	K	DTDFKLNELR	G	AA
1	3::G3X6N3	Serotransferrin OS=Bos taurus GN=TF PE=1 SV=1	4935	79783	451	451	74	74		-1		4925	14371	1	1	0	426.562	1276.67	3	1276.67	-0.0009	1	52.42	0.00053	K	DSADGFLKIPSK	M	AA
1	3::G3X6N3	Serotransferrin OS=Bos taurus GN=TF PE=1 SV=1	4935	79783	451	451	74	74		-1		4926	13993	1	1	0	426.563	1276.67	3	1276.67	-0.0002	1	43.85	0.0038	K	DSADGFLKIPSK	M	AA
1	3::G3X6N3	Serotransferrin OS=Bos taurus GN=TF PE=1 SV=1	4935	79783	451	451	74	74		-1		4927	14478	1	1	0	426.563	1276.67	3	1276.67	0.0021	1	52.59	0.00047	K	DSADGFLKIPSK	M	AA
1	3::G3X6N3	Serotransferrin OS=Bos taurus GN=TF PE=1 SV=1	4935	79783	451	451	74	74		-1		4929	14423	1	1	0	639.343	1276.67	2	1276.67	0.0062	1	74.2	2.9e-06	K	DSADGFLKIPSK	M	AA
1	3::G3X6N3	Serotransferrin OS=Bos taurus GN=TF PE=1 SV=1	4935	79783	451	451	74	74		-1		5346	6385	1	1	0	435.898	1304.67	3	1304.67	-0.0015	1	46.37	0.0021	K	ILNKQQDDFGK	S	AA
1	3::G3X6N3	Serotransferrin OS=Bos taurus GN=TF PE=1 SV=1	4935	79783	451	451	74	74		-1		5347	6151	1	1	0	435.898	1304.67	3	1304.67	0	1	51.92	0.00059	K	ILNKQQDDFGK	S	AA
1	3::G3X6N3	Serotransferrin OS=Bos taurus GN=TF PE=1 SV=1	4935	79783	451	451	74	74		-1		5348	5688	1	1	0	435.898	1304.67	3	1304.67	0.0001	1	56.3	0.00021	K	ILNKQQDDFGK	S	AA
1	3::G3X6N3	Serotransferrin OS=Bos taurus GN=TF PE=1 SV=1	4935	79783	451	451	74	74		-1		5349	6054	1	1	0	435.898	1304.67	3	1304.67	0.0001	1	55.01	0.00029	K	ILNKQQDDFGK	S	AA
1	3::G3X6N3	Serotransferrin OS=Bos taurus GN=TF PE=1 SV=1	4935	79783	451	451	74	74		-1		5351	6065	1	1	0	653.344	1304.67	2	1304.67	0.0012	1	79.72	9.3e-07	K	ILNKQQDDFGK	S	AA
1	3::G3X6N3	Serotransferrin OS=Bos taurus GN=TF PE=1 SV=1	4935	79783	451	451	74	74		-1		5352	6170	1	1	0	653.344	1304.67	2	1304.67	0.0017	1	79.12	1.1e-06	K	ILNKQQDDFGK	S	AA
1	3::G3X6N3	Serotransferrin OS=Bos taurus GN=TF PE=1 SV=1	4935	79783	451	451	74	74		-1		5353	6272	1	1	0	435.899	1304.67	3	1304.67	0.0019	1	44.13	0.0034	K	ILNKQQDDFGK	S	AA
1	3::G3X6N3	Serotransferrin OS=Bos taurus GN=TF PE=1 SV=1	4935	79783	451	451	74	74		-1		5383	7617	1	1	0	436.226	1305.66	3	1305.66	-0.0013	1	49.07	0.0012	K	ILNKQQDDFGK	S	AA
1	3::G3X6N3	Serotransferrin OS=Bos taurus GN=TF PE=1 SV=1	4935	79783	451	451	74	74		-1		5384	7220	1	1	0	653.837	1305.66	2	1305.66	0.0023	1	36.48	0.021	K	ILNKQQDDFGK	S	AA
1	3::G3X6N3	Serotransferrin OS=Bos taurus GN=TF PE=1 SV=1	4935	79783	451	451	74	74		-1		5385	7203	1	1	0	436.228	1305.66	3	1305.66	0.0071	1	39.57	0.0095	K	ILNKQQDDFGK	S	AA
1	3::G3X6N3	Serotransferrin OS=Bos taurus GN=TF PE=1 SV=1	4935	79783	451	451	74	74		-1		5452	11375	1	1	0	437.889	1310.65	3	1310.65	-0.0007	0	46.64	0.0016	K	ELPDPQESIQR	A	AA
1	3::G3X6N3	Serotransferrin OS=Bos taurus GN=TF PE=1 SV=1	4935	79783	451	451	74	74		-1		5453	11381	1	1	0	656.331	1310.65	2	1310.65	-0.0002	0	54.62	0.00026	K	ELPDPQESIQR	A	AA
1	3::G3X6N3	Serotransferrin OS=Bos taurus GN=TF PE=1 SV=1	4935	79783	451	451	74	74		-1		5454	11502	1	1	0	656.331	1310.65	2	1310.65	0.0001	0	52.63	0.00041	K	ELPDPQESIQR	A	AA
1	3::G3X6N3	Serotransferrin OS=Bos taurus GN=TF PE=1 SV=1	4935	79783	451	451	74	74		-1		5455	11263	1	1	0	656.334	1310.65	2	1310.65	0.0075	0	45.24	0.0023	K	ELPDPQESIQR	A	AA
1	3::G3X6N3	Serotransferrin OS=Bos taurus GN=TF PE=1 SV=1	4935	79783	451	451	74	74		-1		5767	15446	1	1	0	668.352	1334.69	2	1334.69	-0.001	0	81.49	5.5e-07	R	ILESGPFVSCVK	K	AA
1	3::G3X6N3	Serotransferrin OS=Bos taurus GN=TF PE=1 SV=1	4935	79783	451	451	74	74		-1		5768	15554	1	1	0	668.353	1334.69	2	1334.69	0.0011	0	72.71	4.2e-06	R	ILESGPFVSCVK	K	AA
1	3::G3X6N3	Serotransferrin OS=Bos taurus GN=TF PE=1 SV=1	4935	79783	451	451	74	74		-1		5769	15671	1	1	0	668.353	1334.69	2	1334.69	0.0012	0	45.41	0.0023	R	ILESGPFVSCVK	K	AA
1	3::G3X6N3	Serotransferrin OS=Bos taurus GN=TF PE=1 SV=1	4935	79783	451	451	74	74		-1		5896	6678	1	1	0	449.543	1345.61	3	1345.61	-0.0012	0	43.89	0.0021	R	WCTISTHEANK	C	AA
1	3::G3X6N3	Serotransferrin OS=Bos taurus GN=TF PE=1 SV=1	4935	79783	451	451	74	74		-1		5897	6796	1	1	0	449.543	1345.61	3	1345.61	-0.001	0	42.22	0.0031	R	WCTISTHEANK	C	AA
1	3::G3X6N3	Serotransferrin OS=Bos taurus GN=TF PE=1 SV=1	4935	79783	451	451	74	74		-1		5898	6690	1	1	0	673.811	1345.61	2	1345.61	-0.0009	0	64.42	1.9e-05	R	WCTISTHEANK	C	AA
1	3::G3X6N3	Serotransferrin OS=Bos taurus GN=TF PE=1 SV=1	4935	79783	451	451	74	74		-1		5899	6817	1	1	0	673.812	1345.61	2	1345.61	0.0001	0	54.8	0.00017	R	WCTISTHEANK	C	AA
1	3::G3X6N3	Serotransferrin OS=Bos taurus GN=TF PE=1 SV=1	4935	79783	451	451	74	74		-1		5900	6908	1	1	0	449.544	1345.61	3	1345.61	0.001	0	46.45	0.0013	R	WCTISTHEANK	C	AA
1	3::G3X6N3	Serotransferrin OS=Bos taurus GN=TF PE=1 SV=1	4935	79783	451	451	74	74		-1		5991	12643	1	1	0	677.805	1353.6	2	1353.6	-0.0026	0	42.9	0.0023	K	NYELLCGDNTR	K	AA
1	3::G3X6N3	Serotransferrin OS=Bos taurus GN=TF PE=1 SV=1	4935	79783	451	451	74	74		-1		5992	12515	1	1	0	677.806	1353.6	2	1353.6	-0.0014	0	42.95	0.0026	K	NYELLCGDNTR	K	AA
1	3::G3X6N3	Serotransferrin OS=Bos taurus GN=TF PE=1 SV=1	4935	79783	451	451	74	74		-1		6157	17807	1	1	0	681.856	1361.7	2	1361.7	-0.0039	0	62.44	6.1e-05	K	CGLVPVLAENYK	T	AA
1	3::G3X6N3	Serotransferrin OS=Bos taurus GN=TF PE=1 SV=1	4935	79783	451	451	74	74		-1		6158	18049	1	1	0	681.857	1361.7	2	1361.7	-0.0019	0	36.02	0.026	K	CGLVPVLAENYK	T	AA
1	3::G3X6N3	Serotransferrin OS=Bos taurus GN=TF PE=1 SV=1	4935	79783	451	451	74	74		-1		6159	17930	1	1	0	681.858	1361.7	2	1361.7	-0.0003	0	71.17	7.7e-06	K	CGLVPVLAENYK	T	AA
1	3::G3X6N3	Serotransferrin OS=Bos taurus GN=TF PE=1 SV=1	4935	79783	451	451	74	74		-1		6173	18696	1	1	0	682.35	1362.69	2	1362.69	-0.0002	0	48.43	0.0014	K	CGLVPVLAENYK	T	AA
1	3::G3X6N3	Serotransferrin OS=Bos taurus GN=TF PE=1 SV=1	4935	79783	451	451	74	74		-1		6189	948	1	1	1	455.87	1364.59	3	1364.59	0.0002	1	28.3	0.048	K	TEDGSCKNTPEK	G	AA
1	3::G3X6N3	Serotransferrin OS=Bos taurus GN=TF PE=1 SV=1	4935	79783	451	451	74	74		-1		6427	9958	1	1	0	460.249	1377.72	3	1377.73	-0.0012	2	55.06	0.00025	K	KDTDFKLNELR	G	AA
1	3::G3X6N3	Serotransferrin OS=Bos taurus GN=TF PE=1 SV=1	4935	79783	451	451	74	74		-1		6428	9967	1	1	0	689.87	1377.72	2	1377.73	-0.0006	2	69.48	9.1e-06	K	KDTDFKLNELR	G	AA
1	3::G3X6N3	Serotransferrin OS=Bos taurus GN=TF PE=1 SV=1	4935	79783	451	451	74	74		-1		6429	10073	1	1	0	460.249	1377.73	3	1377.73	0.0006	2	51.69	0.00055	K	KDTDFKLNELR	G	AA
1	3::G3X6N3	Serotransferrin OS=Bos taurus GN=TF PE=1 SV=1	4935	79783	451	451	74	74		-1		6546	14537	1	1	0	695.34	1388.66	2	1388.67	-0.0035	0	70.56	8.1e-06	K	TSDANINWNNLK	G	AA
1	3::G3X6N3	Serotransferrin OS=Bos taurus GN=TF PE=1 SV=1	4935	79783	451	451	74	74		-1		6547	14059	1	1	0	695.34	1388.66	2	1388.67	-0.0034	0	92.34	5.4e-08	K	TSDANINWNNLK	G	AA
1	3::G3X6N3	Serotransferrin OS=Bos taurus GN=TF PE=1 SV=1	4935	79783	451	451	74	74		-1		6548	14300	1	1	0	695.34	1388.67	2	1388.67	-0.0024	0	33.26	0.046	K	TSDANINWNNLK	G	AA
1	3::G3X6N3	Serotransferrin OS=Bos taurus GN=TF PE=1 SV=1	4935	79783	451	451	74	74		-1		6549	13948	1	1	0	695.341	1388.67	2	1388.67	-0.0008	0	84.49	3.4e-07	K	TSDANINWNNLK	G	AA
1	3::G3X6N3	Serotransferrin OS=Bos taurus GN=TF PE=1 SV=1	4935	79783	451	451	74	74		-1		6550	14168	1	1	0	695.342	1388.67	2	1388.67	0.0006	0	78.39	1.4e-06	K	TSDANINWNNLK	G	AA
1	3::G3X6N3	Serotransferrin OS=Bos taurus GN=TF PE=1 SV=1	4935	79783	451	451	74	74		-1		6558	14744	1	1	0	695.833	1389.65	2	1389.65	-0.001	0	83.75	3.5e-07	K	TSDANINWNNLK	G	AA
1	3::G3X6N3	Serotransferrin OS=Bos taurus GN=TF PE=1 SV=1	4935	79783	451	451	74	74		-1		6559	13912	1	1	0	695.833	1389.65	2	1389.65	-0.0007	0	72.45	4.7e-06	K	TSDANINWNNLK	G	AA
1	3::G3X6N3	Serotransferrin OS=Bos taurus GN=TF PE=1 SV=1	4935	79783	451	451	74	74		-1		6561	14418	1	1	0	695.834	1389.65	2	1389.65	0.0004	0	74.82	2.7e-06	K	TSDANINWNNLK	G	AA
1	3::G3X6N3	Serotransferrin OS=Bos taurus GN=TF PE=1 SV=1	4935	79783	451	451	74	74		-1		6562	15422	1	1	0	695.835	1389.66	2	1389.65	0.0028	0	73.39	3.9e-06	K	TSDANINWNNLK	G	AA
1	3::G3X6N3	Serotransferrin OS=Bos taurus GN=TF PE=1 SV=1	4935	79783	451	451	74	74		-1		6563	14970	1	1	0	695.837	1389.66	2	1389.65	0.0071	0	45.29	0.0025	K	TSDANINWNNLK	G	AA
1	3::G3X6N3	Serotransferrin OS=Bos taurus GN=TF PE=1 SV=1	4935	79783	451	451	74	74		-1		6564	13441	1	1	0	695.837	1389.66	2	1389.65	0.0072	0	51.01	0.00068	K	TSDANINWNNLK	G	AA
1	3::G3X6N3	Serotransferrin OS=Bos taurus GN=TF PE=1 SV=1	4935	79783	451	451	74	74		-1		6565	13319	2	1	0	695.839	1389.66	2	1389.65	0.0101	0	50.88	0.00072	K	TSDANINWNNLK	G	AA
1	3::G3X6N3	Serotransferrin OS=Bos taurus GN=TF PE=1 SV=1	4935	79783	451	451	74	74		-1		6566	13205	2	1	0	695.843	1389.67	2	1389.65	0.0184	0	26.12	0.23	K	TSDANINWNNLK	G	AA
1	3::G3X6N3	Serotransferrin OS=Bos taurus GN=TF PE=1 SV=1	4935	79783	451	451	74	74		-1		6713	16754	1	1	0	466.224	1395.65	3	1395.65	-0.0018	0	45.27	0.002	K	CLMEGAGDVAFVK	H	AA
1	3::G3X6N3	Serotransferrin OS=Bos taurus GN=TF PE=1 SV=1	4935	79783	451	451	74	74		-1		6714	16706	1	1	0	698.833	1395.65	2	1395.65	-0.0017	0	86.15	1.6e-07	K	CLMEGAGDVAFVK	H	AA
1	3::G3X6N3	Serotransferrin OS=Bos taurus GN=TF PE=1 SV=1	4935	79783	451	451	74	74		-1		6715	16830	1	1	0	698.833	1395.65	2	1395.65	-0.0008	0	101.76	4.5e-09	K	CLMEGAGDVAFVK	H	AA
1	3::G3X6N3	Serotransferrin OS=Bos taurus GN=TF PE=1 SV=1	4935	79783	451	451	74	74		-1		6925	14862	1	1	0	706.83	1411.65	2	1411.65	-0.0023	0	70.19	5.9e-06	K	CLMEGAGDVAFVK	H	AA
1	3::G3X6N3	Serotransferrin OS=Bos taurus GN=TF PE=1 SV=1	4935	79783	451	451	74	74		-1		6926	14988	1	1	0	706.83	1411.65	2	1411.65	-0.0019	0	24.26	0.23	K	CLMEGAGDVAFVK	H	AA
1	3::G3X6N3	Serotransferrin OS=Bos taurus GN=TF PE=1 SV=1	4935	79783	451	451	74	74		-1		6927	13561	1	1	0	706.83	1411.65	2	1411.65	-0.0017	0	93.6	2.7e-08	K	CLMEGAGDVAFVK	H	AA
1	3::G3X6N3	Serotransferrin OS=Bos taurus GN=TF PE=1 SV=1	4935	79783	451	451	74	74		-1		6928	14290	1	1	0	706.83	1411.65	2	1411.65	-0.0013	0	93.62	2.7e-08	K	CLMEGAGDVAFVK	H	AA
1	3::G3X6N3	Serotransferrin OS=Bos taurus GN=TF PE=1 SV=1	4935	79783	451	451	74	74		-1		6929	14170	1	1	0	706.831	1411.65	2	1411.65	-0.0009	0	85.66	1.7e-07	K	CLMEGAGDVAFVK	H	AA
1	3::G3X6N3	Serotransferrin OS=Bos taurus GN=TF PE=1 SV=1	4935	79783	451	451	74	74		-1		6930	14417	1	1	0	706.831	1411.65	2	1411.65	0.0001	0	82.93	3.1e-07	K	CLMEGAGDVAFVK	H	AA
1	3::G3X6N3	Serotransferrin OS=Bos taurus GN=TF PE=1 SV=1	4935	79783	451	451	74	74		-1		6932	14064	1	1	0	706.831	1411.65	2	1411.65	0.0007	0	78.6	8.6e-07	K	CLMEGAGDVAFVK	H	AA
1	3::G3X6N3	Serotransferrin OS=Bos taurus GN=TF PE=1 SV=1	4935	79783	451	451	74	74		-1		6933	13954	1	1	0	706.832	1411.65	2	1411.65	0.0009	0	66.27	1.6e-05	K	CLMEGAGDVAFVK	H	AA
1	3::G3X6N3	Serotransferrin OS=Bos taurus GN=TF PE=1 SV=1	4935	79783	451	451	74	74		-1		6934	14528	1	1	0	706.832	1411.65	2	1411.65	0.0027	0	86.86	1.4e-07	K	CLMEGAGDVAFVK	H	AA
1	3::G3X6N3	Serotransferrin OS=Bos taurus GN=TF PE=1 SV=1	4935	79783	451	451	74	74		-1		6936	16730	1	1	0	706.834	1411.65	2	1411.65	0.0055	0	62.41	3.9e-05	K	CLMEGAGDVAFVK	H	AA
1	3::G3X6N3	Serotransferrin OS=Bos taurus GN=TF PE=1 SV=1	4935	79783	451	451	74	74		-1		7544	2622	1	1	0	724.332	1446.65	2	1446.65	-0.0032	1	27.71	0.1	K	GTGKECVPNSNER	Y	AA
1	3::G3X6N3	Serotransferrin OS=Bos taurus GN=TF PE=1 SV=1	4935	79783	451	451	74	74		-1		7545	2683	1	1	0	483.224	1446.65	3	1446.65	-0.0028	1	43.46	0.0028	K	GTGKECVPNSNER	Y	AA
1	3::G3X6N3	Serotransferrin OS=Bos taurus GN=TF PE=1 SV=1	4935	79783	451	451	74	74		-1		7546	2536	1	1	0	483.224	1446.65	3	1446.65	-0.0011	1	22.57	0.35	K	GTGKECVPNSNER	Y	AA
1	3::G3X6N3	Serotransferrin OS=Bos taurus GN=TF PE=1 SV=1	4935	79783	451	451	74	74		-1		7548	2606	1	1	0	483.224	1446.65	3	1446.65	-0.0004	1	55.51	0.00018	K	GTGKECVPNSNER	Y	AA
1	3::G3X6N3	Serotransferrin OS=Bos taurus GN=TF PE=1 SV=1	4935	79783	451	451	74	74		-1		7549	2762	1	1	0	483.225	1446.65	3	1446.65	0.0015	1	21.26	0.48	K	GTGKECVPNSNER	Y	AA
1	3::G3X6N3	Serotransferrin OS=Bos taurus GN=TF PE=1 SV=1	4935	79783	451	451	74	74		-1		7550	2547	1	1	0	724.337	1446.66	2	1446.65	0.0069	1	27.07	0.14	K	GTGKECVPNSNER	Y	AA
1	3::G3X6N3	Serotransferrin OS=Bos taurus GN=TF PE=1 SV=1	4935	79783	451	451	74	74		-1		7557	2933	1	1	0	724.823	1447.63	2	1447.64	-0.0051	1	56.41	0.0001	K	GTGKECVPNSNER	Y	AA
1	3::G3X6N3	Serotransferrin OS=Bos taurus GN=TF PE=1 SV=1	4935	79783	451	451	74	74		-1		7559	2856	1	1	0	724.825	1447.63	2	1447.64	-0.0015	1	29.14	0.063	K	GTGKECVPNSNER	Y	AA
1	3::G3X6N3	Serotransferrin OS=Bos taurus GN=TF PE=1 SV=1	4935	79783	451	451	74	74		-1		7560	2994	1	1	0	483.553	1447.64	3	1447.64	0.0003	1	44.04	0.0021	K	GTGKECVPNSNER	Y	AA
1	3::G3X6N3	Serotransferrin OS=Bos taurus GN=TF PE=1 SV=1	4935	79783	451	451	74	74		-1		7561	2906	1	1	0	483.553	1447.64	3	1447.64	0.0006	1	40.78	0.0043	K	GTGKECVPNSNER	Y	AA
1	3::G3X6N3	Serotransferrin OS=Bos taurus GN=TF PE=1 SV=1	4935	79783	451	451	74	74		-1		7562	3078	1	1	0	483.553	1447.64	3	1447.64	0.0015	1	26.53	0.12	K	GTGKECVPNSNER	Y	AA
1	3::G3X6N3	Serotransferrin OS=Bos taurus GN=TF PE=1 SV=1	4935	79783	451	451	74	74		-1		7563	3027	1	1	0	724.827	1447.64	2	1447.64	0.0037	1	24.98	0.17	K	GTGKECVPNSNER	Y	AA
1	3::G3X6N3	Serotransferrin OS=Bos taurus GN=TF PE=1 SV=1	4935	79783	451	451	74	74		-1		7564	3158	1	1	0	483.554	1447.64	3	1447.64	0.0046	1	23.24	0.27	K	GTGKECVPNSNER	Y	AA
1	3::G3X6N3	Serotransferrin OS=Bos taurus GN=TF PE=1 SV=1	4935	79783	451	451	74	74		-1		7566	2831	1	1	0	483.555	1447.64	3	1447.64	0.0075	1	32.36	0.036	K	GTGKECVPNSNER	Y	AA
1	3::G3X6N3	Serotransferrin OS=Bos taurus GN=TF PE=1 SV=1	4935	79783	451	451	74	74		-1		7584	3304	1	1	0	483.88	1448.62	3	1448.62	-0.0031	1	22.39	0.2	K	GTGKECVPNSNER	Y	AA
1	3::G3X6N3	Serotransferrin OS=Bos taurus GN=TF PE=1 SV=1	4935	79783	451	451	74	74		-1		7586	3234	1	1	0	483.882	1448.62	3	1448.62	0.0035	1	21.64	0.25	K	GTGKECVPNSNER	Y	AA
1	3::G3X6N3	Serotransferrin OS=Bos taurus GN=TF PE=1 SV=1	4935	79783	451	451	74	74		-1		7791	11981	1	1	0	732.394	1462.77	2	1462.79	-0.0111	1	51.39	0.00055	R	ILESGPFVSCVKK	T	AA
1	3::G3X6N3	Serotransferrin OS=Bos taurus GN=TF PE=1 SV=1	4935	79783	451	451	74	74		-1		7793	12091	1	1	0	732.399	1462.78	2	1462.79	-0.0012	1	77.93	1e-06	R	ILESGPFVSCVKK	T	AA
1	3::G3X6N3	Serotransferrin OS=Bos taurus GN=TF PE=1 SV=1	4935	79783	451	451	74	74		-1		7794	12056	1	1	0	488.602	1462.78	3	1462.79	-0.0009	1	74.62	2.2e-06	R	ILESGPFVSCVKK	T	AA
1	3::G3X6N3	Serotransferrin OS=Bos taurus GN=TF PE=1 SV=1	4935	79783	451	451	74	74		-1		7795	12179	1	1	0	488.602	1462.79	3	1462.79	-0.0004	1	60.33	5.9e-05	R	ILESGPFVSCVKK	T	AA
1	3::G3X6N3	Serotransferrin OS=Bos taurus GN=TF PE=1 SV=1	4935	79783	451	451	74	74		-1		7829	14971	1	1	0	733.821	1465.63	2	1465.64	-0.0084	0	69.31	4.6e-06	K	TYDSYLGDDYVR	A	AA
1	3::G3X6N3	Serotransferrin OS=Bos taurus GN=TF PE=1 SV=1	4935	79783	451	451	74	74		-1		7830	15303	1	1	0	733.823	1465.63	2	1465.64	-0.0056	0	73.92	1.6e-06	K	TYDSYLGDDYVR	A	AA
1	3::G3X6N3	Serotransferrin OS=Bos taurus GN=TF PE=1 SV=1	4935	79783	451	451	74	74		-1		7831	15194	1	1	0	733.824	1465.63	2	1465.64	-0.0019	0	77.76	7.4e-07	K	TYDSYLGDDYVR	A	AA
1	3::G3X6N3	Serotransferrin OS=Bos taurus GN=TF PE=1 SV=1	4935	79783	451	451	74	74		-1		7832	15082	1	1	0	733.825	1465.64	2	1465.64	-0.0008	0	77.8	7.3e-07	K	TYDSYLGDDYVR	A	AA
1	3::G3X6N3	Serotransferrin OS=Bos taurus GN=TF PE=1 SV=1	4935	79783	451	451	74	74		-1		7833	15508	1	1	0	733.828	1465.64	2	1465.64	0.0045	0	20.73	0.41	K	TYDSYLGDDYVR	A	AA
1	3::G3X6N3	Serotransferrin OS=Bos taurus GN=TF PE=1 SV=1	4935	79783	451	451	74	74		-1		7867	10448	1	1	0	489.902	1466.69	3	1466.68	0.0028	1	63.19	3.5e-05	K	ENFEVLCKDGTR	K	AA
1	3::G3X6N3	Serotransferrin OS=Bos taurus GN=TF PE=1 SV=1	4935	79783	451	451	74	74		-1		7891	19997	1	1	0	490.26	1467.76	3	1467.76	-0.0013	1	46.37	0.0019	K	DLLFKDSADGFLK	I	AA
1	3::G3X6N3	Serotransferrin OS=Bos taurus GN=TF PE=1 SV=1	4935	79783	451	451	74	74		-1		7892	19731	1	1	0	490.261	1467.76	3	1467.76	-0.001	1	43.6	0.0036	K	DLLFKDSADGFLK	I	AA
1	3::G3X6N3	Serotransferrin OS=Bos taurus GN=TF PE=1 SV=1	4935	79783	451	451	74	74		-1		7893	20116	1	1	0	490.261	1467.76	3	1467.76	-0.0008	1	56.07	0.0002	K	DLLFKDSADGFLK	I	AA
1	3::G3X6N3	Serotransferrin OS=Bos taurus GN=TF PE=1 SV=1	4935	79783	451	451	74	74		-1		7894	20050	1	1	0	734.888	1467.76	2	1467.76	0.0005	1	62.2	4.7e-05	K	DLLFKDSADGFLK	I	AA
1	3::G3X6N3	Serotransferrin OS=Bos taurus GN=TF PE=1 SV=1	4935	79783	451	451	74	74		-1		7895	20244	1	1	0	490.262	1467.76	3	1467.76	0.0016	1	50.17	0.00074	K	DLLFKDSADGFLK	I	AA
1	3::G3X6N3	Serotransferrin OS=Bos taurus GN=TF PE=1 SV=1	4935	79783	451	451	74	74		-1		7897	20164	1	1	0	734.89	1467.76	2	1467.76	0.0039	1	37.41	0.014	K	DLLFKDSADGFLK	I	AA
1	3::G3X6N3	Serotransferrin OS=Bos taurus GN=TF PE=1 SV=1	4935	79783	451	451	74	74		-1		8101	9376	1	1	0	494.904	1481.69	3	1481.69	-0.0021	1	24.53	0.26	K	NYELLCGDNTRK	S	AA
1	3::G3X6N3	Serotransferrin OS=Bos taurus GN=TF PE=1 SV=1	4935	79783	451	451	74	74		-1		8102	8958	1	1	0	741.853	1481.69	2	1481.69	-0.0015	1	68.87	9.7e-06	R	KNYELLCGDNTR	K	AA
1	3::G3X6N3	Serotransferrin OS=Bos taurus GN=TF PE=1 SV=1	4935	79783	451	451	74	74		-1		8103	9036	1	1	0	494.905	1481.69	3	1481.69	-0.0004	1	54.78	0.00027	R	KNYELLCGDNTR	K	AA
1	3::G3X6N3	Serotransferrin OS=Bos taurus GN=TF PE=1 SV=1	4935	79783	451	451	74	74		-1		8104	8904	1	1	0	494.905	1481.69	3	1481.69	0.0003	1	58.12	0.00012	R	KNYELLCGDNTR	K	AA
1	3::G3X6N3	Serotransferrin OS=Bos taurus GN=TF PE=1 SV=1	4935	79783	451	451	74	74		-1		8105	9383	1	1	0	741.855	1481.7	2	1481.69	0.0029	1	31.32	0.059	K	NYELLCGDNTRK	S	AA
1	3::G3X6N3	Serotransferrin OS=Bos taurus GN=TF PE=1 SV=1	4935	79783	451	451	74	74		-1		8116	10063	1	1	0	495.232	1482.67	3	1482.68	-0.0025	1	26.31	0.15	K	NYELLCGDNTRK	S	AA
1	3::G3X6N3	Serotransferrin OS=Bos taurus GN=TF PE=1 SV=1	4935	79783	451	451	74	74		-1		8117	9944	1	1	0	495.232	1482.68	3	1482.68	-0.0022	1	56.57	0.00014	R	KNYELLCGDNTR	K	AA
1	3::G3X6N3	Serotransferrin OS=Bos taurus GN=TF PE=1 SV=1	4935	79783	451	451	74	74		-1		8118	10494	1	1	0	495.233	1482.68	3	1482.68	-0.001	1	31.49	0.047	K	NYELLCGDNTRK	S	AA
1	3::G3X6N3	Serotransferrin OS=Bos taurus GN=TF PE=1 SV=1	4935	79783	451	451	74	74		-1		8120	10684	1	1	0	495.235	1482.68	3	1482.68	0.0065	1	43.31	0.0032	R	KNYELLCGDNTR	K	AA
1	3::G3X6N3	Serotransferrin OS=Bos taurus GN=TF PE=1 SV=1	4935	79783	451	451	74	74		-1		8121	9285	1	1	0	742.352	1482.69	2	1482.68	0.0114	1	38.62	0.01	K	NYELLCGDNTRK	S	AA
1	3::G3X6N3	Serotransferrin OS=Bos taurus GN=TF PE=1 SV=1	4935	79783	451	451	74	74		-1		8126	9149	1	1	0	495.242	1482.7	3	1482.68	0.0266	1	38.38	0.012	R	KNYELLCGDNTR	K	AA
1	3::G3X6N3	Serotransferrin OS=Bos taurus GN=TF PE=1 SV=1	4935	79783	451	451	74	74		-1		8138	9622	1	1	0	495.57	1483.69	3	1483.66	0.0262	1	30.27	0.064	R	KNYELLCGDNTR	K	AA
1	3::G3X6N3	Serotransferrin OS=Bos taurus GN=TF PE=1 SV=1	4935	79783	451	451	74	74		-1		8193	11986	1	1	0	744.918	1487.82	2	1487.83	-0.0125	1	49.2	0.00068	K	NTPEKGYLAVAVVK	T	AA
1	3::G3X6N3	Serotransferrin OS=Bos taurus GN=TF PE=1 SV=1	4935	79783	451	451	74	74		-1		8194	11967	1	1	0	496.952	1487.83	3	1487.83	-0.0016	1	55.9	0.00012	K	NTPEKGYLAVAVVK	T	AA
1	3::G3X6N3	Serotransferrin OS=Bos taurus GN=TF PE=1 SV=1	4935	79783	451	451	74	74		-1		8195	11866	1	1	0	744.924	1487.83	2	1487.83	-0.0013	1	87.13	8.9e-08	K	NTPEKGYLAVAVVK	T	AA
1	3::G3X6N3	Serotransferrin OS=Bos taurus GN=TF PE=1 SV=1	4935	79783	451	451	74	74		-1		8196	12085	1	1	0	496.952	1487.83	3	1487.83	0	1	27.93	0.074	K	NTPEKGYLAVAVVK	T	AA
1	3::G3X6N3	Serotransferrin OS=Bos taurus GN=TF PE=1 SV=1	4935	79783	451	451	74	74		-1		8207	14746	1	1	0	497.281	1488.82	3	1488.82	0.0035	1	59.54	6.1e-05	K	NTPEKGYLAVAVVK	T	AA
1	3::G3X6N3	Serotransferrin OS=Bos taurus GN=TF PE=1 SV=1	4935	79783	451	451	74	74		-1		8208	11847	1	1	0	497.287	1488.84	3	1488.82	0.0195	1	52.54	0.00022	K	NTPEKGYLAVAVVK	T	AA
1	3::G3X6N3	Serotransferrin OS=Bos taurus GN=TF PE=1 SV=1	4935	79783	451	451	74	74		-1		8501	3888	1	1	0	504.249	1509.73	3	1509.74	-0.01	0	68.33	1.3e-05	R	KPVTDAENCHLAR	G	AA
1	3::G3X6N3	Serotransferrin OS=Bos taurus GN=TF PE=1 SV=1	4935	79783	451	451	74	74		-1		8509	4363	1	1	0	504.581	1510.72	3	1510.72	0.0015	0	95.96	2.2e-08	R	KPVTDAENCHLAR	G	AA
1	3::G3X6N3	Serotransferrin OS=Bos taurus GN=TF PE=1 SV=1	4935	79783	451	451	74	74		-1		8712	9140	1	1	0	507.941	1520.8	3	1520.8	-0.0003	2	43.59	0.0035	K	NLKKENFEVLCK	D	AA
1	3::G3X6N3	Serotransferrin OS=Bos taurus GN=TF PE=1 SV=1	4935	79783	451	451	74	74		-1		8713	9252	1	1	0	507.941	1520.8	3	1520.8	-0.0002	2	52.99	0.0004	K	NLKKENFEVLCK	D	AA
1	3::G3X6N3	Serotransferrin OS=Bos taurus GN=TF PE=1 SV=1	4935	79783	451	451	74	74		-1		8715	9176	1	1	0	761.409	1520.8	2	1520.8	0.0008	2	43.73	0.0033	K	NLKKENFEVLCK	D	AA
1	3::G3X6N3	Serotransferrin OS=Bos taurus GN=TF PE=1 SV=1	4935	79783	451	451	74	74		-1		8716	9166	1	1	0	761.409	1520.8	2	1520.8	0.001	2	37.26	0.015	K	NLKKENFEVLCK	D	AA
1	3::G3X6N3	Serotransferrin OS=Bos taurus GN=TF PE=1 SV=1	4935	79783	451	451	74	74		-1		9074	24574	1	1	0	775.902	1549.79	2	1549.8	-0.0069	0	48.29	0.0015	R	TAGWNIPMGLLYSK	I	AA
1	3::G3X6N3	Serotransferrin OS=Bos taurus GN=TF PE=1 SV=1	4935	79783	451	451	74	74		-1		9077	24367	1	1	0	775.905	1549.8	2	1549.8	-0.0009	0	71.88	6.2e-06	R	TAGWNIPMGLLYSK	I	AA
1	3::G3X6N3	Serotransferrin OS=Bos taurus GN=TF PE=1 SV=1	4935	79783	451	451	74	74		-1		9078	24487	1	1	0	775.906	1549.8	2	1549.8	0.0006	0	61.34	6.8e-05	R	TAGWNIPMGLLYSK	I	AA
1	3::G3X6N3	Serotransferrin OS=Bos taurus GN=TF PE=1 SV=1	4935	79783	451	451	74	74		-1		9084	24246	1	1	0	776.398	1550.78	2	1550.78	0.0003	0	29.74	0.11	R	TAGWNIPMGLLYSK	I	AA
1	3::G3X6N3	Serotransferrin OS=Bos taurus GN=TF PE=1 SV=1	4935	79783	451	451	74	74		-1		9192	21159	1	1	0	783.898	1565.78	2	1565.79	-0.0101	0	41.89	0.0064	R	TAGWNIPMGLLYSK	I	AA
1	3::G3X6N3	Serotransferrin OS=Bos taurus GN=TF PE=1 SV=1	4935	79783	451	451	74	74		-1		9194	21397	1	1	0	783.901	1565.79	2	1565.79	-0.0031	0	42.01	0.0059	R	TAGWNIPMGLLYSK	I	AA
1	3::G3X6N3	Serotransferrin OS=Bos taurus GN=TF PE=1 SV=1	4935	79783	451	451	74	74		-1		9195	23056	1	1	0	783.901	1565.79	2	1565.79	-0.0029	0	25.91	0.24	R	TAGWNIPMGLLYSK	I	AA
1	3::G3X6N3	Serotransferrin OS=Bos taurus GN=TF PE=1 SV=1	4935	79783	451	451	74	74		-1		9196	22571	1	1	0	783.902	1565.79	2	1565.79	-0.0022	0	46.81	0.002	R	TAGWNIPMGLLYSK	I	AA
1	3::G3X6N3	Serotransferrin OS=Bos taurus GN=TF PE=1 SV=1	4935	79783	451	451	74	74		-1		9197	22026	1	1	0	783.902	1565.79	2	1565.79	-0.0013	0	53.45	0.00042	R	TAGWNIPMGLLYSK	I	AA
1	3::G3X6N3	Serotransferrin OS=Bos taurus GN=TF PE=1 SV=1	4935	79783	451	451	74	74		-1		9199	22146	1	1	0	783.902	1565.79	2	1565.79	-0.0011	0	36.59	0.02	R	TAGWNIPMGLLYSK	I	AA
1	3::G3X6N3	Serotransferrin OS=Bos taurus GN=TF PE=1 SV=1	4935	79783	451	451	74	74		-1		9201	21901	1	1	0	783.903	1565.79	2	1565.79	-0.0001	0	62.51	5.1e-05	R	TAGWNIPMGLLYSK	I	AA
1	3::G3X6N3	Serotransferrin OS=Bos taurus GN=TF PE=1 SV=1	4935	79783	451	451	74	74		-1		9203	22260	1	1	0	783.903	1565.79	2	1565.79	0	0	39.57	0.01	R	TAGWNIPMGLLYSK	I	AA
1	3::G3X6N3	Serotransferrin OS=Bos taurus GN=TF PE=1 SV=1	4935	79783	451	451	74	74		-1		9204	21771	1	1	0	783.903	1565.79	2	1565.79	0	0	61.04	7.2e-05	R	TAGWNIPMGLLYSK	I	AA
1	3::G3X6N3	Serotransferrin OS=Bos taurus GN=TF PE=1 SV=1	4935	79783	451	451	74	74		-1		9205	21277	1	1	0	783.903	1565.79	2	1565.79	0.0003	0	71.84	6e-06	R	TAGWNIPMGLLYSK	I	AA
1	3::G3X6N3	Serotransferrin OS=Bos taurus GN=TF PE=1 SV=1	4935	79783	451	451	74	74		-1		9206	21648	1	1	0	783.904	1565.79	2	1565.79	0.0013	0	48.99	0.0012	R	TAGWNIPMGLLYSK	I	AA
1	3::G3X6N3	Serotransferrin OS=Bos taurus GN=TF PE=1 SV=1	4935	79783	451	451	74	74		-1		9207	22452	1	1	0	783.904	1565.79	2	1565.79	0.0015	0	33.7	0.04	R	TAGWNIPMGLLYSK	I	AA
1	3::G3X6N3	Serotransferrin OS=Bos taurus GN=TF PE=1 SV=1	4935	79783	451	451	74	74		-1		9503	12267	1	1	0	532.25	1593.73	3	1593.73	-0.0026	1	54.37	0.00028	K	KTYDSYLGDDYVR	A	AA
1	3::G3X6N3	Serotransferrin OS=Bos taurus GN=TF PE=1 SV=1	4935	79783	451	451	74	74		-1		9504	12264	1	1	0	797.872	1593.73	2	1593.73	-0.0022	1	74.32	2.9e-06	K	KTYDSYLGDDYVR	A	AA
1	3::G3X6N3	Serotransferrin OS=Bos taurus GN=TF PE=1 SV=1	4935	79783	451	451	74	74		-1		9505	12522	1	1	0	532.25	1593.73	3	1593.73	-0.0016	1	44.24	0.003	K	KTYDSYLGDDYVR	A	AA
1	3::G3X6N3	Serotransferrin OS=Bos taurus GN=TF PE=1 SV=1	4935	79783	451	451	74	74		-1		9506	12377	1	1	0	797.872	1593.73	2	1593.73	-0.0014	1	96.97	1.6e-08	K	KTYDSYLGDDYVR	A	AA
1	3::G3X6N3	Serotransferrin OS=Bos taurus GN=TF PE=1 SV=1	4935	79783	451	451	74	74		-1		9507	12386	1	1	0	532.251	1593.73	3	1593.73	-0.0007	1	53.74	0.00033	K	KTYDSYLGDDYVR	A	AA
1	3::G3X6N3	Serotransferrin OS=Bos taurus GN=TF PE=1 SV=1	4935	79783	451	451	74	74		-1		9508	11816	1	1	0	532.251	1593.73	3	1593.73	0.0002	1	29.96	0.078	K	KTYDSYLGDDYVR	A	AA
1	3::G3X6N3	Serotransferrin OS=Bos taurus GN=TF PE=1 SV=1	4935	79783	451	451	74	74		-1		9590	11878	1	1	0	535.606	1603.8	3	1603.8	-0.0018	0	51.85	0.0008	K	DNPQTHYYAVAVVK	K	AA
1	3::G3X6N3	Serotransferrin OS=Bos taurus GN=TF PE=1 SV=1	4935	79783	451	451	74	74		-1		9591	11993	1	1	0	535.608	1603.8	3	1603.8	0.0017	0	47.23	0.0023	K	DNPQTHYYAVAVVK	K	AA
1	3::G3X6N3	Serotransferrin OS=Bos taurus GN=TF PE=1 SV=1	4935	79783	451	451	74	74		-1		9645	6671	1	1	0	403.452	1609.78	4	1609.79	-0.0085	2	37.03	0.019	R	KNYELLCGDNTRK	S	AA
1	3::G3X6N3	Serotransferrin OS=Bos taurus GN=TF PE=1 SV=1	4935	79783	451	451	74	74		-1		9646	6545	1	1	0	403.453	1609.78	4	1609.79	-0.0036	2	29.32	0.11	R	KNYELLCGDNTRK	S	AA
1	3::G3X6N3	Serotransferrin OS=Bos taurus GN=TF PE=1 SV=1	4935	79783	451	451	74	74		-1		9648	6669	1	1	0	537.603	1609.79	3	1609.79	-0.0009	2	46.43	0.0022	R	KNYELLCGDNTRK	S	AA
1	3::G3X6N3	Serotransferrin OS=Bos taurus GN=TF PE=1 SV=1	4935	79783	451	451	74	74		-1		9649	6556	1	1	0	537.604	1609.79	3	1609.79	0.0009	2	45.8	0.0027	R	KNYELLCGDNTRK	S	AA
1	3::G3X6N3	Serotransferrin OS=Bos taurus GN=TF PE=1 SV=1	4935	79783	451	451	74	74		-1		10048	13744	1	1	0	547.59	1639.75	3	1639.76	-0.0114	0	47.29	0.0014	K	HSTVFDNLPNPEDR	K	AA
1	3::G3X6N3	Serotransferrin OS=Bos taurus GN=TF PE=1 SV=1	4935	79783	451	451	74	74		-1		10049	13777	1	1	0	820.882	1639.75	2	1639.76	-0.0094	0	90.11	7.3e-08	K	HSTVFDNLPNPEDR	K	AA
1	3::G3X6N3	Serotransferrin OS=Bos taurus GN=TF PE=1 SV=1	4935	79783	451	451	74	74		-1		10050	13897	1	1	0	820.885	1639.76	2	1639.76	-0.003	0	84.91	2.6e-07	K	HSTVFDNLPNPEDR	K	AA
1	3::G3X6N3	Serotransferrin OS=Bos taurus GN=TF PE=1 SV=1	4935	79783	451	451	74	74		-1		10051	13981	1	1	0	547.594	1639.76	3	1639.76	0	0	52.44	0.00047	K	HSTVFDNLPNPEDR	K	AA
1	3::G3X6N3	Serotransferrin OS=Bos taurus GN=TF PE=1 SV=1	4935	79783	451	451	74	74		-1		10052	13858	1	1	0	547.594	1639.76	3	1639.76	0.0002	0	60.11	8e-05	K	HSTVFDNLPNPEDR	K	AA
1	3::G3X6N3	Serotransferrin OS=Bos taurus GN=TF PE=1 SV=1	4935	79783	451	451	74	74		-1		10079	17279	1	1	0	822.859	1643.7	2	1643.7	-0.0011	0	47.26	0.00065	K	FDEFFSAGCAPGSPR	N	AA
1	3::G3X6N3	Serotransferrin OS=Bos taurus GN=TF PE=1 SV=1	4935	79783	451	451	74	74		-1		10080	17370	1	1	0	822.859	1643.7	2	1643.7	-0.0006	0	93.11	1.7e-08	K	FDEFFSAGCAPGSPR	N	AA
1	3::G3X6N3	Serotransferrin OS=Bos taurus GN=TF PE=1 SV=1	4935	79783	451	451	74	74		-1		10081	17475	1	1	0	822.859	1643.7	2	1643.7	-0.0003	0	65.66	9.6e-06	K	FDEFFSAGCAPGSPR	N	AA
1	3::G3X6N3	Serotransferrin OS=Bos taurus GN=TF PE=1 SV=1	4935	79783	451	451	74	74		-1		10082	17307	1	1	0	548.909	1643.71	3	1643.7	0.002	0	56.6	8e-05	K	FDEFFSAGCAPGSPR	N	AA
1	3::G3X6N3	Serotransferrin OS=Bos taurus GN=TF PE=1 SV=1	4935	79783	451	451	74	74		-1		10083	18036	1	1	0	822.86	1643.71	2	1643.7	0.0021	0	22.71	0.2	K	FDEFFSAGCAPGSPR	N	AA
1	3::G3X6N3	Serotransferrin OS=Bos taurus GN=TF PE=1 SV=1	4935	79783	451	451	74	74		-1		10084	17394	1	1	0	548.913	1643.72	3	1643.7	0.0119	0	45.87	0.001	K	FDEFFSAGCAPGSPR	N	AA
1	3::G3X6N3	Serotransferrin OS=Bos taurus GN=TF PE=1 SV=1	4935	79783	451	451	74	74		-1		10921	11830	1	1	0	858.447	1714.88	2	1714.89	-0.0094	1	25.76	0.31	K	LYKELPDPQESIQR	A	AA
1	3::G3X6N3	Serotransferrin OS=Bos taurus GN=TF PE=1 SV=1	4935	79783	451	451	74	74		-1		10922	11948	1	1	0	858.451	1714.89	2	1714.89	-0.0018	1	55.66	0.0003	K	LYKELPDPQESIQR	A	AA
1	3::G3X6N3	Serotransferrin OS=Bos taurus GN=TF PE=1 SV=1	4935	79783	451	451	74	74		-1		10923	12048	1	1	0	572.637	1714.89	3	1714.89	-0.0008	1	60.86	9.1e-05	K	LYKELPDPQESIQR	A	AA
1	3::G3X6N3	Serotransferrin OS=Bos taurus GN=TF PE=1 SV=1	4935	79783	451	451	74	74		-1		10924	12180	1	1	0	572.637	1714.89	3	1714.89	0.0012	1	31.42	0.08	K	LYKELPDPQESIQR	A	AA
1	3::G3X6N3	Serotransferrin OS=Bos taurus GN=TF PE=1 SV=1	4935	79783	451	451	74	74		-1		10925	11933	1	1	0	572.638	1714.89	3	1714.89	0.0019	1	58.77	0.00014	K	LYKELPDPQESIQR	A	AA
1	3::G3X6N3	Serotransferrin OS=Bos taurus GN=TF PE=1 SV=1	4935	79783	451	451	74	74		-1		10927	11804	1	1	0	572.64	1714.9	3	1714.89	0.008	1	55.96	0.00027	K	LYKELPDPQESIQR	A	AA
1	3::G3X6N3	Serotransferrin OS=Bos taurus GN=TF PE=1 SV=1	4935	79783	451	451	74	74		-1		11191	9142	1	1	0	433.981	1731.9	4	1731.89	0.0013	1	30.87	0.09	K	DNPQTHYYAVAVVKK	D	AA
1	3::G3X6N3	Serotransferrin OS=Bos taurus GN=TF PE=1 SV=1	4935	79783	451	451	74	74		-1		11193	9130	1	1	0	578.307	1731.9	3	1731.89	0.004	1	56.46	0.00025	K	DNPQTHYYAVAVVKK	D	AA
1	3::G3X6N3	Serotransferrin OS=Bos taurus GN=TF PE=1 SV=1	4935	79783	451	451	74	74		-1		11257	3536	1	1	0	579.598	1735.77	3	1735.78	-0.0029	1	27.39	0.12	R	ESKPPDSSKDECMVK	W	AA
1	3::G3X6N3	Serotransferrin OS=Bos taurus GN=TF PE=1 SV=1	4935	79783	451	451	74	74		-1		11258	3857	1	1	0	434.951	1735.77	4	1735.78	-0.0023	1	43.64	0.0028	R	ESKPPDSSKDECMVK	W	AA
1	3::G3X6N3	Serotransferrin OS=Bos taurus GN=TF PE=1 SV=1	4935	79783	451	451	74	74		-1		11261	3621	1	1	0	579.599	1735.77	3	1735.78	-0.0009	1	50.3	0.00062	R	ESKPPDSSKDECMVK	W	AA
1	3::G3X6N3	Serotransferrin OS=Bos taurus GN=TF PE=1 SV=1	4935	79783	451	451	74	74		-1		11262	3670	1	1	0	434.951	1735.78	4	1735.78	-0.0007	1	40.36	0.0062	R	ESKPPDSSKDECMVK	W	AA
1	3::G3X6N3	Serotransferrin OS=Bos taurus GN=TF PE=1 SV=1	4935	79783	451	451	74	74		-1		11264	3754	1	1	0	434.951	1735.78	4	1735.78	-0.0006	1	42.42	0.0038	R	ESKPPDSSKDECMVK	W	AA
1	3::G3X6N3	Serotransferrin OS=Bos taurus GN=TF PE=1 SV=1	4935	79783	451	451	74	74		-1		11266	3704	1	1	0	579.6	1735.78	3	1735.78	0.0012	1	26.94	0.14	R	ESKPPDSSKDECMVK	W	AA
1	3::G3X6N3	Serotransferrin OS=Bos taurus GN=TF PE=1 SV=1	4935	79783	451	451	74	74		-1		11267	3585	1	1	0	434.952	1735.78	4	1735.78	0.0016	1	48.67	0.00092	R	ESKPPDSSKDECMVK	W	AA
1	3::G3X6N3	Serotransferrin OS=Bos taurus GN=TF PE=1 SV=1	4935	79783	451	451	74	74		-1		11528	2417	1	1	0	584.93	1751.77	3	1751.77	-0.0035	1	21.68	0.36	R	ESKPPDSSKDECMVK	W	AA
1	3::G3X6N3	Serotransferrin OS=Bos taurus GN=TF PE=1 SV=1	4935	79783	451	451	74	74		-1		11529	2481	1	1	0	438.949	1751.77	4	1751.77	-0.0027	1	41.82	0.0035	R	ESKPPDSSKDECMVK	W	AA
1	3::G3X6N3	Serotransferrin OS=Bos taurus GN=TF PE=1 SV=1	4935	79783	451	451	74	74		-1		11530	2624	1	1	0	438.949	1751.77	4	1751.77	-0.0026	1	25.96	0.14	R	ESKPPDSSKDECMVK	W	AA
1	3::G3X6N3	Serotransferrin OS=Bos taurus GN=TF PE=1 SV=1	4935	79783	451	451	74	74		-1		11531	2216	1	1	0	438.949	1751.77	4	1751.77	-0.0021	1	43.23	0.0025	R	ESKPPDSSKDECMVK	W	AA
1	3::G3X6N3	Serotransferrin OS=Bos taurus GN=TF PE=1 SV=1	4935	79783	451	451	74	74		-1		11532	3641	1	1	0	438.95	1751.77	4	1751.77	-0.0018	1	32.33	0.033	R	ESKPPDSSKDECMVK	W	AA
1	3::G3X6N3	Serotransferrin OS=Bos taurus GN=TF PE=1 SV=1	4935	79783	451	451	74	74		-1		11533	2701	1	1	0	438.95	1751.77	4	1751.77	-0.0008	1	21.9	0.36	R	ESKPPDSSKDECMVK	W	AA
1	3::G3X6N3	Serotransferrin OS=Bos taurus GN=TF PE=1 SV=1	4935	79783	451	451	74	74		-1		11534	2544	1	1	0	438.95	1751.77	4	1751.77	-0.0004	1	33.13	0.027	R	ESKPPDSSKDECMVK	W	AA
1	3::G3X6N3	Serotransferrin OS=Bos taurus GN=TF PE=1 SV=1	4935	79783	451	451	74	74		-1		11536	2402	1	1	0	438.95	1751.77	4	1751.77	-0.0001	1	34.92	0.018	R	ESKPPDSSKDECMVK	W	AA
1	3::G3X6N3	Serotransferrin OS=Bos taurus GN=TF PE=1 SV=1	4935	79783	451	451	74	74		-1		11537	2305	1	1	0	438.95	1751.77	4	1751.77	0.0001	1	36.22	0.013	R	ESKPPDSSKDECMVK	W	AA
1	3::G3X6N3	Serotransferrin OS=Bos taurus GN=TF PE=1 SV=1	4935	79783	451	451	74	74		-1		11538	3561	1	1	0	438.95	1751.77	4	1751.77	0.0005	1	36.51	0.012	R	ESKPPDSSKDECMVK	W	AA
1	3::G3X6N3	Serotransferrin OS=Bos taurus GN=TF PE=1 SV=1	4935	79783	451	451	74	74		-1		11629	11862	1	1	0	586.624	1756.85	3	1756.85	-0.0036	0	59.21	0.00012	K	DKPDNFQLFQSPHGK	D	AA
1	3::G3X6N3	Serotransferrin OS=Bos taurus GN=TF PE=1 SV=1	4935	79783	451	451	74	74		-1		11630	11784	1	1	0	879.432	1756.85	2	1756.85	-0.0031	0	72.46	5.7e-06	K	DKPDNFQLFQSPHGK	D	AA
1	3::G3X6N3	Serotransferrin OS=Bos taurus GN=TF PE=1 SV=1	4935	79783	451	451	74	74		-1		11631	11744	1	1	0	440.22	1756.85	4	1756.85	-0.002	0	44.16	0.004	K	DKPDNFQLFQSPHGK	D	AA
1	3::G3X6N3	Serotransferrin OS=Bos taurus GN=TF PE=1 SV=1	4935	79783	451	451	74	74		-1		11632	11743	1	1	0	586.624	1756.85	3	1756.85	-0.0019	0	93.07	5.1e-08	K	DKPDNFQLFQSPHGK	D	AA
1	3::G3X6N3	Serotransferrin OS=Bos taurus GN=TF PE=1 SV=1	4935	79783	451	451	74	74		-1		11633	11863	1	1	0	440.22	1756.85	4	1756.85	-0.0018	0	47.81	0.0017	K	DKPDNFQLFQSPHGK	D	AA
1	3::G3X6N3	Serotransferrin OS=Bos taurus GN=TF PE=1 SV=1	4935	79783	451	451	74	74		-1		11805	11750	1	1	0	590.291	1767.85	3	1767.85	-0.0041	1	27.49	0.19	K	HSTVFDNLPNPEDRK	N	AA
1	3::G3X6N3	Serotransferrin OS=Bos taurus GN=TF PE=1 SV=1	4935	79783	451	451	74	74		-1		11808	11426	1	1	0	884.933	1767.85	2	1767.85	-0.0016	1	58.03	0.00017	K	HSTVFDNLPNPEDRK	N	AA
1	3::G3X6N3	Serotransferrin OS=Bos taurus GN=TF PE=1 SV=1	4935	79783	451	451	74	74		-1		11810	11371	1	1	0	590.292	1767.85	3	1767.85	-0.0002	1	46.77	0.0022	K	HSTVFDNLPNPEDRK	N	AA
1	3::G3X6N3	Serotransferrin OS=Bos taurus GN=TF PE=1 SV=1	4935	79783	451	451	74	74		-1		11811	11404	1	1	0	442.971	1767.85	4	1767.85	0.0001	1	54.52	0.00038	K	HSTVFDNLPNPEDRK	N	AA
1	3::G3X6N3	Serotransferrin OS=Bos taurus GN=TF PE=1 SV=1	4935	79783	451	451	74	74		-1		11813	11491	1	1	0	590.292	1767.86	3	1767.85	0.0012	1	43.14	0.0053	K	HSTVFDNLPNPEDRK	N	AA
1	3::G3X6N3	Serotransferrin OS=Bos taurus GN=TF PE=1 SV=1	4935	79783	451	451	74	74		-1		11814	10645	1	1	0	590.294	1767.86	3	1767.85	0.0062	1	24.23	0.42	K	HSTVFDNLPNPEDRK	N	AA
1	3::G3X6N3	Serotransferrin OS=Bos taurus GN=TF PE=1 SV=1	4935	79783	451	451	74	74		-1		12472	20989	1	1	0	610.955	1829.84	3	1829.85	-0.0088	0	39.83	0.0084	K	GEADAMSLDGGYLYIAGK	C	AA
1	3::G3X6N3	Serotransferrin OS=Bos taurus GN=TF PE=1 SV=1	4935	79783	451	451	74	74		-1		12473	20944	1	1	0	915.931	1829.85	2	1829.85	-0.0036	0	110.9	6.8e-10	K	GEADAMSLDGGYLYIAGK	C	AA
1	3::G3X6N3	Serotransferrin OS=Bos taurus GN=TF PE=1 SV=1	4935	79783	451	451	74	74		-1		12474	21072	1	1	0	915.932	1829.85	2	1829.85	-0.0005	0	91.74	5.7e-08	K	GEADAMSLDGGYLYIAGK	C	AA
1	3::G3X6N3	Serotransferrin OS=Bos taurus GN=TF PE=1 SV=1	4935	79783	451	451	74	74		-1		12611	18865	1	1	0	923.923	1845.83	2	1845.85	-0.0149	0	84.69	2.2e-07	K	GEADAMSLDGGYLYIAGK	C	AA
1	3::G3X6N3	Serotransferrin OS=Bos taurus GN=TF PE=1 SV=1	4935	79783	451	451	74	74		-1		12612	18827	1	1	0	923.926	1845.84	2	1845.85	-0.0072	0	62.81	3.9e-05	K	GEADAMSLDGGYLYIAGK	C	AA
1	3::G3X6N3	Serotransferrin OS=Bos taurus GN=TF PE=1 SV=1	4935	79783	451	451	74	74		-1		12613	18393	1	1	0	923.929	1845.84	2	1845.85	-0.0013	0	43.7	0.0032	K	GEADAMSLDGGYLYIAGK	C	AA
1	3::G3X6N3	Serotransferrin OS=Bos taurus GN=TF PE=1 SV=1	4935	79783	451	451	74	74		-1		12614	18958	1	1	0	923.932	1845.85	2	1845.85	0.0039	0	23.64	0.36	K	GEADAMSLDGGYLYIAGK	C	AA
1	3::G3X6N3	Serotransferrin OS=Bos taurus GN=TF PE=1 SV=1	4935	79783	451	451	74	74		-1		13023	19955	1	1	0	632.015	1893.02	3	1893.02	-0.0026	2	21.45	0.43	K	DLLFKDSADGFLKIPSK	M	AA
1	3::G3X6N3	Serotransferrin OS=Bos taurus GN=TF PE=1 SV=1	4935	79783	451	451	74	74		-1		13024	20036	1	1	0	632.015	1893.02	3	1893.02	-0.0008	2	54.71	0.00019	K	DLLFKDSADGFLKIPSK	M	AA
1	3::G3X6N3	Serotransferrin OS=Bos taurus GN=TF PE=1 SV=1	4935	79783	451	451	74	74		-1		13026	19974	1	1	0	474.264	1893.03	4	1893.02	0.0043	2	41.1	0.004	K	DLLFKDSADGFLKIPSK	M	AA
1	3::G3X6N3	Serotransferrin OS=Bos taurus GN=TF PE=1 SV=1	4935	79783	451	451	74	74		-1		13417	4114	1	1	0	485.74	1938.93	4	1938.93	-0.0021	1	32.49	0.06	K	DGTRKPVTDAENCHLAR	G	AA
1	3::G3X6N3	Serotransferrin OS=Bos taurus GN=TF PE=1 SV=1	4935	79783	451	451	74	74		-1		13418	4741	1	1	0	485.74	1938.93	4	1938.93	-0.0015	1	45.58	0.003	K	DGTRKPVTDAENCHLAR	G	AA
1	3::G3X6N3	Serotransferrin OS=Bos taurus GN=TF PE=1 SV=1	4935	79783	451	451	74	74		-1		13419	4565	1	1	0	485.74	1938.93	4	1938.93	-0.0001	1	68.97	1.3e-05	K	DGTRKPVTDAENCHLAR	G	AA
1	3::G3X6N3	Serotransferrin OS=Bos taurus GN=TF PE=1 SV=1	4935	79783	451	451	74	74		-1		13420	4852	1	1	0	485.741	1938.93	4	1938.93	0.0005	1	82.32	6.4e-07	K	DGTRKPVTDAENCHLAR	G	AA
1	3::G3X6N3	Serotransferrin OS=Bos taurus GN=TF PE=1 SV=1	4935	79783	451	451	74	74		-1		13421	4589	1	1	0	388.794	1938.93	5	1938.93	0.0013	1	26.83	0.23	K	DGTRKPVTDAENCHLAR	G	AA
1	3::G3X6N3	Serotransferrin OS=Bos taurus GN=TF PE=1 SV=1	4935	79783	451	451	74	74		-1		13422	4964	1	1	0	485.741	1938.94	4	1938.93	0.004	1	89.06	1.3e-07	K	DGTRKPVTDAENCHLAR	G	AA
1	3::G3X6N3	Serotransferrin OS=Bos taurus GN=TF PE=1 SV=1	4935	79783	451	451	74	74		-1		13428	5073	1	1	0	485.989	1939.93	4	1939.92	0.0096	1	50.91	0.00083	K	DGTRKPVTDAENCHLAR	G	AA
1	3::G3X6N3	Serotransferrin OS=Bos taurus GN=TF PE=1 SV=1	4935	79783	451	451	74	74		-1		13431	5191	1	1	0	485.99	1939.93	4	1939.92	0.0143	1	52.62	0.00057	K	DGTRKPVTDAENCHLAR	G	AA
1	3::G3X6N3	Serotransferrin OS=Bos taurus GN=TF PE=1 SV=1	4935	79783	451	451	74	74		-1		13951	13603	1	1	0	665.61	1993.81	3	1993.81	-0.0008	0	42.32	0.00097	K	CACSNHEPYFGYSGAFK	C	AA
1	3::G3X6N3	Serotransferrin OS=Bos taurus GN=TF PE=1 SV=1	4935	79783	451	451	74	74		-1		13952	13704	1	1	0	665.611	1993.81	3	1993.81	0.0009	0	50.23	0.00016	K	CACSNHEPYFGYSGAFK	C	AA
1	3::G3X6N3	Serotransferrin OS=Bos taurus GN=TF PE=1 SV=1	4935	79783	451	451	74	74		-1		13954	17434	1	1	0	665.622	1993.85	3	1993.85	-0.0057	0	67.25	7e-06	K	SVTDCTSNFCLFQSNSK	D	AA
1	3::G3X6N3	Serotransferrin OS=Bos taurus GN=TF PE=1 SV=1	4935	79783	451	451	74	74		-1		13955	17433	1	1	0	997.932	1993.85	2	1993.85	-0.0023	0	154.19	1.5e-14	K	SVTDCTSNFCLFQSNSK	D	AA
1	3::G3X6N3	Serotransferrin OS=Bos taurus GN=TF PE=1 SV=1	4935	79783	451	451	74	74		-1		13956	17327	1	1	0	997.933	1993.85	2	1993.85	0.0004	0	147.46	7.3e-14	K	SVTDCTSNFCLFQSNSK	D	AA
1	3::G3X6N3	Serotransferrin OS=Bos taurus GN=TF PE=1 SV=1	4935	79783	451	451	74	74		-1		13957	17323	1	1	0	997.933	1993.85	2	1993.85	0.0004	0	153.17	1.9e-14	K	SVTDCTSNFCLFQSNSK	D	AA
1	3::G3X6N3	Serotransferrin OS=Bos taurus GN=TF PE=1 SV=1	4935	79783	451	451	74	74		-1		13958	17332	1	1	0	665.627	1993.86	3	1993.85	0.0093	0	97.08	8.9e-09	K	SVTDCTSNFCLFQSNSK	D	AA
1	3::G3X6N3	Serotransferrin OS=Bos taurus GN=TF PE=1 SV=1	4935	79783	451	451	74	74		-1		13971	14317	1	1	0	665.937	1994.79	3	1994.79	-0.0041	0	45.22	0.00029	K	CACSNHEPYFGYSGAFK	C	AA
1	3::G3X6N3	Serotransferrin OS=Bos taurus GN=TF PE=1 SV=1	4935	79783	451	451	74	74		-1		13972	14719	1	1	0	665.938	1994.79	3	1994.79	-0.0021	0	61.11	7.4e-06	K	CACSNHEPYFGYSGAFK	C	AA
1	3::G3X6N3	Serotransferrin OS=Bos taurus GN=TF PE=1 SV=1	4935	79783	451	451	74	74		-1		13973	17797	1	1	0	998.412	1994.81	2	1994.84	-0.0252	0	138.81	2.1e-13	K	SVTDCTSNFCLFQSNSK	D	AA
1	3::G3X6N3	Serotransferrin OS=Bos taurus GN=TF PE=1 SV=1	4935	79783	451	451	74	74		-1		13974	13635	1	1	0	998.415	1994.82	2	1994.79	0.0224	0	63.23	8.7e-06	K	CACSNHEPYFGYSGAFK	C	AA
1	3::G3X6N3	Serotransferrin OS=Bos taurus GN=TF PE=1 SV=1	4935	79783	451	451	74	74		-1		13975	18325	1	1	0	998.419	1994.82	2	1994.84	-0.0111	0	85.72	6e-08	K	SVTDCTSNFCLFQSNSK	D	AA
1	3::G3X6N3	Serotransferrin OS=Bos taurus GN=TF PE=1 SV=1	4935	79783	451	451	74	74		-1		13977	18450	1	1	0	998.426	1994.84	2	1994.84	0.0027	0	100.47	2.7e-09	K	SVTDCTSNFCLFQSNSK	D	AA
1	3::G3X6N3	Serotransferrin OS=Bos taurus GN=TF PE=1 SV=1	4935	79783	451	451	74	74		-1		13978	18387	1	1	0	665.953	1994.84	3	1994.84	0.0033	0	33.92	0.013	K	SVTDCTSNFCLFQSNSK	D	AA
1	3::G3X6N3	Serotransferrin OS=Bos taurus GN=TF PE=1 SV=1	4935	79783	451	451	74	74		-1		14212	12410	1	1	0	1009.46	2016.9	2	2016.91	-0.0143	0	68.97	8.1e-06	K	DQTVIQNTDGNNNEAWAK	N	AA
1	3::G3X6N3	Serotransferrin OS=Bos taurus GN=TF PE=1 SV=1	4935	79783	451	451	74	74		-1		14213	12530	1	1	0	1009.46	2016.91	2	2016.91	-0.004	0	55.78	0.00019	K	DQTVIQNTDGNNNEAWAK	N	AA
1	3::G3X6N3	Serotransferrin OS=Bos taurus GN=TF PE=1 SV=1	4935	79783	451	451	74	74		-1		14214	12300	1	1	0	673.312	2016.91	3	2016.91	-0.0004	0	84.99	2.3e-07	K	DQTVIQNTDGNNNEAWAK	N	AA
1	3::G3X6N3	Serotransferrin OS=Bos taurus GN=TF PE=1 SV=1	4935	79783	451	451	74	74		-1		14216	12289	1	1	0	1009.47	2016.93	2	2016.91	0.0137	0	118.94	1.1e-10	K	DQTVIQNTDGNNNEAWAK	N	AA
1	3::G3X6N3	Serotransferrin OS=Bos taurus GN=TF PE=1 SV=1	4935	79783	451	451	74	74		-1		14225	12838	1	1	0	1009.95	2017.89	2	2017.9	-0.0031	0	29.15	0.069	K	DQTVIQNTDGNNNEAWAK	N	AA
1	3::G3X6N3	Serotransferrin OS=Bos taurus GN=TF PE=1 SV=1	4935	79783	451	451	74	74		-1		14226	12958	1	1	0	1009.96	2017.9	2	2017.9	-0.001	0	43.05	0.0028	K	DQTVIQNTDGNNNEAWAK	N	AA
1	3::G3X6N3	Serotransferrin OS=Bos taurus GN=TF PE=1 SV=1	4935	79783	451	451	74	74		-1		14227	13227	1	1	0	673.64	2017.9	3	2017.9	-0.0002	0	71.93	3.7e-06	K	DQTVIQNTDGNNNEAWAK	N	AA
1	3::G3X6N3	Serotransferrin OS=Bos taurus GN=TF PE=1 SV=1	4935	79783	451	451	74	74		-1		14228	13223	1	1	0	1009.96	2017.9	2	2017.9	0.0012	0	102.51	3.3e-09	K	DQTVIQNTDGNNNEAWAK	N	AA
1	3::G3X6N3	Serotransferrin OS=Bos taurus GN=TF PE=1 SV=1	4935	79783	451	451	74	74		-1		14229	13338	1	1	0	1009.96	2017.9	2	2017.9	0.0022	0	27.75	0.1	K	DQTVIQNTDGNNNEAWAK	N	AA
1	3::G3X6N3	Serotransferrin OS=Bos taurus GN=TF PE=1 SV=1	4935	79783	451	451	74	74		-1		14230	13105	1	1	0	1009.96	2017.9	2	2017.9	0.0057	0	40.84	0.0052	K	DQTVIQNTDGNNNEAWAK	N	AA
1	3::G3X6N3	Serotransferrin OS=Bos taurus GN=TF PE=1 SV=1	4935	79783	451	451	74	74		-1		14231	12280	1	1	0	1009.97	2017.92	2	2017.9	0.0216	0	111.91	5.1e-10	K	DQTVIQNTDGNNNEAWAK	N	AA
1	3::G3X6N3	Serotransferrin OS=Bos taurus GN=TF PE=1 SV=1	4935	79783	451	451	74	74		-1		14237	13703	1	1	0	1010.45	2018.89	2	2018.88	0.0047	0	22.18	0.3	K	DQTVIQNTDGNNNEAWAK	N	AA
1	3::G3X6N3	Serotransferrin OS=Bos taurus GN=TF PE=1 SV=1	4935	79783	451	451	74	74		-1		15297	15064	1	1	1	713.999	2138.98	3	2139	-0.0211	1	25.81	0.23	K	CGLVPVLAENYKTEDGSCK	N	AA
1	3::G3X6N3	Serotransferrin OS=Bos taurus GN=TF PE=1 SV=1	4935	79783	451	451	74	74		-1		15298	15427	1	1	1	714.004	2138.99	3	2139	-0.0083	1	33.16	0.048	K	CGLVPVLAENYKTEDGSCK	N	AA
1	3::G3X6N3	Serotransferrin OS=Bos taurus GN=TF PE=1 SV=1	4935	79783	451	451	74	74		-1		15926	24575	1	1	0	735.029	2202.06	3	2202.07	-0.0053	1	28.61	0.17	K	IMKGEADAMSLDGGYLYIAGK	C	AA
1	3::G3X6N3	Serotransferrin OS=Bos taurus GN=TF PE=1 SV=1	4935	79783	451	451	74	74		-1		15928	18810	1	1	0	735.03	2202.07	3	2202.07	-0.002	1	63.72	5.3e-05	K	IMKGEADAMSLDGGYLYIAGK	C	AA
1	3::G3X6N3	Serotransferrin OS=Bos taurus GN=TF PE=1 SV=1	4935	79783	451	451	74	74		-1		15929	18927	1	1	0	735.03	2202.07	3	2202.07	-0.0007	1	68.16	1.9e-05	K	IMKGEADAMSLDGGYLYIAGK	C	AA
1	3::G3X6N3	Serotransferrin OS=Bos taurus GN=TF PE=1 SV=1	4935	79783	451	451	74	74		-1		15930	24486	1	1	0	735.03	2202.07	3	2202.07	-0.0005	1	45.77	0.0033	K	IMKGEADAMSLDGGYLYIAGK	C	AA
1	3::G3X6N3	Serotransferrin OS=Bos taurus GN=TF PE=1 SV=1	4935	79783	451	451	74	74		-1		15931	18564	1	1	0	735.031	2202.07	3	2202.07	0.0024	1	63.96	5e-05	K	IMKGEADAMSLDGGYLYIAGK	C	AA
1	3::G3X6N3	Serotransferrin OS=Bos taurus GN=TF PE=1 SV=1	4935	79783	451	451	74	74		-1		15932	18824	1	1	0	1102.04	2202.07	2	2202.07	0.003	1	129.03	1.6e-11	K	IMKGEADAMSLDGGYLYIAGK	C	AA
1	3::G3X6N3	Serotransferrin OS=Bos taurus GN=TF PE=1 SV=1	4935	79783	451	451	74	74		-1		15934	19279	1	1	0	735.032	2202.07	3	2202.07	0.0048	1	44.38	0.0046	K	IMKGEADAMSLDGGYLYIAGK	C	AA
1	3::G3X6N3	Serotransferrin OS=Bos taurus GN=TF PE=1 SV=1	4935	79783	451	451	74	74		-1		15935	19048	1	1	0	735.033	2202.08	3	2202.07	0.0074	1	63.63	5.5e-05	K	IMKGEADAMSLDGGYLYIAGK	C	AA
1	3::G3X6N3	Serotransferrin OS=Bos taurus GN=TF PE=1 SV=1	4935	79783	451	451	74	74		-1		15936	18691	1	1	0	735.034	2202.08	3	2202.07	0.0101	1	47.34	0.0024	K	IMKGEADAMSLDGGYLYIAGK	C	AA
1	3::G3X6N3	Serotransferrin OS=Bos taurus GN=TF PE=1 SV=1	4935	79783	451	451	74	74		-1		16112	18233	1	1	0	740.359	2218.06	3	2218.07	-0.009	1	74.41	4.3e-06	K	IMKGEADAMSLDGGYLYIAGK	C	AA
1	3::G3X6N3	Serotransferrin OS=Bos taurus GN=TF PE=1 SV=1	4935	79783	451	451	74	74		-1		16113	16799	1	1	0	740.359	2218.06	3	2218.07	-0.0089	1	26.2	0.29	K	IMKGEADAMSLDGGYLYIAGK	C	AA
1	3::G3X6N3	Serotransferrin OS=Bos taurus GN=TF PE=1 SV=1	4935	79783	451	451	74	74		-1		16114	16922	1	1	0	740.36	2218.06	3	2218.07	-0.0076	1	64.41	4.4e-05	K	IMKGEADAMSLDGGYLYIAGK	C	AA
1	3::G3X6N3	Serotransferrin OS=Bos taurus GN=TF PE=1 SV=1	4935	79783	451	451	74	74		-1		16115	17976	1	1	0	740.36	2218.06	3	2218.07	-0.0061	1	68.72	1.6e-05	K	IMKGEADAMSLDGGYLYIAGK	C	AA
1	3::G3X6N3	Serotransferrin OS=Bos taurus GN=TF PE=1 SV=1	4935	79783	451	451	74	74		-1		16116	17166	1	1	0	740.361	2218.06	3	2218.07	-0.0054	1	61.63	8.3e-05	K	IMKGEADAMSLDGGYLYIAGK	C	AA
1	3::G3X6N3	Serotransferrin OS=Bos taurus GN=TF PE=1 SV=1	4935	79783	451	451	74	74		-1		16117	18095	1	1	0	740.361	2218.06	3	2218.07	-0.0024	1	74.36	4.4e-06	K	IMKGEADAMSLDGGYLYIAGK	C	AA
1	3::G3X6N3	Serotransferrin OS=Bos taurus GN=TF PE=1 SV=1	4935	79783	451	451	74	74		-1		16118	17047	1	1	0	740.362	2218.06	3	2218.07	-0.0008	1	67.5	2.1e-05	K	IMKGEADAMSLDGGYLYIAGK	C	AA
1	3::G3X6N3	Serotransferrin OS=Bos taurus GN=TF PE=1 SV=1	4935	79783	451	451	74	74		-1		16119	17656	1	1	0	740.363	2218.07	3	2218.07	0.0016	1	55.53	0.00034	K	IMKGEADAMSLDGGYLYIAGK	C	AA
1	3::G3X6N3	Serotransferrin OS=Bos taurus GN=TF PE=1 SV=1	4935	79783	451	451	74	74		-1		16120	17403	1	1	0	740.363	2218.07	3	2218.07	0.0032	1	67.42	2.2e-05	K	IMKGEADAMSLDGGYLYIAGK	C	AA
1	3::G3X6N3	Serotransferrin OS=Bos taurus GN=TF PE=1 SV=1	4935	79783	451	451	74	74		-1		16121	16517	1	1	0	740.364	2218.07	3	2218.07	0.0042	1	76.39	2.8e-06	K	IMKGEADAMSLDGGYLYIAGK	C	AA
1	3::G3X6N3	Serotransferrin OS=Bos taurus GN=TF PE=1 SV=1	4935	79783	451	451	74	74		-1		16122	16641	1	1	0	740.364	2218.07	3	2218.07	0.0056	1	71.46	8.5e-06	K	IMKGEADAMSLDGGYLYIAGK	C	AA
1	3::G3X6N3	Serotransferrin OS=Bos taurus GN=TF PE=1 SV=1	4935	79783	451	451	74	74		-1		16123	18352	1	1	0	740.366	2218.08	3	2218.07	0.0106	1	75.67	3.3e-06	K	IMKGEADAMSLDGGYLYIAGK	C	AA
1	3::G3X6N3	Serotransferrin OS=Bos taurus GN=TF PE=1 SV=1	4935	79783	451	451	74	74		-1		16248	15640	1	1	0	745.688	2234.04	3	2234.06	-0.019	1	24.57	0.37	K	IMKGEADAMSLDGGYLYIAGK	C	AA
1	3::G3X6N3	Serotransferrin OS=Bos taurus GN=TF PE=1 SV=1	4935	79783	451	451	74	74		-1		16249	15525	1	1	0	745.692	2234.05	3	2234.06	-0.0073	1	41.18	0.0086	K	IMKGEADAMSLDGGYLYIAGK	C	AA
1	3::G3X6N3	Serotransferrin OS=Bos taurus GN=TF PE=1 SV=1	4935	79783	451	451	74	74		-1		16254	16529	1	1	0	745.693	2234.06	3	2234.06	-0.0014	1	40.06	0.011	K	IMKGEADAMSLDGGYLYIAGK	C	AA
1	3::G3X6N3	Serotransferrin OS=Bos taurus GN=TF PE=1 SV=1	4935	79783	451	451	74	74		-1		16256	15906	1	1	0	745.696	2234.07	3	2234.06	0.0073	1	25.41	0.34	K	IMKGEADAMSLDGGYLYIAGK	C	AA
1	3::G3X6N3	Serotransferrin OS=Bos taurus GN=TF PE=1 SV=1	4935	79783	451	451	74	74		-1		16510	19089	1	1	0	1131.5	2260.99	2	2260.99	-0.0003	0	86.04	1.4e-07	R	AAANFFSASCVPCADQSSFPK	L	AA
1	3::G3X6N3	Serotransferrin OS=Bos taurus GN=TF PE=1 SV=1	4935	79783	451	451	74	74		-1		16511	19059	1	1	0	754.67	2260.99	3	2260.99	0.0007	0	63.34	2.5e-05	R	AAANFFSASCVPCADQSSFPK	L	AA
1	3::G3X6N3	Serotransferrin OS=Bos taurus GN=TF PE=1 SV=1	4935	79783	451	451	74	74		-1		16512	18974	1	1	0	1131.5	2260.99	2	2260.99	0.0015	0	91.52	4e-08	R	AAANFFSASCVPCADQSSFPK	L	AA
1	3::G3X6N3	Serotransferrin OS=Bos taurus GN=TF PE=1 SV=1	4935	79783	451	451	74	74		-1		16531	19861	1	1	0	1131.99	2261.96	2	2261.97	-0.0084	0	79.45	4.3e-07	R	AAANFFSASCVPCADQSSFPK	L	AA
1	3::G3X6N3	Serotransferrin OS=Bos taurus GN=TF PE=1 SV=1	4935	79783	451	451	74	74		-1		16532	19715	1	1	0	754.996	2261.97	3	2261.97	-0.0057	0	54.52	0.00014	R	AAANFFSASCVPCADQSSFPK	L	AA
1	3::G3X6N3	Serotransferrin OS=Bos taurus GN=TF PE=1 SV=1	4935	79783	451	451	74	74		-1		16533	19844	1	1	0	754.997	2261.97	3	2261.97	-0.0041	0	66.55	8.9e-06	R	AAANFFSASCVPCADQSSFPK	L	AA
1	3::G3X6N3	Serotransferrin OS=Bos taurus GN=TF PE=1 SV=1	4935	79783	451	451	74	74		-1		16534	19729	1	1	0	1131.99	2261.97	2	2261.97	-0.0016	0	70.14	4.2e-06	R	AAANFFSASCVPCADQSSFPK	L	AA
1	3::G3X6N3	Serotransferrin OS=Bos taurus GN=TF PE=1 SV=1	4935	79783	451	451	74	74		-1		16538	19206	1	1	0	1132.01	2262	2	2261.97	0.0314	0	45.52	0.0019	R	AAANFFSASCVPCADQSSFPK	L	AA
1	3::G3X6N3	Serotransferrin OS=Bos taurus GN=TF PE=1 SV=1	4935	79783	451	451	74	74		-1		16563	10864	1	1	1	567.29	2265.13	4	2265.13	-0.0008	2	39.84	0.012	K	TEDGSCKNTPEKGYLAVAVVK	T	AA
1	3::G3X6N3	Serotransferrin OS=Bos taurus GN=TF PE=1 SV=1	4935	79783	451	451	74	74		-1		16570	11652	1	1	1	567.536	2266.12	4	2266.12	0.0006	2	24.27	0.46	K	TEDGSCKNTPEKGYLAVAVVK	T	AA
1	3::G3X6N3	Serotransferrin OS=Bos taurus GN=TF PE=1 SV=1	4935	79783	451	451	74	74		-1		16642	16357	1	1	0	1137.51	2273	2	2273	-0.0015	1	93.05	3e-08	K	INNCKFDEFFSAGCAPGSPR	N	AA
1	3::G3X6N3	Serotransferrin OS=Bos taurus GN=TF PE=1 SV=1	4935	79783	451	451	74	74		-1		16643	16443	1	1	0	758.673	2273	3	2273	-0.0006	1	71.86	3.9e-06	K	INNCKFDEFFSAGCAPGSPR	N	AA
1	3::G3X6N3	Serotransferrin OS=Bos taurus GN=TF PE=1 SV=1	4935	79783	451	451	74	74		-1		16644	16331	1	1	0	758.674	2273	3	2273	-0.0003	1	79.69	6.5e-07	K	INNCKFDEFFSAGCAPGSPR	N	AA
1	3::G3X6N3	Serotransferrin OS=Bos taurus GN=TF PE=1 SV=1	4935	79783	451	451	74	74		-1		16645	16578	1	1	0	758.674	2273	3	2273	0.0003	1	58.15	9.3e-05	K	INNCKFDEFFSAGCAPGSPR	N	AA
1	3::G3X6N3	Serotransferrin OS=Bos taurus GN=TF PE=1 SV=1	4935	79783	451	451	74	74		-1		16646	16396	1	1	0	569.26	2273.01	4	2273	0.0113	1	49.37	0.00079	K	INNCKFDEFFSAGCAPGSPR	N	AA
1	3::G3X6N3	Serotransferrin OS=Bos taurus GN=TF PE=1 SV=1	4935	79783	451	451	74	74		-1		16658	17592	1	1	0	758.999	2273.98	3	2273.98	-0.008	1	66.14	1.1e-05	K	INNCKFDEFFSAGCAPGSPR	N	AA
1	3::G3X6N3	Serotransferrin OS=Bos taurus GN=TF PE=1 SV=1	4935	79783	451	451	74	74		-1		16659	17848	1	1	0	759.001	2273.98	3	2273.98	-0.0036	1	80.1	4.5e-07	K	INNCKFDEFFSAGCAPGSPR	N	AA
1	3::G3X6N3	Serotransferrin OS=Bos taurus GN=TF PE=1 SV=1	4935	79783	451	451	74	74		-1		16660	17707	1	1	0	759.001	2273.98	3	2273.98	-0.0006	1	53.14	0.00023	K	INNCKFDEFFSAGCAPGSPR	N	AA
1	3::G3X6N3	Serotransferrin OS=Bos taurus GN=TF PE=1 SV=1	4935	79783	451	451	74	74		-1		16661	17363	1	1	0	759.002	2273.98	3	2273.98	0.0005	1	63.49	2.2e-05	K	INNCKFDEFFSAGCAPGSPR	N	AA
1	3::G3X6N3	Serotransferrin OS=Bos taurus GN=TF PE=1 SV=1	4935	79783	451	451	74	74		-1		16662	18164	1	1	0	759.002	2273.99	3	2273.98	0.0019	1	62.73	2.7e-05	K	INNCKFDEFFSAGCAPGSPR	N	AA
1	3::G3X6N3	Serotransferrin OS=Bos taurus GN=TF PE=1 SV=1	4935	79783	451	451	74	74		-1		16663	18278	1	1	0	759.003	2273.99	3	2273.98	0.0039	1	52.22	0.00031	K	INNCKFDEFFSAGCAPGSPR	N	AA
1	3::G3X6N3	Serotransferrin OS=Bos taurus GN=TF PE=1 SV=1	4935	79783	451	451	74	74		-1		16664	17828	1	1	0	759.004	2273.99	3	2273.98	0.008	1	71.52	3.8e-06	K	INNCKFDEFFSAGCAPGSPR	N	AA
1	3::G3X6N3	Serotransferrin OS=Bos taurus GN=TF PE=1 SV=1	4935	79783	451	451	74	74		-1		16665	16704	1	1	0	759.012	2274.01	3	2273.98	0.0314	1	52.33	0.0004	K	INNCKFDEFFSAGCAPGSPR	N	AA
1	3::G3X6N3	Serotransferrin OS=Bos taurus GN=TF PE=1 SV=1	4935	79783	451	451	74	74		-1		16673	17963	1	1	0	759.334	2274.98	3	2274.97	0.0138	1	57.06	8.8e-05	K	INNCKFDEFFSAGCAPGSPR	N	AA
1	3::G3X6N3	Serotransferrin OS=Bos taurus GN=TF PE=1 SV=1	4935	79783	451	451	74	74		-1		17532	17144	1	1	0	594.308	2373.2	4	2373.21	-0.0067	1	26.88	0.25	K	DKPDNFQLFQSPHGKDLLFK	D	AA
1	3::G3X6N3	Serotransferrin OS=Bos taurus GN=TF PE=1 SV=1	4935	79783	451	451	74	74		-1		17702	11990	1	1	0	799.336	2394.99	3	2395	-0.0136	1	44.13	0.00077	K	GTDKCACSNHEPYFGYSGAFK	C	AA
1	3::G3X6N3	Serotransferrin OS=Bos taurus GN=TF PE=1 SV=1	4935	79783	451	451	74	74		-1		17703	11901	1	1	0	599.755	2394.99	4	2395	-0.0096	1	33.68	0.0093	K	GTDKCACSNHEPYFGYSGAFK	C	AA
1	3::G3X6N3	Serotransferrin OS=Bos taurus GN=TF PE=1 SV=1	4935	79783	451	451	74	74		-1		17704	12018	1	1	0	599.758	2395	4	2395	0.0012	1	42.68	0.0015	K	GTDKCACSNHEPYFGYSGAFK	C	AA
1	3::G3X6N3	Serotransferrin OS=Bos taurus GN=TF PE=1 SV=1	4935	79783	451	451	74	74		-1		17705	12139	1	1	0	599.758	2395	4	2395	0.0031	1	45.37	0.00082	K	GTDKCACSNHEPYFGYSGAFK	C	AA
1	3::G3X6N3	Serotransferrin OS=Bos taurus GN=TF PE=1 SV=1	4935	79783	451	451	74	74		-1		17711	12853	1	1	0	600.005	2395.99	4	2395.98	0.0086	1	47.19	0.00046	K	GTDKCACSNHEPYFGYSGAFK	C	AA
1	3::G3X6N3	Serotransferrin OS=Bos taurus GN=TF PE=1 SV=1	4935	79783	451	451	74	74		-1		17818	18434	1	1	1	804.041	2409.1	3	2409.11	-0.009	0	28.15	0.15	K	SVDNYQECYLAMVPSHAVVAR	T	AA
1	3::G3X6N3	Serotransferrin OS=Bos taurus GN=TF PE=1 SV=1	4935	79783	451	451	74	74		-1		17819	18559	1	1	1	804.043	2409.11	3	2409.11	-0.0009	0	97.74	1.8e-08	K	SVDNYQECYLAMVPSHAVVAR	T	AA
1	3::G3X6N3	Serotransferrin OS=Bos taurus GN=TF PE=1 SV=1	4935	79783	451	451	74	74		-1		18013	16810	1	1	1	809.374	2425.1	3	2425.1	-0.0052	0	40.48	0.0085	K	SVDNYQECYLAMVPSHAVVAR	T	AA
1	3::G3X6N3	Serotransferrin OS=Bos taurus GN=TF PE=1 SV=1	4935	79783	451	451	74	74		-1		18015	16563	1	1	1	809.374	2425.1	3	2425.1	-0.0029	0	72.76	5.1e-06	K	SVDNYQECYLAMVPSHAVVAR	T	AA
1	3::G3X6N3	Serotransferrin OS=Bos taurus GN=TF PE=1 SV=1	4935	79783	451	451	74	74		-1		18016	16197	1	1	1	809.374	2425.1	3	2425.1	-0.0027	0	80.64	8.3e-07	K	SVDNYQECYLAMVPSHAVVAR	T	AA
1	3::G3X6N3	Serotransferrin OS=Bos taurus GN=TF PE=1 SV=1	4935	79783	451	451	74	74		-1		18017	16687	1	1	1	809.375	2425.1	3	2425.1	-0.0025	0	63.56	4.2e-05	K	SVDNYQECYLAMVPSHAVVAR	T	AA
1	3::G3X6N3	Serotransferrin OS=Bos taurus GN=TF PE=1 SV=1	4935	79783	451	451	74	74		-1		18019	15944	1	1	1	809.375	2425.1	3	2425.1	0.0002	0	80.8	8.2e-07	K	SVDNYQECYLAMVPSHAVVAR	T	AA
1	3::G3X6N3	Serotransferrin OS=Bos taurus GN=TF PE=1 SV=1	4935	79783	451	451	74	74		-1		18021	16309	1	1	1	809.378	2425.11	3	2425.1	0.0081	0	31.73	0.07	K	SVDNYQECYLAMVPSHAVVAR	T	AA
1	3::G3X6N3	Serotransferrin OS=Bos taurus GN=TF PE=1 SV=1	4935	79783	451	451	74	74		-1		18022	17066	1	1	1	809.38	2425.12	3	2425.1	0.0138	0	27.73	0.19	K	SVDNYQECYLAMVPSHAVVAR	T	AA
1	3::G3X6N3	Serotransferrin OS=Bos taurus GN=TF PE=1 SV=1	4935	79783	451	451	74	74		-1		18025	16937	1	1	1	809.384	2425.13	3	2425.1	0.0246	0	36.85	0.025	K	SVDNYQECYLAMVPSHAVVAR	T	AA
1	3::G3X6N3	Serotransferrin OS=Bos taurus GN=TF PE=1 SV=1	4935	79783	451	451	74	74		-1		18031	16429	1	1	1	809.706	2426.1	3	2426.09	0.0092	0	33.89	0.038	K	SVDNYQECYLAMVPSHAVVAR	T	AA
1	3::G3X6N3	Serotransferrin OS=Bos taurus GN=TF PE=1 SV=1	4935	79783	451	451	74	74		-1		18864	21583	1	1	0	502.258	2506.25	5	2506.26	-0.0079	1	27.34	0.24	R	TVGGKEDVIWELLNHAQEHFGK	D	AA
1	3::G3X6N3	Serotransferrin OS=Bos taurus GN=TF PE=1 SV=1	4935	79783	451	451	74	74		-1		18865	21699	1	1	0	627.571	2506.26	4	2506.26	-0.0051	1	40.92	0.01	R	TVGGKEDVIWELLNHAQEHFGK	D	AA
1	3::G3X6N3	Serotransferrin OS=Bos taurus GN=TF PE=1 SV=1	4935	79783	451	451	74	74		-1		18866	21342	1	1	0	627.571	2506.26	4	2506.26	-0.0039	1	42.7	0.0067	R	TVGGKEDVIWELLNHAQEHFGK	D	AA
1	3::G3X6N3	Serotransferrin OS=Bos taurus GN=TF PE=1 SV=1	4935	79783	451	451	74	74		-1		18867	21454	1	1	0	627.572	2506.26	4	2506.26	-0.001	1	53.66	0.00053	R	TVGGKEDVIWELLNHAQEHFGK	D	AA
1	3::G3X6N3	Serotransferrin OS=Bos taurus GN=TF PE=1 SV=1	4935	79783	451	451	74	74		-1		18868	21351	1	1	0	502.26	2506.26	5	2506.26	0.0009	1	26.55	0.28	R	TVGGKEDVIWELLNHAQEHFGK	D	AA
1	3::G3X6N3	Serotransferrin OS=Bos taurus GN=TF PE=1 SV=1	4935	79783	451	451	74	74		-1		18869	21576	1	1	0	627.573	2506.26	4	2506.26	0.0009	1	44.04	0.0049	R	TVGGKEDVIWELLNHAQEHFGK	D	AA
1	3::G3X6N3	Serotransferrin OS=Bos taurus GN=TF PE=1 SV=1	4935	79783	451	451	74	74		-1		18870	21822	1	1	0	627.573	2506.26	4	2506.26	0.0031	1	38.15	0.019	R	TVGGKEDVIWELLNHAQEHFGK	D	AA
1	3::G3X6N3	Serotransferrin OS=Bos taurus GN=TF PE=1 SV=1	4935	79783	451	451	74	74		-1		18881	18307	1	1	0	627.818	2507.24	4	2507.24	-0.0006	1	31.59	0.089	R	TVGGKEDVIWELLNHAQEHFGK	D	AA
1	3::G3X6N3	Serotransferrin OS=Bos taurus GN=TF PE=1 SV=1	4935	79783	451	451	74	74		-1		18884	21464	1	1	0	502.46	2507.26	5	2507.24	0.018	1	30.83	0.098	R	TVGGKEDVIWELLNHAQEHFGK	D	AA
1	3::G3X6N3	Serotransferrin OS=Bos taurus GN=TF PE=1 SV=1	4935	79783	451	451	74	74		-1		19081	16220	1	1	1	508.447	2537.2	5	2537.2	-0.0083	1	53.16	0.00056	R	KSVDNYQECYLAMVPSHAVVAR	T	AA
1	3::G3X6N3	Serotransferrin OS=Bos taurus GN=TF PE=1 SV=1	4935	79783	451	451	74	74		-1		19082	16422	1	1	1	635.308	2537.2	4	2537.2	-0.0007	1	49.12	0.0015	R	KSVDNYQECYLAMVPSHAVVAR	T	AA
1	3::G3X6N3	Serotransferrin OS=Bos taurus GN=TF PE=1 SV=1	4935	79783	451	451	74	74		-1		19083	16295	1	1	1	846.742	2537.2	3	2537.2	-0.0001	1	89.86	1.3e-07	R	KSVDNYQECYLAMVPSHAVVAR	T	AA
1	3::G3X6N3	Serotransferrin OS=Bos taurus GN=TF PE=1 SV=1	4935	79783	451	451	74	74		-1		19084	16294	1	1	1	635.309	2537.21	4	2537.2	0.0012	1	66.55	2.7e-05	R	KSVDNYQECYLAMVPSHAVVAR	T	AA
1	3::G3X6N3	Serotransferrin OS=Bos taurus GN=TF PE=1 SV=1	4935	79783	451	451	74	74		-1		19085	16170	1	1	1	635.309	2537.21	4	2537.2	0.0027	1	58.09	0.00019	R	KSVDNYQECYLAMVPSHAVVAR	T	AA
1	3::G3X6N3	Serotransferrin OS=Bos taurus GN=TF PE=1 SV=1	4935	79783	451	451	74	74		-1		19102	16175	1	1	1	847.403	2539.19	3	2539.17	0.0148	1	25.9	0.31	R	KSVDNYQECYLAMVPSHAVVAR	T	AA
1	3::G3X6N3	Serotransferrin OS=Bos taurus GN=TF PE=1 SV=1	4935	79783	451	451	74	74		-1		19149	18042	1	1	0	849.364	2545.07	3	2545.07	-0.0048	0	88.8	4.1e-08	R	WSGFSGGAIECETAENTEECIAK	I	AA
1	3::G3X6N3	Serotransferrin OS=Bos taurus GN=TF PE=1 SV=1	4935	79783	451	451	74	74		-1		19150	17925	1	1	0	1273.54	2545.07	2	2545.07	-0.0038	0	157.2	6.1e-15	R	WSGFSGGAIECETAENTEECIAK	I	AA
1	3::G3X6N3	Serotransferrin OS=Bos taurus GN=TF PE=1 SV=1	4935	79783	451	451	74	74		-1		19151	17921	1	1	0	849.365	2545.07	3	2545.07	-0.0007	0	95.49	9.3e-09	R	WSGFSGGAIECETAENTEECIAK	I	AA
1	3::G3X6N3	Serotransferrin OS=Bos taurus GN=TF PE=1 SV=1	4935	79783	451	451	74	74		-1		19152	18043	1	1	0	1273.54	2545.08	2	2545.07	0.0016	0	141.14	2.6e-13	R	WSGFSGGAIECETAENTEECIAK	I	AA
1	3::G3X6N3	Serotransferrin OS=Bos taurus GN=TF PE=1 SV=1	4935	79783	451	451	74	74		-1		19153	18174	1	1	0	849.367	2545.08	3	2545.07	0.0062	0	37.57	0.0062	R	WSGFSGGAIECETAENTEECIAK	I	AA
1	3::G3X6N3	Serotransferrin OS=Bos taurus GN=TF PE=1 SV=1	4935	79783	451	451	74	74		-1		19192	13998	1	1	1	852.069	2553.19	3	2553.2	-0.0139	1	52.04	0.00068	R	KSVDNYQECYLAMVPSHAVVAR	T	AA
1	3::G3X6N3	Serotransferrin OS=Bos taurus GN=TF PE=1 SV=1	4935	79783	451	451	74	74		-1		19193	14245	1	1	1	639.305	2553.19	4	2553.2	-0.0071	1	74.48	4e-06	R	KSVDNYQECYLAMVPSHAVVAR	T	AA
1	3::G3X6N3	Serotransferrin OS=Bos taurus GN=TF PE=1 SV=1	4935	79783	451	451	74	74		-1		19194	14238	1	1	1	852.072	2553.19	3	2553.2	-0.0064	1	58.27	0.00017	R	KSVDNYQECYLAMVPSHAVVAR	T	AA
1	3::G3X6N3	Serotransferrin OS=Bos taurus GN=TF PE=1 SV=1	4935	79783	451	451	74	74		-1		19195	16284	1	1	1	639.306	2553.19	4	2553.2	-0.0051	1	54.45	0.00041	R	KSVDNYQECYLAMVPSHAVVAR	T	AA
1	3::G3X6N3	Serotransferrin OS=Bos taurus GN=TF PE=1 SV=1	4935	79783	451	451	74	74		-1		19196	14732	1	1	1	639.306	2553.19	4	2553.2	-0.0049	1	39.35	0.013	R	KSVDNYQECYLAMVPSHAVVAR	T	AA
1	3::G3X6N3	Serotransferrin OS=Bos taurus GN=TF PE=1 SV=1	4935	79783	451	451	74	74		-1		19197	14298	1	1	1	852.073	2553.2	3	2553.2	-0.0015	1	24.56	0.4	R	KSVDNYQECYLAMVPSHAVVAR	T	AA
1	3::G3X6N3	Serotransferrin OS=Bos taurus GN=TF PE=1 SV=1	4935	79783	451	451	74	74		-1		19198	14617	1	1	1	639.308	2553.2	4	2553.2	0.0042	1	69.53	1.3e-05	R	KSVDNYQECYLAMVPSHAVVAR	T	AA
1	3::G3X6N3	Serotransferrin OS=Bos taurus GN=TF PE=1 SV=1	4935	79783	451	451	74	74		-1		19200	13972	1	1	1	639.309	2553.21	4	2553.2	0.0088	1	54.67	0.00042	R	KSVDNYQECYLAMVPSHAVVAR	T	AA
1	3::G3X6N3	Serotransferrin OS=Bos taurus GN=TF PE=1 SV=1	4935	79783	451	451	74	74		-1		19221	14828	1	1	1	639.557	2554.2	4	2554.18	0.0158	1	33.72	0.05	R	KSVDNYQECYLAMVPSHAVVAR	T	AA
1	3::G3X6N3	Serotransferrin OS=Bos taurus GN=TF PE=1 SV=1	4935	79783	451	451	74	74		-1		20284	14994	1	1	0	684.325	2733.27	4	2733.3	-0.027	1	49.3	0.0014	K	GDVAFVKDQTVIQNTDGNNNEAWAK	N	AA
1	3::G3X6N3	Serotransferrin OS=Bos taurus GN=TF PE=1 SV=1	4935	79783	451	451	74	74		-1		20285	14944	1	1	0	912.105	2733.29	3	2733.3	-0.0067	1	120.93	1e-10	K	GDVAFVKDQTVIQNTDGNNNEAWAK	N	AA
1	3::G3X6N3	Serotransferrin OS=Bos taurus GN=TF PE=1 SV=1	4935	79783	451	451	74	74		-1		20286	15052	1	1	0	912.106	2733.3	3	2733.3	-0.0017	1	111.69	8.6e-10	K	GDVAFVKDQTVIQNTDGNNNEAWAK	N	AA
1	3::G3X6N3	Serotransferrin OS=Bos taurus GN=TF PE=1 SV=1	4935	79783	451	451	74	74		-1		20287	15165	1	1	0	912.107	2733.3	3	2733.3	-0.0016	1	105.25	3.8e-09	K	GDVAFVKDQTVIQNTDGNNNEAWAK	N	AA
1	3::G3X6N3	Serotransferrin OS=Bos taurus GN=TF PE=1 SV=1	4935	79783	451	451	74	74		-1		20297	14736	1	1	0	912.434	2734.28	3	2734.28	-0.0043	1	70.45	1.1e-05	K	GDVAFVKDQTVIQNTDGNNNEAWAK	N	AA
1	3::G3X6N3	Serotransferrin OS=Bos taurus GN=TF PE=1 SV=1	4935	79783	451	451	74	74		-1		20298	15483	1	1	0	912.434	2734.28	3	2734.28	-0.0039	1	126.92	2.4e-11	K	GDVAFVKDQTVIQNTDGNNNEAWAK	N	AA
1	3::G3X6N3	Serotransferrin OS=Bos taurus GN=TF PE=1 SV=1	4935	79783	451	451	74	74		-1		20299	15721	1	1	0	912.435	2734.28	3	2734.28	-0.0012	1	99.76	1.3e-08	K	GDVAFVKDQTVIQNTDGNNNEAWAK	N	AA
1	3::G3X6N3	Serotransferrin OS=Bos taurus GN=TF PE=1 SV=1	4935	79783	451	451	74	74		-1		20300	15599	1	1	0	912.435	2734.28	3	2734.28	-0.0001	1	110.85	9.9e-10	K	GDVAFVKDQTVIQNTDGNNNEAWAK	N	AA
1	3::G3X6N3	Serotransferrin OS=Bos taurus GN=TF PE=1 SV=1	4935	79783	451	451	74	74		-1		20301	15385	1	1	0	912.436	2734.29	3	2734.28	0.0036	1	112.42	7e-10	K	GDVAFVKDQTVIQNTDGNNNEAWAK	N	AA
1	3::G3X6N3	Serotransferrin OS=Bos taurus GN=TF PE=1 SV=1	4935	79783	451	451	74	74		-1		20302	15276	1	1	0	912.439	2734.3	3	2734.28	0.0124	1	93.79	5.3e-08	K	GDVAFVKDQTVIQNTDGNNNEAWAK	N	AA
1	3::G3X6N3	Serotransferrin OS=Bos taurus GN=TF PE=1 SV=1	4935	79783	451	451	74	74		-1		20304	15836	1	1	0	912.44	2734.3	3	2734.28	0.0142	1	93.98	5.1e-08	K	GDVAFVKDQTVIQNTDGNNNEAWAK	N	AA
1	3::G3X6N3	Serotransferrin OS=Bos taurus GN=TF PE=1 SV=1	4935	79783	451	451	74	74		-1		20310	15960	1	1	0	912.762	2735.27	3	2735.27	-0.0021	1	99.01	1.4e-08	K	GDVAFVKDQTVIQNTDGNNNEAWAK	N	AA
1	3::G3X6N3	Serotransferrin OS=Bos taurus GN=TF PE=1 SV=1	4935	79783	451	451	74	74		-1		20311	16080	1	1	0	912.764	2735.27	3	2735.27	0.0019	1	105.35	3.2e-09	K	GDVAFVKDQTVIQNTDGNNNEAWAK	N	AA
1	3::G3X6N3	Serotransferrin OS=Bos taurus GN=TF PE=1 SV=1	4935	79783	451	451	74	74		-1		20313	16196	1	1	0	913.092	2736.26	3	2736.25	0.0036	1	60.67	8.3e-05	K	GDVAFVKDQTVIQNTDGNNNEAWAK	N	AA
1	3::G3X6N3	Serotransferrin OS=Bos taurus GN=TF PE=1 SV=1	4935	79783	451	451	74	74		-1		20320	16305	1	1	0	913.43	2737.27	3	2737.24	0.0328	1	25.45	0.31	K	GDVAFVKDQTVIQNTDGNNNEAWAK	N	AA
1	3::G3X6N3	Serotransferrin OS=Bos taurus GN=TF PE=1 SV=1	4935	79783	451	451	74	74		-1		20703	17712	1	1	0	938.407	2812.2	3	2812.21	-0.0069	1	46.43	0.00088	K	QQDDFGKSVTDCTSNFCLFQSNSK	D	AA
1	3::G3X6N3	Serotransferrin OS=Bos taurus GN=TF PE=1 SV=1	4935	79783	451	451	74	74		-1		21457	16384	1	1	0	993.087	2976.24	3	2976.23	0.0063	1	79.79	2.6e-07	K	CDRWSGFSGGAIECETAENTEECIAK	I	AA
1	3::G3X6N3	Serotransferrin OS=Bos taurus GN=TF PE=1 SV=1	4935	79783	451	451	74	74		-1		22191	20531	1	1	0	775.604	3098.39	4	3098.4	-0.0087	2	40.54	0.0068	K	SVTDCTSNFCLFQSNSKDLLFRDDTK	C	AA
1	3::G3X6N3	Serotransferrin OS=Bos taurus GN=TF PE=1 SV=1	4935	79783	451	451	74	74		-1		22214	20647	1	1	0	775.857	3099.4	4	3099.38	0.0209	2	30.36	0.081	K	SVTDCTSNFCLFQSNSKDLLFRDDTK	C	AA
1	3::G3X6N3	Serotransferrin OS=Bos taurus GN=TF PE=1 SV=1	4935	79783	451	451	74	74		-1		22215	20552	1	1	0	1034.15	3099.41	3	3099.38	0.0342	2	33.61	0.043	K	SVTDCTSNFCLFQSNSKDLLFRDDTK	C	AA
1	3::G3X6N3	Serotransferrin OS=Bos taurus GN=TF PE=1 SV=1	4935	79783	451	451	74	74		-1		22265	16011	1	1	0	776.86	3103.41	4	3103.44	-0.0294	2	27.14	0.21	K	HSTVFDNLPNPEDRKNYELLCGDNTR	K	AA
1	3::G3X6N3	Serotransferrin OS=Bos taurus GN=TF PE=1 SV=1	4935	79783	451	451	74	74		-1		23679	15606	1	1	0	841.909	3363.61	4	3363.6	0.0037	2	30.1	0.12	R	CLVEKGDVAFVKDQTVIQNTDGNNNEAWAK	N	AA
1	3::G3X6N3	Serotransferrin OS=Bos taurus GN=TF PE=1 SV=1	4935	79783	451	451	74	74		-1		23680	15493	1	1	0	841.913	3363.62	4	3363.6	0.0179	2	55.35	0.00037	R	CLVEKGDVAFVKDQTVIQNTDGNNNEAWAK	N	AA
1	3::G3X6N3	Serotransferrin OS=Bos taurus GN=TF PE=1 SV=1	4935	79783	451	451	74	74		-1		23689	15975	1	1	0	842.156	3364.59	4	3364.59	0.0051	2	54.31	0.00047	R	CLVEKGDVAFVKDQTVIQNTDGNNNEAWAK	N	AA
1	3::G3X6N3	Serotransferrin OS=Bos taurus GN=TF PE=1 SV=1	4935	79783	451	451	74	74		-1		25520	19657	1	1	0	791.216	3951.04	5	3951.04	0.0053	0	22.82	0.34	K	AISNNEADAVTLDGGLVYEAGLKPNNLKPVVAEFHGTK	D	AA
1	3::G3X6N3	Serotransferrin OS=Bos taurus GN=TF PE=1 SV=1	4935	79783	451	451	74	74		-1		25525	20156	1	1	0	989.014	3952.03	4	3952.02	0.0038	0	25.7	0.2	K	AISNNEADAVTLDGGLVYEAGLKPNNLKPVVAEFHGTK	D	AA
1	3::G3X6N3	Serotransferrin OS=Bos taurus GN=TF PE=1 SV=1	4935	79783	451	451	74	74		-1		25526	20296	1	1	0	791.413	3952.03	5	3952.02	0.0069	0	25.22	0.23	K	AISNNEADAVTLDGGLVYEAGLKPNNLKPVVAEFHGTK	D	AA
1	3::G3X6N3	Serotransferrin OS=Bos taurus GN=TF PE=1 SV=1	4935	79783	451	451	74	74		-1		25530	19783	1	1	0	791.415	3952.04	5	3952.02	0.017	0	32.29	0.042	K	AISNNEADAVTLDGGLVYEAGLKPNNLKPVVAEFHGTK	D	AA	emPAI	1046
2	3::Q29443	Serotransferrin OS=Bos taurus GN=TF PE=2 SV=1	4918	79870	436	436	73	73		-1		47	7415	1	0	0	381.712	761.409	2	761.41	-0.0011	0	16.91	0.3	K	CLASIAK	K	AA
2	3::Q29443	Serotransferrin OS=Bos taurus GN=TF PE=2 SV=1	4918	79870	436	436	73	73		-1		49	7191	1	0	0	381.712	761.41	2	761.41	-0.0004	0	56.82	3e-05	K	CLASIAK	K	AA
2	3::Q29443	Serotransferrin OS=Bos taurus GN=TF PE=2 SV=1	4918	79870	436	436	73	73		-1		50	7078	1	0	0	381.712	761.41	2	761.41	-0.0004	0	46.36	0.00034	K	CLASIAK	K	AA
2	3::Q29443	Serotransferrin OS=Bos taurus GN=TF PE=2 SV=1	4918	79870	436	436	73	73		-1		51	7296	1	0	0	381.713	761.41	2	761.41	0	0	41.16	0.0011	K	CLASIAK	K	AA
2	3::Q29443	Serotransferrin OS=Bos taurus GN=TF PE=2 SV=1	4918	79870	436	436	73	73		-1		670	11828	1	0	0	426.707	851.399	2	851.403	-0.0038	0	44.05	0.001	K	DSADGFLK	I	AA
2	3::Q29443	Serotransferrin OS=Bos taurus GN=TF PE=2 SV=1	4918	79870	436	436	73	73		-1		671	11706	1	0	0	426.708	851.402	2	851.403	-0.0007	0	50.12	0.00028	K	DSADGFLK	I	AA
2	3::Q29443	Serotransferrin OS=Bos taurus GN=TF PE=2 SV=1	4918	79870	436	436	73	73		-1		672	11589	1	0	0	426.708	851.402	2	851.403	-0.0004	0	41.08	0.0022	K	DSADGFLK	I	AA
2	3::Q29443	Serotransferrin OS=Bos taurus GN=TF PE=2 SV=1	4918	79870	436	436	73	73		-1		673	11466	1	0	0	426.709	851.404	2	851.403	0.0012	0	50.65	0.00025	K	DSADGFLK	I	AA
2	3::Q29443	Serotransferrin OS=Bos taurus GN=TF PE=2 SV=1	4918	79870	436	436	73	73		-1		1099	14109	1	0	0	460.284	918.553	2	918.554	-0.0011	0	45.24	0.00041	K	GYLAVAVVK	T	AA
2	3::Q29443	Serotransferrin OS=Bos taurus GN=TF PE=2 SV=1	4918	79870	436	436	73	73		-1		1100	14001	1	0	0	460.284	918.554	2	918.554	0	0	43.38	0.00063	K	GYLAVAVVK	T	AA
2	3::Q29443	Serotransferrin OS=Bos taurus GN=TF PE=2 SV=1	4918	79870	436	436	73	73		-1		1201	1968	1	0	0	468.755	935.495	2	935.494	0.0016	0	36.67	0.011	R	GPNHAVVSR	K	AA
2	3::Q29443	Serotransferrin OS=Bos taurus GN=TF PE=2 SV=1	4918	79870	436	436	73	73		-1		1202	2319	1	0	0	468.755	935.495	2	935.494	0.0016	0	39.59	0.0056	R	GPNHAVVSR	K	AA
2	3::Q29443	Serotransferrin OS=Bos taurus GN=TF PE=2 SV=1	4918	79870	436	436	73	73		-1		1209	2663	1	0	0	469.246	936.478	2	936.478	0.0006	0	47.82	0.00086	R	GPNHAVVSR	K	AA
2	3::Q29443	Serotransferrin OS=Bos taurus GN=TF PE=2 SV=1	4918	79870	436	436	73	73		-1		1210	2740	1	0	0	469.247	936.479	2	936.478	0.0013	0	42.48	0.0029	R	GPNHAVVSR	K	AA
2	3::Q29443	Serotransferrin OS=Bos taurus GN=TF PE=2 SV=1	4918	79870	436	436	73	73		-1		1211	2582	1	0	0	469.247	936.48	2	936.478	0.002	0	32.87	0.027	R	GPNHAVVSR	K	AA
2	3::Q29443	Serotransferrin OS=Bos taurus GN=TF PE=2 SV=1	4918	79870	436	436	73	73		-1		1279	824	1	0	0	473.211	944.408	2	944.413	-0.0051	0	30.28	0.016	K	SCHTAVDR	T	AA
2	3::Q29443	Serotransferrin OS=Bos taurus GN=TF PE=2 SV=1	4918	79870	436	436	73	73		-1		1280	943	1	0	0	473.214	944.413	2	944.413	-0.0006	0	38.59	0.0028	K	SCHTAVDR	T	AA
2	3::Q29443	Serotransferrin OS=Bos taurus GN=TF PE=2 SV=1	4918	79870	436	436	73	73		-1		1281	875	1	0	0	473.214	944.413	2	944.413	-0.0001	0	36.83	0.0043	K	SCHTAVDR	T	AA
2	3::Q29443	Serotransferrin OS=Bos taurus GN=TF PE=2 SV=1	4918	79870	436	436	73	73		-1		1282	1094	1	0	0	473.214	944.413	2	944.413	0.0001	0	35.25	0.0061	K	SCHTAVDR	T	AA
2	3::Q29443	Serotransferrin OS=Bos taurus GN=TF PE=2 SV=1	4918	79870	436	436	73	73		-1		1283	1017	1	0	0	473.214	944.413	2	944.413	0.0001	0	33.87	0.0085	K	SCHTAVDR	T	AA
2	3::Q29443	Serotransferrin OS=Bos taurus GN=TF PE=2 SV=1	4918	79870	436	436	73	73		-1		1284	1180	1	0	0	473.215	944.415	2	944.413	0.0016	0	36.29	0.0048	K	SCHTAVDR	T	AA
2	3::Q29443	Serotransferrin OS=Bos taurus GN=TF PE=2 SV=1	4918	79870	436	436	73	73		-1		1285	1360	1	0	0	473.215	944.416	2	944.413	0.0023	0	30.36	0.019	K	SCHTAVDR	T	AA
2	3::Q29443	Serotransferrin OS=Bos taurus GN=TF PE=2 SV=1	4918	79870	436	436	73	73		-1		1286	1263	1	0	0	473.216	944.417	2	944.413	0.0034	0	26.79	0.047	K	SCHTAVDR	T	AA
2	3::Q29443	Serotransferrin OS=Bos taurus GN=TF PE=2 SV=1	4918	79870	436	436	73	73		-1		1333	6223	1	0	0	475.233	948.452	2	948.452	-0.0001	0	40.78	0.0073	K	LCQLCAGK	G	AA
2	3::Q29443	Serotransferrin OS=Bos taurus GN=TF PE=2 SV=1	4918	79870	436	436	73	73		-1		1334	6108	1	0	0	475.233	948.452	2	948.452	0.0001	0	42.43	0.005	K	LCQLCAGK	G	AA
2	3::Q29443	Serotransferrin OS=Bos taurus GN=TF PE=2 SV=1	4918	79870	436	436	73	73		-1		1336	1010	1	0	0	475.734	949.454	2	949.454	-0.0002	1	39.05	0.009	K	DKATCVEK	I	AA
2	3::Q29443	Serotransferrin OS=Bos taurus GN=TF PE=2 SV=1	4918	79870	436	436	73	73		-1		1337	1257	1	0	0	475.734	949.454	2	949.454	0	1	32.25	0.043	K	DKATCVEK	I	AA
2	3::Q29443	Serotransferrin OS=Bos taurus GN=TF PE=2 SV=1	4918	79870	436	436	73	73		-1		1338	1090	1	0	0	475.734	949.454	2	949.454	0.0001	1	37.01	0.014	K	DKATCVEK	I	AA
2	3::Q29443	Serotransferrin OS=Bos taurus GN=TF PE=2 SV=1	4918	79870	436	436	73	73		-1		1339	1350	1	0	0	475.735	949.455	2	949.454	0.0008	1	35.63	0.02	K	DKATCVEK	I	AA
2	3::Q29443	Serotransferrin OS=Bos taurus GN=TF PE=2 SV=1	4918	79870	436	436	73	73		-1		1340	1175	1	0	0	475.735	949.455	2	949.454	0.0011	1	40.55	0.0064	K	DKATCVEK	I	AA
2	3::Q29443	Serotransferrin OS=Bos taurus GN=TF PE=2 SV=1	4918	79870	436	436	73	73		-1		1683	3139	1	0	0	496.22	990.426	2	990.426	-0.0001	0	30.56	0.029	K	TSHMDCIK	A	AA
2	3::Q29443	Serotransferrin OS=Bos taurus GN=TF PE=2 SV=1	4918	79870	436	436	73	73		-1		1684	3062	1	0	0	496.221	990.427	2	990.426	0.0003	0	41.3	0.0025	K	TSHMDCIK	A	AA
2	3::Q29443	Serotransferrin OS=Bos taurus GN=TF PE=2 SV=1	4918	79870	436	436	73	73		-1		1685	2975	1	0	0	496.222	990.429	2	990.426	0.0025	0	22.53	0.18	K	TSHMDCIK	A	AA
2	3::Q29443	Serotransferrin OS=Bos taurus GN=TF PE=2 SV=1	4918	79870	436	436	73	73		-1		1860	1160	1	0	0	504.215	1006.42	2	1006.42	-0.0059	0	15.65	0.46	K	TSHMDCIK	A	AA
2	3::Q29443	Serotransferrin OS=Bos taurus GN=TF PE=2 SV=1	4918	79870	436	436	73	73		-1		1862	1333	1	0	0	504.218	1006.42	2	1006.42	-0.0004	0	27.02	0.055	K	TSHMDCIK	A	AA
2	3::Q29443	Serotransferrin OS=Bos taurus GN=TF PE=2 SV=1	4918	79870	436	436	73	73		-1		1863	1241	1	0	0	504.218	1006.42	2	1006.42	0	0	20.87	0.23	K	TSHMDCIK	A	AA
2	3::Q29443	Serotransferrin OS=Bos taurus GN=TF PE=2 SV=1	4918	79870	436	436	73	73		-1		1865	1441	1	0	0	504.218	1006.42	2	1006.42	0.0008	0	28.42	0.04	K	TSHMDCIK	A	AA
2	3::Q29443	Serotransferrin OS=Bos taurus GN=TF PE=2 SV=1	4918	79870	436	436	73	73		-1		1962	846	1	0	0	508.258	1014.5	2	1014.5	-0.0009	1	39.53	0.0052	K	KSCHTGLGR	S	AA
2	3::Q29443	Serotransferrin OS=Bos taurus GN=TF PE=2 SV=1	4918	79870	436	436	73	73		-1		2149	12313	1	0	0	519.747	1037.48	2	1037.49	-0.0052	0	37.5	0.0095	K	ENFEVLCK	D	AA
2	3::Q29443	Serotransferrin OS=Bos taurus GN=TF PE=2 SV=1	4918	79870	436	436	73	73		-1		2150	12437	1	0	0	519.749	1037.48	2	1037.49	-0.0016	0	35.02	0.019	K	ENFEVLCK	D	AA
2	3::Q29443	Serotransferrin OS=Bos taurus GN=TF PE=2 SV=1	4918	79870	436	436	73	73		-1		2766	13528	1	0	0	549.255	1096.5	2	1096.5	-0.002	0	48.42	0.00058	R	YYGYTGAFR	C	AA
2	3::Q29443	Serotransferrin OS=Bos taurus GN=TF PE=2 SV=1	4918	79870	436	436	73	73		-1		2767	13306	1	0	0	549.256	1096.5	2	1096.5	-0.0005	0	48.94	0.00053	R	YYGYTGAFR	C	AA
2	3::Q29443	Serotransferrin OS=Bos taurus GN=TF PE=2 SV=1	4918	79870	436	436	73	73		-1		2768	13416	1	0	0	549.256	1096.5	2	1096.5	0.0005	0	54.05	0.00016	R	YYGYTGAFR	C	AA
2	3::Q29443	Serotransferrin OS=Bos taurus GN=TF PE=2 SV=1	4918	79870	436	436	73	73		-1		2769	13639	1	0	0	549.258	1096.5	2	1096.5	0.0034	0	41.95	0.0029	R	YYGYTGAFR	C	AA
2	3::Q29443	Serotransferrin OS=Bos taurus GN=TF PE=2 SV=1	4918	79870	436	436	73	73		-1		2771	14511	1	0	0	549.262	1096.51	2	1096.5	0.012	0	25.71	0.13	R	YYGYTGAFR	C	AA
2	3::Q29443	Serotransferrin OS=Bos taurus GN=TF PE=2 SV=1	4918	79870	436	436	73	73		-1		2816	3385	1	0	0	552.74	1103.47	2	1103.47	-0.0004	0	36.33	0.0037	K	ECVPNSNER	Y	AA
2	3::Q29443	Serotransferrin OS=Bos taurus GN=TF PE=2 SV=1	4918	79870	436	436	73	73		-1		2817	3303	1	0	0	552.74	1103.47	2	1103.47	-0.0004	0	51.53	0.00011	K	ECVPNSNER	Y	AA
2	3::Q29443	Serotransferrin OS=Bos taurus GN=TF PE=2 SV=1	4918	79870	436	436	73	73		-1		2818	3473	1	0	0	552.74	1103.47	2	1103.47	0	0	41	0.0014	K	ECVPNSNER	Y	AA
2	3::Q29443	Serotransferrin OS=Bos taurus GN=TF PE=2 SV=1	4918	79870	436	436	73	73		-1		2819	3558	1	0	0	552.741	1103.47	2	1103.47	0.001	0	32.93	0.0089	K	ECVPNSNER	Y	AA
2	3::Q29443	Serotransferrin OS=Bos taurus GN=TF PE=2 SV=1	4918	79870	436	436	73	73		-1		3076	12425	1	0	0	561.793	1121.57	2	1121.57	-0.0003	1	50.07	0.00072	K	DLLFRDDTK	C	AA
2	3::Q29443	Serotransferrin OS=Bos taurus GN=TF PE=2 SV=1	4918	79870	436	436	73	73		-1		3077	12304	1	0	0	561.794	1121.57	2	1121.57	0.0013	1	48.51	0.0011	K	DLLFRDDTK	C	AA
2	3::Q29443	Serotransferrin OS=Bos taurus GN=TF PE=2 SV=1	4918	79870	436	436	73	73		-1		3080	12542	1	0	0	561.796	1121.58	2	1121.57	0.0054	1	55.36	0.00021	K	DLLFRDDTK	C	AA
2	3::Q29443	Serotransferrin OS=Bos taurus GN=TF PE=2 SV=1	4918	79870	436	436	73	73		-1		3496	6749	1	0	0	386.18	1155.52	3	1155.52	-0.0061	0	36.76	0.0078	K	WCAIGHQER	T	AA
2	3::Q29443	Serotransferrin OS=Bos taurus GN=TF PE=2 SV=1	4918	79870	436	436	73	73		-1		3497	6324	1	0	0	386.182	1155.52	3	1155.52	-0.001	0	38.2	0.0063	K	WCAIGHQER	T	AA
2	3::Q29443	Serotransferrin OS=Bos taurus GN=TF PE=2 SV=1	4918	79870	436	436	73	73		-1		3498	6580	1	0	0	386.182	1155.52	3	1155.52	-0.0009	0	42.47	0.0023	K	WCAIGHQER	T	AA
2	3::Q29443	Serotransferrin OS=Bos taurus GN=TF PE=2 SV=1	4918	79870	436	436	73	73		-1		3499	6438	1	0	0	386.182	1155.52	3	1155.52	-0.0007	0	37.78	0.0069	K	WCAIGHQER	T	AA
2	3::Q29443	Serotransferrin OS=Bos taurus GN=TF PE=2 SV=1	4918	79870	436	436	73	73		-1		3500	6205	1	0	0	386.182	1155.52	3	1155.52	-0.0007	0	41.52	0.0029	K	WCAIGHQER	T	AA
2	3::Q29443	Serotransferrin OS=Bos taurus GN=TF PE=2 SV=1	4918	79870	436	436	73	73		-1		3501	6226	1	0	0	578.769	1155.52	2	1155.52	0	0	41.53	0.0029	K	WCAIGHQER	T	AA
2	3::Q29443	Serotransferrin OS=Bos taurus GN=TF PE=2 SV=1	4918	79870	436	436	73	73		-1		3502	6344	1	0	0	578.77	1155.53	2	1155.52	0.0007	0	45.75	0.0011	K	WCAIGHQER	T	AA
2	3::Q29443	Serotransferrin OS=Bos taurus GN=TF PE=2 SV=1	4918	79870	436	436	73	73		-1		3670	8993	1	0	0	583.797	1165.58	2	1165.58	0.0002	1	70.81	6.2e-06	K	KENFEVLCK	D	AA
2	3::Q29443	Serotransferrin OS=Bos taurus GN=TF PE=2 SV=1	4918	79870	436	436	73	73		-1		3671	8898	1	0	0	389.534	1165.58	3	1165.58	0.0006	1	34.97	0.024	K	KENFEVLCK	D	AA
2	3::Q29443	Serotransferrin OS=Bos taurus GN=TF PE=2 SV=1	4918	79870	436	436	73	73		-1		3672	8880	1	0	0	583.798	1165.58	2	1165.58	0.0015	1	62.01	4.6e-05	K	KENFEVLCK	D	AA
2	3::Q29443	Serotransferrin OS=Bos taurus GN=TF PE=2 SV=1	4918	79870	436	436	73	73		-1		4266	10021	1	0	0	608.313	1214.61	2	1214.61	-0.0006	0	51.55	0.00052	K	LLEACTFHKP	-	AA
2	3::Q29443	Serotransferrin OS=Bos taurus GN=TF PE=2 SV=1	4918	79870	436	436	73	73		-1		4267	10142	1	0	0	608.313	1214.61	2	1214.61	-0.0005	0	52.26	0.00044	K	LLEACTFHKP	-	AA
2	3::Q29443	Serotransferrin OS=Bos taurus GN=TF PE=2 SV=1	4918	79870	436	436	73	73		-1		4268	10009	1	0	0	405.878	1214.61	3	1214.61	-0.0004	0	44.26	0.0028	K	LLEACTFHKP	-	AA
2	3::Q29443	Serotransferrin OS=Bos taurus GN=TF PE=2 SV=1	4918	79870	436	436	73	73		-1		4269	10239	1	0	0	405.878	1214.61	3	1214.61	-0.0003	0	44.9	0.0024	K	LLEACTFHKP	-	AA
2	3::Q29443	Serotransferrin OS=Bos taurus GN=TF PE=2 SV=1	4918	79870	436	436	73	73		-1		4270	10125	1	0	0	405.878	1214.61	3	1214.61	0.0001	0	40.51	0.0066	K	LLEACTFHKP	-	AA
2	3::Q29443	Serotransferrin OS=Bos taurus GN=TF PE=2 SV=1	4918	79870	436	436	73	73		-1		4640	13605	1	0	0	417.55	1249.63	3	1249.63	-0.0015	1	26.11	0.21	K	DTDFKLNELR	G	AA
2	3::Q29443	Serotransferrin OS=Bos taurus GN=TF PE=2 SV=1	4918	79870	436	436	73	73		-1		4641	13527	1	0	0	625.822	1249.63	2	1249.63	-0.0009	1	54.51	0.00031	K	DTDFKLNELR	G	AA
2	3::Q29443	Serotransferrin OS=Bos taurus GN=TF PE=2 SV=1	4918	79870	436	436	73	73		-1		4642	13502	1	0	0	417.55	1249.63	3	1249.63	-0.0008	1	47.72	0.0015	K	DTDFKLNELR	G	AA
2	3::Q29443	Serotransferrin OS=Bos taurus GN=TF PE=2 SV=1	4918	79870	436	436	73	73		-1		4643	13418	1	0	0	625.822	1249.63	2	1249.63	-0.0005	1	60.57	7.6e-05	K	DTDFKLNELR	G	AA
2	3::Q29443	Serotransferrin OS=Bos taurus GN=TF PE=2 SV=1	4918	79870	436	436	73	73		-1		4644	13395	1	0	0	417.551	1249.63	3	1249.63	0.0003	1	47.54	0.0015	K	DTDFKLNELR	G	AA
2	3::Q29443	Serotransferrin OS=Bos taurus GN=TF PE=2 SV=1	4918	79870	436	436	73	73		-1		4653	13788	1	0	0	417.878	1250.61	3	1250.61	-0.0008	1	54.71	0.00028	K	DTDFKLNELR	G	AA
2	3::Q29443	Serotransferrin OS=Bos taurus GN=TF PE=2 SV=1	4918	79870	436	436	73	73		-1		4654	14588	1	0	0	417.879	1250.61	3	1250.61	-0.0004	1	42.72	0.0045	K	DTDFKLNELR	G	AA
2	3::Q29443	Serotransferrin OS=Bos taurus GN=TF PE=2 SV=1	4918	79870	436	436	73	73		-1		4655	13901	1	0	0	417.88	1250.62	3	1250.61	0.0026	1	34.24	0.031	K	DTDFKLNELR	G	AA
2	3::Q29443	Serotransferrin OS=Bos taurus GN=TF PE=2 SV=1	4918	79870	436	436	73	73		-1		4925	14371	1	0	0	426.562	1276.67	3	1276.67	-0.0009	1	52.42	0.00053	K	DSADGFLKIPSK	M	AA
2	3::Q29443	Serotransferrin OS=Bos taurus GN=TF PE=2 SV=1	4918	79870	436	436	73	73		-1		4926	13993	1	0	0	426.563	1276.67	3	1276.67	-0.0002	1	43.85	0.0038	K	DSADGFLKIPSK	M	AA
2	3::Q29443	Serotransferrin OS=Bos taurus GN=TF PE=2 SV=1	4918	79870	436	436	73	73		-1		4927	14478	1	0	0	426.563	1276.67	3	1276.67	0.0021	1	52.59	0.00047	K	DSADGFLKIPSK	M	AA
2	3::Q29443	Serotransferrin OS=Bos taurus GN=TF PE=2 SV=1	4918	79870	436	436	73	73		-1		4929	14423	1	0	0	639.343	1276.67	2	1276.67	0.0062	1	74.2	2.9e-06	K	DSADGFLKIPSK	M	AA
2	3::Q29443	Serotransferrin OS=Bos taurus GN=TF PE=2 SV=1	4918	79870	436	436	73	73		-1		5346	6385	1	0	0	435.898	1304.67	3	1304.67	-0.0015	1	46.37	0.0021	K	ILNKQQDDFGK	S	AA
2	3::Q29443	Serotransferrin OS=Bos taurus GN=TF PE=2 SV=1	4918	79870	436	436	73	73		-1		5347	6151	1	0	0	435.898	1304.67	3	1304.67	0	1	51.92	0.00059	K	ILNKQQDDFGK	S	AA
2	3::Q29443	Serotransferrin OS=Bos taurus GN=TF PE=2 SV=1	4918	79870	436	436	73	73		-1		5348	5688	1	0	0	435.898	1304.67	3	1304.67	0.0001	1	56.3	0.00021	K	ILNKQQDDFGK	S	AA
2	3::Q29443	Serotransferrin OS=Bos taurus GN=TF PE=2 SV=1	4918	79870	436	436	73	73		-1		5349	6054	1	0	0	435.898	1304.67	3	1304.67	0.0001	1	55.01	0.00029	K	ILNKQQDDFGK	S	AA
2	3::Q29443	Serotransferrin OS=Bos taurus GN=TF PE=2 SV=1	4918	79870	436	436	73	73		-1		5351	6065	1	0	0	653.344	1304.67	2	1304.67	0.0012	1	79.72	9.3e-07	K	ILNKQQDDFGK	S	AA
2	3::Q29443	Serotransferrin OS=Bos taurus GN=TF PE=2 SV=1	4918	79870	436	436	73	73		-1		5352	6170	1	0	0	653.344	1304.67	2	1304.67	0.0017	1	79.12	1.1e-06	K	ILNKQQDDFGK	S	AA
2	3::Q29443	Serotransferrin OS=Bos taurus GN=TF PE=2 SV=1	4918	79870	436	436	73	73		-1		5353	6272	1	0	0	435.899	1304.67	3	1304.67	0.0019	1	44.13	0.0034	K	ILNKQQDDFGK	S	AA
2	3::Q29443	Serotransferrin OS=Bos taurus GN=TF PE=2 SV=1	4918	79870	436	436	73	73		-1		5383	7617	1	0	0	436.226	1305.66	3	1305.66	-0.0013	1	49.07	0.0012	K	ILNKQQDDFGK	S	AA
2	3::Q29443	Serotransferrin OS=Bos taurus GN=TF PE=2 SV=1	4918	79870	436	436	73	73		-1		5384	7220	1	0	0	653.837	1305.66	2	1305.66	0.0023	1	36.48	0.021	K	ILNKQQDDFGK	S	AA
2	3::Q29443	Serotransferrin OS=Bos taurus GN=TF PE=2 SV=1	4918	79870	436	436	73	73		-1		5385	7203	1	0	0	436.228	1305.66	3	1305.66	0.0071	1	39.57	0.0095	K	ILNKQQDDFGK	S	AA
2	3::Q29443	Serotransferrin OS=Bos taurus GN=TF PE=2 SV=1	4918	79870	436	436	73	73		-1		5452	11375	1	0	0	437.889	1310.65	3	1310.65	-0.0007	0	46.64	0.0016	K	ELPDPQESIQR	A	AA
2	3::Q29443	Serotransferrin OS=Bos taurus GN=TF PE=2 SV=1	4918	79870	436	436	73	73		-1		5453	11381	1	0	0	656.331	1310.65	2	1310.65	-0.0002	0	54.62	0.00026	K	ELPDPQESIQR	A	AA
2	3::Q29443	Serotransferrin OS=Bos taurus GN=TF PE=2 SV=1	4918	79870	436	436	73	73		-1		5454	11502	1	0	0	656.331	1310.65	2	1310.65	0.0001	0	52.63	0.00041	K	ELPDPQESIQR	A	AA
2	3::Q29443	Serotransferrin OS=Bos taurus GN=TF PE=2 SV=1	4918	79870	436	436	73	73		-1		5455	11263	1	0	0	656.334	1310.65	2	1310.65	0.0075	0	45.24	0.0023	K	ELPDPQESIQR	A	AA
2	3::Q29443	Serotransferrin OS=Bos taurus GN=TF PE=2 SV=1	4918	79870	436	436	73	73		-1		5767	15446	1	0	0	668.352	1334.69	2	1334.69	-0.001	0	81.49	5.5e-07	R	ILESGPFVSCVK	K	AA
2	3::Q29443	Serotransferrin OS=Bos taurus GN=TF PE=2 SV=1	4918	79870	436	436	73	73		-1		5768	15554	1	0	0	668.353	1334.69	2	1334.69	0.0011	0	72.71	4.2e-06	R	ILESGPFVSCVK	K	AA
2	3::Q29443	Serotransferrin OS=Bos taurus GN=TF PE=2 SV=1	4918	79870	436	436	73	73		-1		5769	15671	1	0	0	668.353	1334.69	2	1334.69	0.0012	0	45.41	0.0023	R	ILESGPFVSCVK	K	AA
2	3::Q29443	Serotransferrin OS=Bos taurus GN=TF PE=2 SV=1	4918	79870	436	436	73	73		-1		5896	6678	1	0	0	449.543	1345.61	3	1345.61	-0.0012	0	43.89	0.0021	R	WCTISTHEANK	C	AA
2	3::Q29443	Serotransferrin OS=Bos taurus GN=TF PE=2 SV=1	4918	79870	436	436	73	73		-1		5897	6796	1	0	0	449.543	1345.61	3	1345.61	-0.001	0	42.22	0.0031	R	WCTISTHEANK	C	AA
2	3::Q29443	Serotransferrin OS=Bos taurus GN=TF PE=2 SV=1	4918	79870	436	436	73	73		-1		5898	6690	1	0	0	673.811	1345.61	2	1345.61	-0.0009	0	64.42	1.9e-05	R	WCTISTHEANK	C	AA
2	3::Q29443	Serotransferrin OS=Bos taurus GN=TF PE=2 SV=1	4918	79870	436	436	73	73		-1		5899	6817	1	0	0	673.812	1345.61	2	1345.61	0.0001	0	54.8	0.00017	R	WCTISTHEANK	C	AA
2	3::Q29443	Serotransferrin OS=Bos taurus GN=TF PE=2 SV=1	4918	79870	436	436	73	73		-1		5900	6908	1	0	0	449.544	1345.61	3	1345.61	0.001	0	46.45	0.0013	R	WCTISTHEANK	C	AA
2	3::Q29443	Serotransferrin OS=Bos taurus GN=TF PE=2 SV=1	4918	79870	436	436	73	73		-1		5991	12643	1	0	0	677.805	1353.6	2	1353.6	-0.0026	0	42.9	0.0023	K	NYELLCGDNTR	K	AA
2	3::Q29443	Serotransferrin OS=Bos taurus GN=TF PE=2 SV=1	4918	79870	436	436	73	73		-1		5992	12515	1	0	0	677.806	1353.6	2	1353.6	-0.0014	0	42.95	0.0026	K	NYELLCGDNTR	K	AA
2	3::Q29443	Serotransferrin OS=Bos taurus GN=TF PE=2 SV=1	4918	79870	436	436	73	73		-1		6157	17807	1	0	0	681.856	1361.7	2	1361.7	-0.0039	0	62.44	6.1e-05	K	CGLVPVLAENYK	T	AA
2	3::Q29443	Serotransferrin OS=Bos taurus GN=TF PE=2 SV=1	4918	79870	436	436	73	73		-1		6158	18049	1	0	0	681.857	1361.7	2	1361.7	-0.0019	0	36.02	0.026	K	CGLVPVLAENYK	T	AA
2	3::Q29443	Serotransferrin OS=Bos taurus GN=TF PE=2 SV=1	4918	79870	436	436	73	73		-1		6159	17930	1	0	0	681.858	1361.7	2	1361.7	-0.0003	0	71.17	7.7e-06	K	CGLVPVLAENYK	T	AA
2	3::Q29443	Serotransferrin OS=Bos taurus GN=TF PE=2 SV=1	4918	79870	436	436	73	73		-1		6173	18696	1	0	0	682.35	1362.69	2	1362.69	-0.0002	0	48.43	0.0014	K	CGLVPVLAENYK	T	AA
2	3::Q29443	Serotransferrin OS=Bos taurus GN=TF PE=2 SV=1	4918	79870	436	436	73	73		-1		6427	9958	1	0	0	460.249	1377.72	3	1377.73	-0.0012	2	55.06	0.00025	K	KDTDFKLNELR	G	AA
2	3::Q29443	Serotransferrin OS=Bos taurus GN=TF PE=2 SV=1	4918	79870	436	436	73	73		-1		6428	9967	1	0	0	689.87	1377.72	2	1377.73	-0.0006	2	69.48	9.1e-06	K	KDTDFKLNELR	G	AA
2	3::Q29443	Serotransferrin OS=Bos taurus GN=TF PE=2 SV=1	4918	79870	436	436	73	73		-1		6429	10073	1	0	0	460.249	1377.73	3	1377.73	0.0006	2	51.69	0.00055	K	KDTDFKLNELR	G	AA
2	3::Q29443	Serotransferrin OS=Bos taurus GN=TF PE=2 SV=1	4918	79870	436	436	73	73		-1		6546	14537	1	0	0	695.34	1388.66	2	1388.67	-0.0035	0	70.56	8.1e-06	K	TSDANINWNNLK	D	AA
2	3::Q29443	Serotransferrin OS=Bos taurus GN=TF PE=2 SV=1	4918	79870	436	436	73	73		-1		6547	14059	1	0	0	695.34	1388.66	2	1388.67	-0.0034	0	92.34	5.4e-08	K	TSDANINWNNLK	D	AA
2	3::Q29443	Serotransferrin OS=Bos taurus GN=TF PE=2 SV=1	4918	79870	436	436	73	73		-1		6548	14300	1	0	0	695.34	1388.67	2	1388.67	-0.0024	0	33.26	0.046	K	TSDANINWNNLK	D	AA
2	3::Q29443	Serotransferrin OS=Bos taurus GN=TF PE=2 SV=1	4918	79870	436	436	73	73		-1		6549	13948	1	0	0	695.341	1388.67	2	1388.67	-0.0008	0	84.49	3.4e-07	K	TSDANINWNNLK	D	AA
2	3::Q29443	Serotransferrin OS=Bos taurus GN=TF PE=2 SV=1	4918	79870	436	436	73	73		-1		6550	14168	1	0	0	695.342	1388.67	2	1388.67	0.0006	0	78.39	1.4e-06	K	TSDANINWNNLK	D	AA
2	3::Q29443	Serotransferrin OS=Bos taurus GN=TF PE=2 SV=1	4918	79870	436	436	73	73		-1		6558	14744	1	0	0	695.833	1389.65	2	1389.65	-0.001	0	83.75	3.5e-07	K	TSDANINWNNLK	D	AA
2	3::Q29443	Serotransferrin OS=Bos taurus GN=TF PE=2 SV=1	4918	79870	436	436	73	73		-1		6559	13912	1	0	0	695.833	1389.65	2	1389.65	-0.0007	0	72.45	4.7e-06	K	TSDANINWNNLK	D	AA
2	3::Q29443	Serotransferrin OS=Bos taurus GN=TF PE=2 SV=1	4918	79870	436	436	73	73		-1		6561	14418	1	0	0	695.834	1389.65	2	1389.65	0.0004	0	74.82	2.7e-06	K	TSDANINWNNLK	D	AA
2	3::Q29443	Serotransferrin OS=Bos taurus GN=TF PE=2 SV=1	4918	79870	436	436	73	73		-1		6562	15422	1	0	0	695.835	1389.66	2	1389.65	0.0028	0	73.39	3.9e-06	K	TSDANINWNNLK	D	AA
2	3::Q29443	Serotransferrin OS=Bos taurus GN=TF PE=2 SV=1	4918	79870	436	436	73	73		-1		6563	14970	1	0	0	695.837	1389.66	2	1389.65	0.0071	0	45.29	0.0025	K	TSDANINWNNLK	D	AA
2	3::Q29443	Serotransferrin OS=Bos taurus GN=TF PE=2 SV=1	4918	79870	436	436	73	73		-1		6564	13441	1	0	0	695.837	1389.66	2	1389.65	0.0072	0	51.01	0.00068	K	TSDANINWNNLK	D	AA
2	3::Q29443	Serotransferrin OS=Bos taurus GN=TF PE=2 SV=1	4918	79870	436	436	73	73		-1		6565	13319	2	0	0	695.839	1389.66	2	1389.65	0.0101	0	50.88	0.00072	K	TSDANINWNNLK	D	AA
2	3::Q29443	Serotransferrin OS=Bos taurus GN=TF PE=2 SV=1	4918	79870	436	436	73	73		-1		6566	13205	2	0	0	695.843	1389.67	2	1389.65	0.0184	0	26.12	0.23	K	TSDANINWNNLK	D	AA
2	3::Q29443	Serotransferrin OS=Bos taurus GN=TF PE=2 SV=1	4918	79870	436	436	73	73		-1		6713	16754	1	0	0	466.224	1395.65	3	1395.65	-0.0018	0	45.27	0.002	K	CLMEGAGDVAFVK	H	AA
2	3::Q29443	Serotransferrin OS=Bos taurus GN=TF PE=2 SV=1	4918	79870	436	436	73	73		-1		6714	16706	1	0	0	698.833	1395.65	2	1395.65	-0.0017	0	86.15	1.6e-07	K	CLMEGAGDVAFVK	H	AA
2	3::Q29443	Serotransferrin OS=Bos taurus GN=TF PE=2 SV=1	4918	79870	436	436	73	73		-1		6715	16830	1	0	0	698.833	1395.65	2	1395.65	-0.0008	0	101.76	4.5e-09	K	CLMEGAGDVAFVK	H	AA
2	3::Q29443	Serotransferrin OS=Bos taurus GN=TF PE=2 SV=1	4918	79870	436	436	73	73		-1		6925	14862	1	0	0	706.83	1411.65	2	1411.65	-0.0023	0	70.19	5.9e-06	K	CLMEGAGDVAFVK	H	AA
2	3::Q29443	Serotransferrin OS=Bos taurus GN=TF PE=2 SV=1	4918	79870	436	436	73	73		-1		6926	14988	1	0	0	706.83	1411.65	2	1411.65	-0.0019	0	24.26	0.23	K	CLMEGAGDVAFVK	H	AA
2	3::Q29443	Serotransferrin OS=Bos taurus GN=TF PE=2 SV=1	4918	79870	436	436	73	73		-1		6927	13561	1	0	0	706.83	1411.65	2	1411.65	-0.0017	0	93.6	2.7e-08	K	CLMEGAGDVAFVK	H	AA
2	3::Q29443	Serotransferrin OS=Bos taurus GN=TF PE=2 SV=1	4918	79870	436	436	73	73		-1		6928	14290	1	0	0	706.83	1411.65	2	1411.65	-0.0013	0	93.62	2.7e-08	K	CLMEGAGDVAFVK	H	AA
2	3::Q29443	Serotransferrin OS=Bos taurus GN=TF PE=2 SV=1	4918	79870	436	436	73	73		-1		6929	14170	1	0	0	706.831	1411.65	2	1411.65	-0.0009	0	85.66	1.7e-07	K	CLMEGAGDVAFVK	H	AA
2	3::Q29443	Serotransferrin OS=Bos taurus GN=TF PE=2 SV=1	4918	79870	436	436	73	73		-1		6930	14417	1	0	0	706.831	1411.65	2	1411.65	0.0001	0	82.93	3.1e-07	K	CLMEGAGDVAFVK	H	AA
2	3::Q29443	Serotransferrin OS=Bos taurus GN=TF PE=2 SV=1	4918	79870	436	436	73	73		-1		6932	14064	1	0	0	706.831	1411.65	2	1411.65	0.0007	0	78.6	8.6e-07	K	CLMEGAGDVAFVK	H	AA
2	3::Q29443	Serotransferrin OS=Bos taurus GN=TF PE=2 SV=1	4918	79870	436	436	73	73		-1		6933	13954	1	0	0	706.832	1411.65	2	1411.65	0.0009	0	66.27	1.6e-05	K	CLMEGAGDVAFVK	H	AA
2	3::Q29443	Serotransferrin OS=Bos taurus GN=TF PE=2 SV=1	4918	79870	436	436	73	73		-1		6934	14528	1	0	0	706.832	1411.65	2	1411.65	0.0027	0	86.86	1.4e-07	K	CLMEGAGDVAFVK	H	AA
2	3::Q29443	Serotransferrin OS=Bos taurus GN=TF PE=2 SV=1	4918	79870	436	436	73	73		-1		6936	16730	1	0	0	706.834	1411.65	2	1411.65	0.0055	0	62.41	3.9e-05	K	CLMEGAGDVAFVK	H	AA
2	3::Q29443	Serotransferrin OS=Bos taurus GN=TF PE=2 SV=1	4918	79870	436	436	73	73		-1		7544	2622	1	0	0	724.332	1446.65	2	1446.65	-0.0032	1	27.71	0.1	K	GTGKECVPNSNER	Y	AA
2	3::Q29443	Serotransferrin OS=Bos taurus GN=TF PE=2 SV=1	4918	79870	436	436	73	73		-1		7545	2683	1	0	0	483.224	1446.65	3	1446.65	-0.0028	1	43.46	0.0028	K	GTGKECVPNSNER	Y	AA
2	3::Q29443	Serotransferrin OS=Bos taurus GN=TF PE=2 SV=1	4918	79870	436	436	73	73		-1		7546	2536	1	0	0	483.224	1446.65	3	1446.65	-0.0011	1	22.57	0.35	K	GTGKECVPNSNER	Y	AA
2	3::Q29443	Serotransferrin OS=Bos taurus GN=TF PE=2 SV=1	4918	79870	436	436	73	73		-1		7548	2606	1	0	0	483.224	1446.65	3	1446.65	-0.0004	1	55.51	0.00018	K	GTGKECVPNSNER	Y	AA
2	3::Q29443	Serotransferrin OS=Bos taurus GN=TF PE=2 SV=1	4918	79870	436	436	73	73		-1		7549	2762	1	0	0	483.225	1446.65	3	1446.65	0.0015	1	21.26	0.48	K	GTGKECVPNSNER	Y	AA
2	3::Q29443	Serotransferrin OS=Bos taurus GN=TF PE=2 SV=1	4918	79870	436	436	73	73		-1		7550	2547	1	0	0	724.337	1446.66	2	1446.65	0.0069	1	27.07	0.14	K	GTGKECVPNSNER	Y	AA
2	3::Q29443	Serotransferrin OS=Bos taurus GN=TF PE=2 SV=1	4918	79870	436	436	73	73		-1		7557	2933	1	0	0	724.823	1447.63	2	1447.64	-0.0051	1	56.41	0.0001	K	GTGKECVPNSNER	Y	AA
2	3::Q29443	Serotransferrin OS=Bos taurus GN=TF PE=2 SV=1	4918	79870	436	436	73	73		-1		7559	2856	1	0	0	724.825	1447.63	2	1447.64	-0.0015	1	29.14	0.063	K	GTGKECVPNSNER	Y	AA
2	3::Q29443	Serotransferrin OS=Bos taurus GN=TF PE=2 SV=1	4918	79870	436	436	73	73		-1		7560	2994	1	0	0	483.553	1447.64	3	1447.64	0.0003	1	44.04	0.0021	K	GTGKECVPNSNER	Y	AA
2	3::Q29443	Serotransferrin OS=Bos taurus GN=TF PE=2 SV=1	4918	79870	436	436	73	73		-1		7561	2906	1	0	0	483.553	1447.64	3	1447.64	0.0006	1	40.78	0.0043	K	GTGKECVPNSNER	Y	AA
2	3::Q29443	Serotransferrin OS=Bos taurus GN=TF PE=2 SV=1	4918	79870	436	436	73	73		-1		7562	3078	1	0	0	483.553	1447.64	3	1447.64	0.0015	1	26.53	0.12	K	GTGKECVPNSNER	Y	AA
2	3::Q29443	Serotransferrin OS=Bos taurus GN=TF PE=2 SV=1	4918	79870	436	436	73	73		-1		7563	3027	1	0	0	724.827	1447.64	2	1447.64	0.0037	1	24.98	0.17	K	GTGKECVPNSNER	Y	AA
2	3::Q29443	Serotransferrin OS=Bos taurus GN=TF PE=2 SV=1	4918	79870	436	436	73	73		-1		7564	3158	1	0	0	483.554	1447.64	3	1447.64	0.0046	1	23.24	0.27	K	GTGKECVPNSNER	Y	AA
2	3::Q29443	Serotransferrin OS=Bos taurus GN=TF PE=2 SV=1	4918	79870	436	436	73	73		-1		7566	2831	1	0	0	483.555	1447.64	3	1447.64	0.0075	1	32.36	0.036	K	GTGKECVPNSNER	Y	AA
2	3::Q29443	Serotransferrin OS=Bos taurus GN=TF PE=2 SV=1	4918	79870	436	436	73	73		-1		7584	3304	1	0	0	483.88	1448.62	3	1448.62	-0.0031	1	22.39	0.2	K	GTGKECVPNSNER	Y	AA
2	3::Q29443	Serotransferrin OS=Bos taurus GN=TF PE=2 SV=1	4918	79870	436	436	73	73		-1		7586	3234	1	0	0	483.882	1448.62	3	1448.62	0.0035	1	21.64	0.25	K	GTGKECVPNSNER	Y	AA
2	3::Q29443	Serotransferrin OS=Bos taurus GN=TF PE=2 SV=1	4918	79870	436	436	73	73		-1		7791	11981	1	0	0	732.394	1462.77	2	1462.79	-0.0111	1	51.39	0.00055	R	ILESGPFVSCVKK	T	AA
2	3::Q29443	Serotransferrin OS=Bos taurus GN=TF PE=2 SV=1	4918	79870	436	436	73	73		-1		7793	12091	1	0	0	732.399	1462.78	2	1462.79	-0.0012	1	77.93	1e-06	R	ILESGPFVSCVKK	T	AA
2	3::Q29443	Serotransferrin OS=Bos taurus GN=TF PE=2 SV=1	4918	79870	436	436	73	73		-1		7794	12056	1	0	0	488.602	1462.78	3	1462.79	-0.0009	1	74.62	2.2e-06	R	ILESGPFVSCVKK	T	AA
2	3::Q29443	Serotransferrin OS=Bos taurus GN=TF PE=2 SV=1	4918	79870	436	436	73	73		-1		7795	12179	1	0	0	488.602	1462.79	3	1462.79	-0.0004	1	60.33	5.9e-05	R	ILESGPFVSCVKK	T	AA
2	3::Q29443	Serotransferrin OS=Bos taurus GN=TF PE=2 SV=1	4918	79870	436	436	73	73		-1		7829	14971	1	0	0	733.821	1465.63	2	1465.64	-0.0084	0	69.31	4.6e-06	K	TYDSYLGDDYVR	A	AA
2	3::Q29443	Serotransferrin OS=Bos taurus GN=TF PE=2 SV=1	4918	79870	436	436	73	73		-1		7830	15303	1	0	0	733.823	1465.63	2	1465.64	-0.0056	0	73.92	1.6e-06	K	TYDSYLGDDYVR	A	AA
2	3::Q29443	Serotransferrin OS=Bos taurus GN=TF PE=2 SV=1	4918	79870	436	436	73	73		-1		7831	15194	1	0	0	733.824	1465.63	2	1465.64	-0.0019	0	77.76	7.4e-07	K	TYDSYLGDDYVR	A	AA
2	3::Q29443	Serotransferrin OS=Bos taurus GN=TF PE=2 SV=1	4918	79870	436	436	73	73		-1		7832	15082	1	0	0	733.825	1465.64	2	1465.64	-0.0008	0	77.8	7.3e-07	K	TYDSYLGDDYVR	A	AA
2	3::Q29443	Serotransferrin OS=Bos taurus GN=TF PE=2 SV=1	4918	79870	436	436	73	73		-1		7833	15508	1	0	0	733.828	1465.64	2	1465.64	0.0045	0	20.73	0.41	K	TYDSYLGDDYVR	A	AA
2	3::Q29443	Serotransferrin OS=Bos taurus GN=TF PE=2 SV=1	4918	79870	436	436	73	73		-1		7867	10448	1	0	0	489.902	1466.69	3	1466.68	0.0028	1	63.19	3.5e-05	K	ENFEVLCKDGTR	K	AA
2	3::Q29443	Serotransferrin OS=Bos taurus GN=TF PE=2 SV=1	4918	79870	436	436	73	73		-1		7891	19997	1	0	0	490.26	1467.76	3	1467.76	-0.0013	1	46.37	0.0019	K	DLLFKDSADGFLK	I	AA
2	3::Q29443	Serotransferrin OS=Bos taurus GN=TF PE=2 SV=1	4918	79870	436	436	73	73		-1		7892	19731	1	0	0	490.261	1467.76	3	1467.76	-0.001	1	43.6	0.0036	K	DLLFKDSADGFLK	I	AA
2	3::Q29443	Serotransferrin OS=Bos taurus GN=TF PE=2 SV=1	4918	79870	436	436	73	73		-1		7893	20116	1	0	0	490.261	1467.76	3	1467.76	-0.0008	1	56.07	0.0002	K	DLLFKDSADGFLK	I	AA
2	3::Q29443	Serotransferrin OS=Bos taurus GN=TF PE=2 SV=1	4918	79870	436	436	73	73		-1		7894	20050	1	0	0	734.888	1467.76	2	1467.76	0.0005	1	62.2	4.7e-05	K	DLLFKDSADGFLK	I	AA
2	3::Q29443	Serotransferrin OS=Bos taurus GN=TF PE=2 SV=1	4918	79870	436	436	73	73		-1		7895	20244	1	0	0	490.262	1467.76	3	1467.76	0.0016	1	50.17	0.00074	K	DLLFKDSADGFLK	I	AA
2	3::Q29443	Serotransferrin OS=Bos taurus GN=TF PE=2 SV=1	4918	79870	436	436	73	73		-1		7897	20164	1	0	0	734.89	1467.76	2	1467.76	0.0039	1	37.41	0.014	K	DLLFKDSADGFLK	I	AA
2	3::Q29443	Serotransferrin OS=Bos taurus GN=TF PE=2 SV=1	4918	79870	436	436	73	73		-1		8101	9376	1	0	0	494.904	1481.69	3	1481.69	-0.0021	1	24.53	0.26	K	NYELLCGDNTRK	S	AA
2	3::Q29443	Serotransferrin OS=Bos taurus GN=TF PE=2 SV=1	4918	79870	436	436	73	73		-1		8102	8958	1	0	0	741.853	1481.69	2	1481.69	-0.0015	1	68.87	9.7e-06	R	KNYELLCGDNTR	K	AA
2	3::Q29443	Serotransferrin OS=Bos taurus GN=TF PE=2 SV=1	4918	79870	436	436	73	73		-1		8103	9036	1	0	0	494.905	1481.69	3	1481.69	-0.0004	1	54.78	0.00027	R	KNYELLCGDNTR	K	AA
2	3::Q29443	Serotransferrin OS=Bos taurus GN=TF PE=2 SV=1	4918	79870	436	436	73	73		-1		8104	8904	1	0	0	494.905	1481.69	3	1481.69	0.0003	1	58.12	0.00012	R	KNYELLCGDNTR	K	AA
2	3::Q29443	Serotransferrin OS=Bos taurus GN=TF PE=2 SV=1	4918	79870	436	436	73	73		-1		8105	9383	1	0	0	741.855	1481.7	2	1481.69	0.0029	1	31.32	0.059	K	NYELLCGDNTRK	S	AA
2	3::Q29443	Serotransferrin OS=Bos taurus GN=TF PE=2 SV=1	4918	79870	436	436	73	73		-1		8116	10063	1	0	0	495.232	1482.67	3	1482.68	-0.0025	1	26.31	0.15	K	NYELLCGDNTRK	S	AA
2	3::Q29443	Serotransferrin OS=Bos taurus GN=TF PE=2 SV=1	4918	79870	436	436	73	73		-1		8117	9944	1	0	0	495.232	1482.68	3	1482.68	-0.0022	1	56.57	0.00014	R	KNYELLCGDNTR	K	AA
2	3::Q29443	Serotransferrin OS=Bos taurus GN=TF PE=2 SV=1	4918	79870	436	436	73	73		-1		8118	10494	1	0	0	495.233	1482.68	3	1482.68	-0.001	1	31.49	0.047	K	NYELLCGDNTRK	S	AA
2	3::Q29443	Serotransferrin OS=Bos taurus GN=TF PE=2 SV=1	4918	79870	436	436	73	73		-1		8120	10684	1	0	0	495.235	1482.68	3	1482.68	0.0065	1	43.31	0.0032	R	KNYELLCGDNTR	K	AA
2	3::Q29443	Serotransferrin OS=Bos taurus GN=TF PE=2 SV=1	4918	79870	436	436	73	73		-1		8121	9285	1	0	0	742.352	1482.69	2	1482.68	0.0114	1	38.62	0.01	K	NYELLCGDNTRK	S	AA
2	3::Q29443	Serotransferrin OS=Bos taurus GN=TF PE=2 SV=1	4918	79870	436	436	73	73		-1		8126	9149	1	0	0	495.242	1482.7	3	1482.68	0.0266	1	38.38	0.012	R	KNYELLCGDNTR	K	AA
2	3::Q29443	Serotransferrin OS=Bos taurus GN=TF PE=2 SV=1	4918	79870	436	436	73	73		-1		8138	9622	1	0	0	495.57	1483.69	3	1483.66	0.0262	1	30.27	0.064	R	KNYELLCGDNTR	K	AA
2	3::Q29443	Serotransferrin OS=Bos taurus GN=TF PE=2 SV=1	4918	79870	436	436	73	73		-1		8193	11986	1	0	0	744.918	1487.82	2	1487.83	-0.0125	1	49.2	0.00068	K	NTPEKGYLAVAVVK	T	AA
2	3::Q29443	Serotransferrin OS=Bos taurus GN=TF PE=2 SV=1	4918	79870	436	436	73	73		-1		8194	11967	1	0	0	496.952	1487.83	3	1487.83	-0.0016	1	55.9	0.00012	K	NTPEKGYLAVAVVK	T	AA
2	3::Q29443	Serotransferrin OS=Bos taurus GN=TF PE=2 SV=1	4918	79870	436	436	73	73		-1		8195	11866	1	0	0	744.924	1487.83	2	1487.83	-0.0013	1	87.13	8.9e-08	K	NTPEKGYLAVAVVK	T	AA
2	3::Q29443	Serotransferrin OS=Bos taurus GN=TF PE=2 SV=1	4918	79870	436	436	73	73		-1		8196	12085	1	0	0	496.952	1487.83	3	1487.83	0	1	27.93	0.074	K	NTPEKGYLAVAVVK	T	AA
2	3::Q29443	Serotransferrin OS=Bos taurus GN=TF PE=2 SV=1	4918	79870	436	436	73	73		-1		8207	14746	1	0	0	497.281	1488.82	3	1488.82	0.0035	1	59.54	6.1e-05	K	NTPEKGYLAVAVVK	T	AA
2	3::Q29443	Serotransferrin OS=Bos taurus GN=TF PE=2 SV=1	4918	79870	436	436	73	73		-1		8208	11847	1	0	0	497.287	1488.84	3	1488.82	0.0195	1	52.54	0.00022	K	NTPEKGYLAVAVVK	T	AA
2	3::Q29443	Serotransferrin OS=Bos taurus GN=TF PE=2 SV=1	4918	79870	436	436	73	73		-1		8501	3888	1	0	0	504.249	1509.73	3	1509.74	-0.01	0	68.33	1.3e-05	R	KPVTDAENCHLAR	G	AA
2	3::Q29443	Serotransferrin OS=Bos taurus GN=TF PE=2 SV=1	4918	79870	436	436	73	73		-1		8509	4363	1	0	0	504.581	1510.72	3	1510.72	0.0015	0	95.96	2.2e-08	R	KPVTDAENCHLAR	G	AA
2	3::Q29443	Serotransferrin OS=Bos taurus GN=TF PE=2 SV=1	4918	79870	436	436	73	73		-1		8712	9140	1	0	0	507.941	1520.8	3	1520.8	-0.0003	2	43.59	0.0035	K	NLKKENFEVLCK	D	AA
2	3::Q29443	Serotransferrin OS=Bos taurus GN=TF PE=2 SV=1	4918	79870	436	436	73	73		-1		8713	9252	1	0	0	507.941	1520.8	3	1520.8	-0.0002	2	52.99	0.0004	K	NLKKENFEVLCK	D	AA
2	3::Q29443	Serotransferrin OS=Bos taurus GN=TF PE=2 SV=1	4918	79870	436	436	73	73		-1		8715	9176	1	0	0	761.409	1520.8	2	1520.8	0.0008	2	43.73	0.0033	K	NLKKENFEVLCK	D	AA
2	3::Q29443	Serotransferrin OS=Bos taurus GN=TF PE=2 SV=1	4918	79870	436	436	73	73		-1		8716	9166	1	0	0	761.409	1520.8	2	1520.8	0.001	2	37.26	0.015	K	NLKKENFEVLCK	D	AA
2	3::Q29443	Serotransferrin OS=Bos taurus GN=TF PE=2 SV=1	4918	79870	436	436	73	73		-1		9074	24574	1	0	0	775.902	1549.79	2	1549.8	-0.0069	0	48.29	0.0015	R	TAGWNIPMGLLYSK	I	AA
2	3::Q29443	Serotransferrin OS=Bos taurus GN=TF PE=2 SV=1	4918	79870	436	436	73	73		-1		9077	24367	1	0	0	775.905	1549.8	2	1549.8	-0.0009	0	71.88	6.2e-06	R	TAGWNIPMGLLYSK	I	AA
2	3::Q29443	Serotransferrin OS=Bos taurus GN=TF PE=2 SV=1	4918	79870	436	436	73	73		-1		9078	24487	1	0	0	775.906	1549.8	2	1549.8	0.0006	0	61.34	6.8e-05	R	TAGWNIPMGLLYSK	I	AA
2	3::Q29443	Serotransferrin OS=Bos taurus GN=TF PE=2 SV=1	4918	79870	436	436	73	73		-1		9084	24246	1	0	0	776.398	1550.78	2	1550.78	0.0003	0	29.74	0.11	R	TAGWNIPMGLLYSK	I	AA
2	3::Q29443	Serotransferrin OS=Bos taurus GN=TF PE=2 SV=1	4918	79870	436	436	73	73		-1		9192	21159	1	0	0	783.898	1565.78	2	1565.79	-0.0101	0	41.89	0.0064	R	TAGWNIPMGLLYSK	I	AA
2	3::Q29443	Serotransferrin OS=Bos taurus GN=TF PE=2 SV=1	4918	79870	436	436	73	73		-1		9194	21397	1	0	0	783.901	1565.79	2	1565.79	-0.0031	0	42.01	0.0059	R	TAGWNIPMGLLYSK	I	AA
2	3::Q29443	Serotransferrin OS=Bos taurus GN=TF PE=2 SV=1	4918	79870	436	436	73	73		-1		9195	23056	1	0	0	783.901	1565.79	2	1565.79	-0.0029	0	25.91	0.24	R	TAGWNIPMGLLYSK	I	AA
2	3::Q29443	Serotransferrin OS=Bos taurus GN=TF PE=2 SV=1	4918	79870	436	436	73	73		-1		9196	22571	1	0	0	783.902	1565.79	2	1565.79	-0.0022	0	46.81	0.002	R	TAGWNIPMGLLYSK	I	AA
2	3::Q29443	Serotransferrin OS=Bos taurus GN=TF PE=2 SV=1	4918	79870	436	436	73	73		-1		9197	22026	1	0	0	783.902	1565.79	2	1565.79	-0.0013	0	53.45	0.00042	R	TAGWNIPMGLLYSK	I	AA
2	3::Q29443	Serotransferrin OS=Bos taurus GN=TF PE=2 SV=1	4918	79870	436	436	73	73		-1		9199	22146	1	0	0	783.902	1565.79	2	1565.79	-0.0011	0	36.59	0.02	R	TAGWNIPMGLLYSK	I	AA
2	3::Q29443	Serotransferrin OS=Bos taurus GN=TF PE=2 SV=1	4918	79870	436	436	73	73		-1		9201	21901	1	0	0	783.903	1565.79	2	1565.79	-0.0001	0	62.51	5.1e-05	R	TAGWNIPMGLLYSK	I	AA
2	3::Q29443	Serotransferrin OS=Bos taurus GN=TF PE=2 SV=1	4918	79870	436	436	73	73		-1		9203	22260	1	0	0	783.903	1565.79	2	1565.79	0	0	39.57	0.01	R	TAGWNIPMGLLYSK	I	AA
2	3::Q29443	Serotransferrin OS=Bos taurus GN=TF PE=2 SV=1	4918	79870	436	436	73	73		-1		9204	21771	1	0	0	783.903	1565.79	2	1565.79	0	0	61.04	7.2e-05	R	TAGWNIPMGLLYSK	I	AA
2	3::Q29443	Serotransferrin OS=Bos taurus GN=TF PE=2 SV=1	4918	79870	436	436	73	73		-1		9205	21277	1	0	0	783.903	1565.79	2	1565.79	0.0003	0	71.84	6e-06	R	TAGWNIPMGLLYSK	I	AA
2	3::Q29443	Serotransferrin OS=Bos taurus GN=TF PE=2 SV=1	4918	79870	436	436	73	73		-1		9206	21648	1	0	0	783.904	1565.79	2	1565.79	0.0013	0	48.99	0.0012	R	TAGWNIPMGLLYSK	I	AA
2	3::Q29443	Serotransferrin OS=Bos taurus GN=TF PE=2 SV=1	4918	79870	436	436	73	73		-1		9207	22452	1	0	0	783.904	1565.79	2	1565.79	0.0015	0	33.7	0.04	R	TAGWNIPMGLLYSK	I	AA
2	3::Q29443	Serotransferrin OS=Bos taurus GN=TF PE=2 SV=1	4918	79870	436	436	73	73		-1		9503	12267	1	0	0	532.25	1593.73	3	1593.73	-0.0026	1	54.37	0.00028	K	KTYDSYLGDDYVR	A	AA
2	3::Q29443	Serotransferrin OS=Bos taurus GN=TF PE=2 SV=1	4918	79870	436	436	73	73		-1		9504	12264	1	0	0	797.872	1593.73	2	1593.73	-0.0022	1	74.32	2.9e-06	K	KTYDSYLGDDYVR	A	AA
2	3::Q29443	Serotransferrin OS=Bos taurus GN=TF PE=2 SV=1	4918	79870	436	436	73	73		-1		9505	12522	1	0	0	532.25	1593.73	3	1593.73	-0.0016	1	44.24	0.003	K	KTYDSYLGDDYVR	A	AA
2	3::Q29443	Serotransferrin OS=Bos taurus GN=TF PE=2 SV=1	4918	79870	436	436	73	73		-1		9506	12377	1	0	0	797.872	1593.73	2	1593.73	-0.0014	1	96.97	1.6e-08	K	KTYDSYLGDDYVR	A	AA
2	3::Q29443	Serotransferrin OS=Bos taurus GN=TF PE=2 SV=1	4918	79870	436	436	73	73		-1		9507	12386	1	0	0	532.251	1593.73	3	1593.73	-0.0007	1	53.74	0.00033	K	KTYDSYLGDDYVR	A	AA
2	3::Q29443	Serotransferrin OS=Bos taurus GN=TF PE=2 SV=1	4918	79870	436	436	73	73		-1		9508	11816	1	0	0	532.251	1593.73	3	1593.73	0.0002	1	29.96	0.078	K	KTYDSYLGDDYVR	A	AA
2	3::Q29443	Serotransferrin OS=Bos taurus GN=TF PE=2 SV=1	4918	79870	436	436	73	73		-1		9590	11878	1	0	0	535.606	1603.8	3	1603.8	-0.0018	0	51.85	0.0008	K	DNPQTHYYAVAVVK	K	AA
2	3::Q29443	Serotransferrin OS=Bos taurus GN=TF PE=2 SV=1	4918	79870	436	436	73	73		-1		9591	11993	1	0	0	535.608	1603.8	3	1603.8	0.0017	0	47.23	0.0023	K	DNPQTHYYAVAVVK	K	AA
2	3::Q29443	Serotransferrin OS=Bos taurus GN=TF PE=2 SV=1	4918	79870	436	436	73	73		-1		9645	6671	1	0	0	403.452	1609.78	4	1609.79	-0.0085	2	37.03	0.019	R	KNYELLCGDNTRK	S	AA
2	3::Q29443	Serotransferrin OS=Bos taurus GN=TF PE=2 SV=1	4918	79870	436	436	73	73		-1		9646	6545	1	0	0	403.453	1609.78	4	1609.79	-0.0036	2	29.32	0.11	R	KNYELLCGDNTRK	S	AA
2	3::Q29443	Serotransferrin OS=Bos taurus GN=TF PE=2 SV=1	4918	79870	436	436	73	73		-1		9648	6669	1	0	0	537.603	1609.79	3	1609.79	-0.0009	2	46.43	0.0022	R	KNYELLCGDNTRK	S	AA
2	3::Q29443	Serotransferrin OS=Bos taurus GN=TF PE=2 SV=1	4918	79870	436	436	73	73		-1		9649	6556	1	0	0	537.604	1609.79	3	1609.79	0.0009	2	45.8	0.0027	R	KNYELLCGDNTRK	S	AA
2	3::Q29443	Serotransferrin OS=Bos taurus GN=TF PE=2 SV=1	4918	79870	436	436	73	73		-1		9906	10989	1	1	1	544.942	1631.8	3	1631.79	0.0132	1	47.57	0.002	K	TSDANINWNNLKDK	K	AA
2	3::Q29443	Serotransferrin OS=Bos taurus GN=TF PE=2 SV=1	4918	79870	436	436	73	73		-1		10048	13744	1	0	0	547.59	1639.75	3	1639.76	-0.0114	0	47.29	0.0014	K	HSTVFDNLPNPEDR	K	AA
2	3::Q29443	Serotransferrin OS=Bos taurus GN=TF PE=2 SV=1	4918	79870	436	436	73	73		-1		10049	13777	1	0	0	820.882	1639.75	2	1639.76	-0.0094	0	90.11	7.3e-08	K	HSTVFDNLPNPEDR	K	AA
2	3::Q29443	Serotransferrin OS=Bos taurus GN=TF PE=2 SV=1	4918	79870	436	436	73	73		-1		10050	13897	1	0	0	820.885	1639.76	2	1639.76	-0.003	0	84.91	2.6e-07	K	HSTVFDNLPNPEDR	K	AA
2	3::Q29443	Serotransferrin OS=Bos taurus GN=TF PE=2 SV=1	4918	79870	436	436	73	73		-1		10051	13981	1	0	0	547.594	1639.76	3	1639.76	0	0	52.44	0.00047	K	HSTVFDNLPNPEDR	K	AA
2	3::Q29443	Serotransferrin OS=Bos taurus GN=TF PE=2 SV=1	4918	79870	436	436	73	73		-1		10052	13858	1	0	0	547.594	1639.76	3	1639.76	0.0002	0	60.11	8e-05	K	HSTVFDNLPNPEDR	K	AA
2	3::Q29443	Serotransferrin OS=Bos taurus GN=TF PE=2 SV=1	4918	79870	436	436	73	73		-1		10079	17279	1	0	0	822.859	1643.7	2	1643.7	-0.0011	0	47.26	0.00065	K	FDEFFSAGCAPGSPR	N	AA
2	3::Q29443	Serotransferrin OS=Bos taurus GN=TF PE=2 SV=1	4918	79870	436	436	73	73		-1		10080	17370	1	0	0	822.859	1643.7	2	1643.7	-0.0006	0	93.11	1.7e-08	K	FDEFFSAGCAPGSPR	N	AA
2	3::Q29443	Serotransferrin OS=Bos taurus GN=TF PE=2 SV=1	4918	79870	436	436	73	73		-1		10081	17475	1	0	0	822.859	1643.7	2	1643.7	-0.0003	0	65.66	9.6e-06	K	FDEFFSAGCAPGSPR	N	AA
2	3::Q29443	Serotransferrin OS=Bos taurus GN=TF PE=2 SV=1	4918	79870	436	436	73	73		-1		10082	17307	1	0	0	548.909	1643.71	3	1643.7	0.002	0	56.6	8e-05	K	FDEFFSAGCAPGSPR	N	AA
2	3::Q29443	Serotransferrin OS=Bos taurus GN=TF PE=2 SV=1	4918	79870	436	436	73	73		-1		10083	18036	1	0	0	822.86	1643.71	2	1643.7	0.0021	0	22.71	0.2	K	FDEFFSAGCAPGSPR	N	AA
2	3::Q29443	Serotransferrin OS=Bos taurus GN=TF PE=2 SV=1	4918	79870	436	436	73	73		-1		10084	17394	1	0	0	548.913	1643.72	3	1643.7	0.0119	0	45.87	0.001	K	FDEFFSAGCAPGSPR	N	AA
2	3::Q29443	Serotransferrin OS=Bos taurus GN=TF PE=2 SV=1	4918	79870	436	436	73	73		-1		10921	11830	1	0	0	858.447	1714.88	2	1714.89	-0.0094	1	25.76	0.31	K	LYKELPDPQESIQR	A	AA
2	3::Q29443	Serotransferrin OS=Bos taurus GN=TF PE=2 SV=1	4918	79870	436	436	73	73		-1		10922	11948	1	0	0	858.451	1714.89	2	1714.89	-0.0018	1	55.66	0.0003	K	LYKELPDPQESIQR	A	AA
2	3::Q29443	Serotransferrin OS=Bos taurus GN=TF PE=2 SV=1	4918	79870	436	436	73	73		-1		10923	12048	1	0	0	572.637	1714.89	3	1714.89	-0.0008	1	60.86	9.1e-05	K	LYKELPDPQESIQR	A	AA
2	3::Q29443	Serotransferrin OS=Bos taurus GN=TF PE=2 SV=1	4918	79870	436	436	73	73		-1		10924	12180	1	0	0	572.637	1714.89	3	1714.89	0.0012	1	31.42	0.08	K	LYKELPDPQESIQR	A	AA
2	3::Q29443	Serotransferrin OS=Bos taurus GN=TF PE=2 SV=1	4918	79870	436	436	73	73		-1		10925	11933	1	0	0	572.638	1714.89	3	1714.89	0.0019	1	58.77	0.00014	K	LYKELPDPQESIQR	A	AA
2	3::Q29443	Serotransferrin OS=Bos taurus GN=TF PE=2 SV=1	4918	79870	436	436	73	73		-1		10927	11804	1	0	0	572.64	1714.9	3	1714.89	0.008	1	55.96	0.00027	K	LYKELPDPQESIQR	A	AA
2	3::Q29443	Serotransferrin OS=Bos taurus GN=TF PE=2 SV=1	4918	79870	436	436	73	73		-1		11191	9142	1	0	0	433.981	1731.9	4	1731.89	0.0013	1	30.87	0.09	K	DNPQTHYYAVAVVKK	D	AA
2	3::Q29443	Serotransferrin OS=Bos taurus GN=TF PE=2 SV=1	4918	79870	436	436	73	73		-1		11193	9130	1	0	0	578.307	1731.9	3	1731.89	0.004	1	56.46	0.00025	K	DNPQTHYYAVAVVKK	D	AA
2	3::Q29443	Serotransferrin OS=Bos taurus GN=TF PE=2 SV=1	4918	79870	436	436	73	73		-1		11257	3536	1	0	0	579.598	1735.77	3	1735.78	-0.0029	1	27.39	0.12	R	ESKPPDSSKDECMVK	W	AA
2	3::Q29443	Serotransferrin OS=Bos taurus GN=TF PE=2 SV=1	4918	79870	436	436	73	73		-1		11258	3857	1	0	0	434.951	1735.77	4	1735.78	-0.0023	1	43.64	0.0028	R	ESKPPDSSKDECMVK	W	AA
2	3::Q29443	Serotransferrin OS=Bos taurus GN=TF PE=2 SV=1	4918	79870	436	436	73	73		-1		11261	3621	1	0	0	579.599	1735.77	3	1735.78	-0.0009	1	50.3	0.00062	R	ESKPPDSSKDECMVK	W	AA
2	3::Q29443	Serotransferrin OS=Bos taurus GN=TF PE=2 SV=1	4918	79870	436	436	73	73		-1		11262	3670	1	0	0	434.951	1735.78	4	1735.78	-0.0007	1	40.36	0.0062	R	ESKPPDSSKDECMVK	W	AA
2	3::Q29443	Serotransferrin OS=Bos taurus GN=TF PE=2 SV=1	4918	79870	436	436	73	73		-1		11264	3754	1	0	0	434.951	1735.78	4	1735.78	-0.0006	1	42.42	0.0038	R	ESKPPDSSKDECMVK	W	AA
2	3::Q29443	Serotransferrin OS=Bos taurus GN=TF PE=2 SV=1	4918	79870	436	436	73	73		-1		11266	3704	1	0	0	579.6	1735.78	3	1735.78	0.0012	1	26.94	0.14	R	ESKPPDSSKDECMVK	W	AA
2	3::Q29443	Serotransferrin OS=Bos taurus GN=TF PE=2 SV=1	4918	79870	436	436	73	73		-1		11267	3585	1	0	0	434.952	1735.78	4	1735.78	0.0016	1	48.67	0.00092	R	ESKPPDSSKDECMVK	W	AA
2	3::Q29443	Serotransferrin OS=Bos taurus GN=TF PE=2 SV=1	4918	79870	436	436	73	73		-1		11528	2417	1	0	0	584.93	1751.77	3	1751.77	-0.0035	1	21.68	0.36	R	ESKPPDSSKDECMVK	W	AA
2	3::Q29443	Serotransferrin OS=Bos taurus GN=TF PE=2 SV=1	4918	79870	436	436	73	73		-1		11529	2481	1	0	0	438.949	1751.77	4	1751.77	-0.0027	1	41.82	0.0035	R	ESKPPDSSKDECMVK	W	AA
2	3::Q29443	Serotransferrin OS=Bos taurus GN=TF PE=2 SV=1	4918	79870	436	436	73	73		-1		11530	2624	1	0	0	438.949	1751.77	4	1751.77	-0.0026	1	25.96	0.14	R	ESKPPDSSKDECMVK	W	AA
2	3::Q29443	Serotransferrin OS=Bos taurus GN=TF PE=2 SV=1	4918	79870	436	436	73	73		-1		11531	2216	1	0	0	438.949	1751.77	4	1751.77	-0.0021	1	43.23	0.0025	R	ESKPPDSSKDECMVK	W	AA
2	3::Q29443	Serotransferrin OS=Bos taurus GN=TF PE=2 SV=1	4918	79870	436	436	73	73		-1		11532	3641	1	0	0	438.95	1751.77	4	1751.77	-0.0018	1	32.33	0.033	R	ESKPPDSSKDECMVK	W	AA
2	3::Q29443	Serotransferrin OS=Bos taurus GN=TF PE=2 SV=1	4918	79870	436	436	73	73		-1		11533	2701	1	0	0	438.95	1751.77	4	1751.77	-0.0008	1	21.9	0.36	R	ESKPPDSSKDECMVK	W	AA
2	3::Q29443	Serotransferrin OS=Bos taurus GN=TF PE=2 SV=1	4918	79870	436	436	73	73		-1		11534	2544	1	0	0	438.95	1751.77	4	1751.77	-0.0004	1	33.13	0.027	R	ESKPPDSSKDECMVK	W	AA
2	3::Q29443	Serotransferrin OS=Bos taurus GN=TF PE=2 SV=1	4918	79870	436	436	73	73		-1		11536	2402	1	0	0	438.95	1751.77	4	1751.77	-0.0001	1	34.92	0.018	R	ESKPPDSSKDECMVK	W	AA
2	3::Q29443	Serotransferrin OS=Bos taurus GN=TF PE=2 SV=1	4918	79870	436	436	73	73		-1		11537	2305	1	0	0	438.95	1751.77	4	1751.77	0.0001	1	36.22	0.013	R	ESKPPDSSKDECMVK	W	AA
2	3::Q29443	Serotransferrin OS=Bos taurus GN=TF PE=2 SV=1	4918	79870	436	436	73	73		-1		11538	3561	1	0	0	438.95	1751.77	4	1751.77	0.0005	1	36.51	0.012	R	ESKPPDSSKDECMVK	W	AA
2	3::Q29443	Serotransferrin OS=Bos taurus GN=TF PE=2 SV=1	4918	79870	436	436	73	73		-1		11629	11862	1	0	0	586.624	1756.85	3	1756.85	-0.0036	0	59.21	0.00012	K	DKPDNFQLFQSPHGK	D	AA
2	3::Q29443	Serotransferrin OS=Bos taurus GN=TF PE=2 SV=1	4918	79870	436	436	73	73		-1		11630	11784	1	0	0	879.432	1756.85	2	1756.85	-0.0031	0	72.46	5.7e-06	K	DKPDNFQLFQSPHGK	D	AA
2	3::Q29443	Serotransferrin OS=Bos taurus GN=TF PE=2 SV=1	4918	79870	436	436	73	73		-1		11631	11744	1	0	0	440.22	1756.85	4	1756.85	-0.002	0	44.16	0.004	K	DKPDNFQLFQSPHGK	D	AA
2	3::Q29443	Serotransferrin OS=Bos taurus GN=TF PE=2 SV=1	4918	79870	436	436	73	73		-1		11632	11743	1	0	0	586.624	1756.85	3	1756.85	-0.0019	0	93.07	5.1e-08	K	DKPDNFQLFQSPHGK	D	AA
2	3::Q29443	Serotransferrin OS=Bos taurus GN=TF PE=2 SV=1	4918	79870	436	436	73	73		-1		11633	11863	1	0	0	440.22	1756.85	4	1756.85	-0.0018	0	47.81	0.0017	K	DKPDNFQLFQSPHGK	D	AA
2	3::Q29443	Serotransferrin OS=Bos taurus GN=TF PE=2 SV=1	4918	79870	436	436	73	73		-1		11663	8729	1	1	1	587.635	1759.88	3	1759.89	-0.0021	2	46.35	0.0026	K	TSDANINWNNLKDKK	S	AA
2	3::Q29443	Serotransferrin OS=Bos taurus GN=TF PE=2 SV=1	4918	79870	436	436	73	73		-1		11671	8726	1	1	1	587.969	1760.89	3	1760.87	0.0161	2	50.34	0.0011	K	TSDANINWNNLKDKK	S	AA
2	3::Q29443	Serotransferrin OS=Bos taurus GN=TF PE=2 SV=1	4918	79870	436	436	73	73		-1		11805	11750	1	0	0	590.291	1767.85	3	1767.85	-0.0041	1	27.49	0.19	K	HSTVFDNLPNPEDRK	N	AA
2	3::Q29443	Serotransferrin OS=Bos taurus GN=TF PE=2 SV=1	4918	79870	436	436	73	73		-1		11808	11426	1	0	0	884.933	1767.85	2	1767.85	-0.0016	1	58.03	0.00017	K	HSTVFDNLPNPEDRK	N	AA
2	3::Q29443	Serotransferrin OS=Bos taurus GN=TF PE=2 SV=1	4918	79870	436	436	73	73		-1		11810	11371	1	0	0	590.292	1767.85	3	1767.85	-0.0002	1	46.77	0.0022	K	HSTVFDNLPNPEDRK	N	AA
2	3::Q29443	Serotransferrin OS=Bos taurus GN=TF PE=2 SV=1	4918	79870	436	436	73	73		-1		11811	11404	1	0	0	442.971	1767.85	4	1767.85	0.0001	1	54.52	0.00038	K	HSTVFDNLPNPEDRK	N	AA
2	3::Q29443	Serotransferrin OS=Bos taurus GN=TF PE=2 SV=1	4918	79870	436	436	73	73		-1		11813	11491	1	0	0	590.292	1767.86	3	1767.85	0.0012	1	43.14	0.0053	K	HSTVFDNLPNPEDRK	N	AA
2	3::Q29443	Serotransferrin OS=Bos taurus GN=TF PE=2 SV=1	4918	79870	436	436	73	73		-1		11814	10645	1	0	0	590.294	1767.86	3	1767.85	0.0062	1	24.23	0.42	K	HSTVFDNLPNPEDRK	N	AA
2	3::Q29443	Serotransferrin OS=Bos taurus GN=TF PE=2 SV=1	4918	79870	436	436	73	73		-1		12472	20989	1	0	0	610.955	1829.84	3	1829.85	-0.0088	0	39.83	0.0084	K	GEADAMSLDGGYLYIAGK	C	AA
2	3::Q29443	Serotransferrin OS=Bos taurus GN=TF PE=2 SV=1	4918	79870	436	436	73	73		-1		12473	20944	1	0	0	915.931	1829.85	2	1829.85	-0.0036	0	110.9	6.8e-10	K	GEADAMSLDGGYLYIAGK	C	AA
2	3::Q29443	Serotransferrin OS=Bos taurus GN=TF PE=2 SV=1	4918	79870	436	436	73	73		-1		12474	21072	1	0	0	915.932	1829.85	2	1829.85	-0.0005	0	91.74	5.7e-08	K	GEADAMSLDGGYLYIAGK	C	AA
2	3::Q29443	Serotransferrin OS=Bos taurus GN=TF PE=2 SV=1	4918	79870	436	436	73	73		-1		12611	18865	1	0	0	923.923	1845.83	2	1845.85	-0.0149	0	84.69	2.2e-07	K	GEADAMSLDGGYLYIAGK	C	AA
2	3::Q29443	Serotransferrin OS=Bos taurus GN=TF PE=2 SV=1	4918	79870	436	436	73	73		-1		12612	18827	1	0	0	923.926	1845.84	2	1845.85	-0.0072	0	62.81	3.9e-05	K	GEADAMSLDGGYLYIAGK	C	AA
2	3::Q29443	Serotransferrin OS=Bos taurus GN=TF PE=2 SV=1	4918	79870	436	436	73	73		-1		12613	18393	1	0	0	923.929	1845.84	2	1845.85	-0.0013	0	43.7	0.0032	K	GEADAMSLDGGYLYIAGK	C	AA
2	3::Q29443	Serotransferrin OS=Bos taurus GN=TF PE=2 SV=1	4918	79870	436	436	73	73		-1		12614	18958	1	0	0	923.932	1845.85	2	1845.85	0.0039	0	23.64	0.36	K	GEADAMSLDGGYLYIAGK	C	AA
2	3::Q29443	Serotransferrin OS=Bos taurus GN=TF PE=2 SV=1	4918	79870	436	436	73	73		-1		13023	19955	1	0	0	632.015	1893.02	3	1893.02	-0.0026	2	21.45	0.43	K	DLLFKDSADGFLKIPSK	M	AA
2	3::Q29443	Serotransferrin OS=Bos taurus GN=TF PE=2 SV=1	4918	79870	436	436	73	73		-1		13024	20036	1	0	0	632.015	1893.02	3	1893.02	-0.0008	2	54.71	0.00019	K	DLLFKDSADGFLKIPSK	M	AA
2	3::Q29443	Serotransferrin OS=Bos taurus GN=TF PE=2 SV=1	4918	79870	436	436	73	73		-1		13026	19974	1	0	0	474.264	1893.03	4	1893.02	0.0043	2	41.1	0.004	K	DLLFKDSADGFLKIPSK	M	AA
2	3::Q29443	Serotransferrin OS=Bos taurus GN=TF PE=2 SV=1	4918	79870	436	436	73	73		-1		13417	4114	1	0	0	485.74	1938.93	4	1938.93	-0.0021	1	32.49	0.06	K	DGTRKPVTDAENCHLAR	G	AA
2	3::Q29443	Serotransferrin OS=Bos taurus GN=TF PE=2 SV=1	4918	79870	436	436	73	73		-1		13418	4741	1	0	0	485.74	1938.93	4	1938.93	-0.0015	1	45.58	0.003	K	DGTRKPVTDAENCHLAR	G	AA
2	3::Q29443	Serotransferrin OS=Bos taurus GN=TF PE=2 SV=1	4918	79870	436	436	73	73		-1		13419	4565	1	0	0	485.74	1938.93	4	1938.93	-0.0001	1	68.97	1.3e-05	K	DGTRKPVTDAENCHLAR	G	AA
2	3::Q29443	Serotransferrin OS=Bos taurus GN=TF PE=2 SV=1	4918	79870	436	436	73	73		-1		13420	4852	1	0	0	485.741	1938.93	4	1938.93	0.0005	1	82.32	6.4e-07	K	DGTRKPVTDAENCHLAR	G	AA
2	3::Q29443	Serotransferrin OS=Bos taurus GN=TF PE=2 SV=1	4918	79870	436	436	73	73		-1		13421	4589	1	0	0	388.794	1938.93	5	1938.93	0.0013	1	26.83	0.23	K	DGTRKPVTDAENCHLAR	G	AA
2	3::Q29443	Serotransferrin OS=Bos taurus GN=TF PE=2 SV=1	4918	79870	436	436	73	73		-1		13422	4964	1	0	0	485.741	1938.94	4	1938.93	0.004	1	89.06	1.3e-07	K	DGTRKPVTDAENCHLAR	G	AA
2	3::Q29443	Serotransferrin OS=Bos taurus GN=TF PE=2 SV=1	4918	79870	436	436	73	73		-1		13428	5073	1	0	0	485.989	1939.93	4	1939.92	0.0096	1	50.91	0.00083	K	DGTRKPVTDAENCHLAR	G	AA
2	3::Q29443	Serotransferrin OS=Bos taurus GN=TF PE=2 SV=1	4918	79870	436	436	73	73		-1		13431	5191	1	0	0	485.99	1939.93	4	1939.92	0.0143	1	52.62	0.00057	K	DGTRKPVTDAENCHLAR	G	AA
2	3::Q29443	Serotransferrin OS=Bos taurus GN=TF PE=2 SV=1	4918	79870	436	436	73	73		-1		13951	13603	1	0	0	665.61	1993.81	3	1993.81	-0.0008	0	42.32	0.00097	K	CACSNHEPYFGYSGAFK	C	AA
2	3::Q29443	Serotransferrin OS=Bos taurus GN=TF PE=2 SV=1	4918	79870	436	436	73	73		-1		13952	13704	1	0	0	665.611	1993.81	3	1993.81	0.0009	0	50.23	0.00016	K	CACSNHEPYFGYSGAFK	C	AA
2	3::Q29443	Serotransferrin OS=Bos taurus GN=TF PE=2 SV=1	4918	79870	436	436	73	73		-1		13954	17434	1	0	0	665.622	1993.85	3	1993.85	-0.0057	0	67.25	7e-06	K	SVTDCTSNFCLFQSNSK	D	AA
2	3::Q29443	Serotransferrin OS=Bos taurus GN=TF PE=2 SV=1	4918	79870	436	436	73	73		-1		13955	17433	1	0	0	997.932	1993.85	2	1993.85	-0.0023	0	154.19	1.5e-14	K	SVTDCTSNFCLFQSNSK	D	AA
2	3::Q29443	Serotransferrin OS=Bos taurus GN=TF PE=2 SV=1	4918	79870	436	436	73	73		-1		13956	17327	1	0	0	997.933	1993.85	2	1993.85	0.0004	0	147.46	7.3e-14	K	SVTDCTSNFCLFQSNSK	D	AA
2	3::Q29443	Serotransferrin OS=Bos taurus GN=TF PE=2 SV=1	4918	79870	436	436	73	73		-1		13957	17323	1	0	0	997.933	1993.85	2	1993.85	0.0004	0	153.17	1.9e-14	K	SVTDCTSNFCLFQSNSK	D	AA
2	3::Q29443	Serotransferrin OS=Bos taurus GN=TF PE=2 SV=1	4918	79870	436	436	73	73		-1		13958	17332	1	0	0	665.627	1993.86	3	1993.85	0.0093	0	97.08	8.9e-09	K	SVTDCTSNFCLFQSNSK	D	AA
2	3::Q29443	Serotransferrin OS=Bos taurus GN=TF PE=2 SV=1	4918	79870	436	436	73	73		-1		13971	14317	1	0	0	665.937	1994.79	3	1994.79	-0.0041	0	45.22	0.00029	K	CACSNHEPYFGYSGAFK	C	AA
2	3::Q29443	Serotransferrin OS=Bos taurus GN=TF PE=2 SV=1	4918	79870	436	436	73	73		-1		13972	14719	1	0	0	665.938	1994.79	3	1994.79	-0.0021	0	61.11	7.4e-06	K	CACSNHEPYFGYSGAFK	C	AA
2	3::Q29443	Serotransferrin OS=Bos taurus GN=TF PE=2 SV=1	4918	79870	436	436	73	73		-1		13973	17797	1	0	0	998.412	1994.81	2	1994.84	-0.0252	0	138.81	2.1e-13	K	SVTDCTSNFCLFQSNSK	D	AA
2	3::Q29443	Serotransferrin OS=Bos taurus GN=TF PE=2 SV=1	4918	79870	436	436	73	73		-1		13974	13635	1	0	0	998.415	1994.82	2	1994.79	0.0224	0	63.23	8.7e-06	K	CACSNHEPYFGYSGAFK	C	AA
2	3::Q29443	Serotransferrin OS=Bos taurus GN=TF PE=2 SV=1	4918	79870	436	436	73	73		-1		13975	18325	1	0	0	998.419	1994.82	2	1994.84	-0.0111	0	85.72	6e-08	K	SVTDCTSNFCLFQSNSK	D	AA
2	3::Q29443	Serotransferrin OS=Bos taurus GN=TF PE=2 SV=1	4918	79870	436	436	73	73		-1		13977	18450	1	0	0	998.426	1994.84	2	1994.84	0.0027	0	100.47	2.7e-09	K	SVTDCTSNFCLFQSNSK	D	AA
2	3::Q29443	Serotransferrin OS=Bos taurus GN=TF PE=2 SV=1	4918	79870	436	436	73	73		-1		13978	18387	1	0	0	665.953	1994.84	3	1994.84	0.0033	0	33.92	0.013	K	SVTDCTSNFCLFQSNSK	D	AA
2	3::Q29443	Serotransferrin OS=Bos taurus GN=TF PE=2 SV=1	4918	79870	436	436	73	73		-1		14212	12410	1	0	0	1009.46	2016.9	2	2016.91	-0.0143	0	68.97	8.1e-06	K	DQTVIQNTDGNNNEAWAK	N	AA
2	3::Q29443	Serotransferrin OS=Bos taurus GN=TF PE=2 SV=1	4918	79870	436	436	73	73		-1		14213	12530	1	0	0	1009.46	2016.91	2	2016.91	-0.004	0	55.78	0.00019	K	DQTVIQNTDGNNNEAWAK	N	AA
2	3::Q29443	Serotransferrin OS=Bos taurus GN=TF PE=2 SV=1	4918	79870	436	436	73	73		-1		14214	12300	1	0	0	673.312	2016.91	3	2016.91	-0.0004	0	84.99	2.3e-07	K	DQTVIQNTDGNNNEAWAK	N	AA
2	3::Q29443	Serotransferrin OS=Bos taurus GN=TF PE=2 SV=1	4918	79870	436	436	73	73		-1		14216	12289	1	0	0	1009.47	2016.93	2	2016.91	0.0137	0	118.94	1.1e-10	K	DQTVIQNTDGNNNEAWAK	N	AA
2	3::Q29443	Serotransferrin OS=Bos taurus GN=TF PE=2 SV=1	4918	79870	436	436	73	73		-1		14225	12838	1	0	0	1009.95	2017.89	2	2017.9	-0.0031	0	29.15	0.069	K	DQTVIQNTDGNNNEAWAK	N	AA
2	3::Q29443	Serotransferrin OS=Bos taurus GN=TF PE=2 SV=1	4918	79870	436	436	73	73		-1		14226	12958	1	0	0	1009.96	2017.9	2	2017.9	-0.001	0	43.05	0.0028	K	DQTVIQNTDGNNNEAWAK	N	AA
2	3::Q29443	Serotransferrin OS=Bos taurus GN=TF PE=2 SV=1	4918	79870	436	436	73	73		-1		14227	13227	1	0	0	673.64	2017.9	3	2017.9	-0.0002	0	71.93	3.7e-06	K	DQTVIQNTDGNNNEAWAK	N	AA
2	3::Q29443	Serotransferrin OS=Bos taurus GN=TF PE=2 SV=1	4918	79870	436	436	73	73		-1		14228	13223	1	0	0	1009.96	2017.9	2	2017.9	0.0012	0	102.51	3.3e-09	K	DQTVIQNTDGNNNEAWAK	N	AA
2	3::Q29443	Serotransferrin OS=Bos taurus GN=TF PE=2 SV=1	4918	79870	436	436	73	73		-1		14229	13338	1	0	0	1009.96	2017.9	2	2017.9	0.0022	0	27.75	0.1	K	DQTVIQNTDGNNNEAWAK	N	AA
2	3::Q29443	Serotransferrin OS=Bos taurus GN=TF PE=2 SV=1	4918	79870	436	436	73	73		-1		14230	13105	1	0	0	1009.96	2017.9	2	2017.9	0.0057	0	40.84	0.0052	K	DQTVIQNTDGNNNEAWAK	N	AA
2	3::Q29443	Serotransferrin OS=Bos taurus GN=TF PE=2 SV=1	4918	79870	436	436	73	73		-1		14231	12280	1	0	0	1009.97	2017.92	2	2017.9	0.0216	0	111.91	5.1e-10	K	DQTVIQNTDGNNNEAWAK	N	AA
2	3::Q29443	Serotransferrin OS=Bos taurus GN=TF PE=2 SV=1	4918	79870	436	436	73	73		-1		14237	13703	1	0	0	1010.45	2018.89	2	2018.88	0.0047	0	22.18	0.3	K	DQTVIQNTDGNNNEAWAK	N	AA
2	3::Q29443	Serotransferrin OS=Bos taurus GN=TF PE=2 SV=1	4918	79870	436	436	73	73		-1		15926	24575	1	0	0	735.029	2202.06	3	2202.07	-0.0053	1	28.61	0.17	K	IMKGEADAMSLDGGYLYIAGK	C	AA
2	3::Q29443	Serotransferrin OS=Bos taurus GN=TF PE=2 SV=1	4918	79870	436	436	73	73		-1		15928	18810	1	0	0	735.03	2202.07	3	2202.07	-0.002	1	63.72	5.3e-05	K	IMKGEADAMSLDGGYLYIAGK	C	AA
2	3::Q29443	Serotransferrin OS=Bos taurus GN=TF PE=2 SV=1	4918	79870	436	436	73	73		-1		15929	18927	1	0	0	735.03	2202.07	3	2202.07	-0.0007	1	68.16	1.9e-05	K	IMKGEADAMSLDGGYLYIAGK	C	AA
2	3::Q29443	Serotransferrin OS=Bos taurus GN=TF PE=2 SV=1	4918	79870	436	436	73	73		-1		15930	24486	1	0	0	735.03	2202.07	3	2202.07	-0.0005	1	45.77	0.0033	K	IMKGEADAMSLDGGYLYIAGK	C	AA
2	3::Q29443	Serotransferrin OS=Bos taurus GN=TF PE=2 SV=1	4918	79870	436	436	73	73		-1		15931	18564	1	0	0	735.031	2202.07	3	2202.07	0.0024	1	63.96	5e-05	K	IMKGEADAMSLDGGYLYIAGK	C	AA
2	3::Q29443	Serotransferrin OS=Bos taurus GN=TF PE=2 SV=1	4918	79870	436	436	73	73		-1		15932	18824	1	0	0	1102.04	2202.07	2	2202.07	0.003	1	129.03	1.6e-11	K	IMKGEADAMSLDGGYLYIAGK	C	AA
2	3::Q29443	Serotransferrin OS=Bos taurus GN=TF PE=2 SV=1	4918	79870	436	436	73	73		-1		15934	19279	1	0	0	735.032	2202.07	3	2202.07	0.0048	1	44.38	0.0046	K	IMKGEADAMSLDGGYLYIAGK	C	AA
2	3::Q29443	Serotransferrin OS=Bos taurus GN=TF PE=2 SV=1	4918	79870	436	436	73	73		-1		15935	19048	1	0	0	735.033	2202.08	3	2202.07	0.0074	1	63.63	5.5e-05	K	IMKGEADAMSLDGGYLYIAGK	C	AA
2	3::Q29443	Serotransferrin OS=Bos taurus GN=TF PE=2 SV=1	4918	79870	436	436	73	73		-1		15936	18691	1	0	0	735.034	2202.08	3	2202.07	0.0101	1	47.34	0.0024	K	IMKGEADAMSLDGGYLYIAGK	C	AA
2	3::Q29443	Serotransferrin OS=Bos taurus GN=TF PE=2 SV=1	4918	79870	436	436	73	73		-1		16112	18233	1	0	0	740.359	2218.06	3	2218.07	-0.009	1	74.41	4.3e-06	K	IMKGEADAMSLDGGYLYIAGK	C	AA
2	3::Q29443	Serotransferrin OS=Bos taurus GN=TF PE=2 SV=1	4918	79870	436	436	73	73		-1		16113	16799	1	0	0	740.359	2218.06	3	2218.07	-0.0089	1	26.2	0.29	K	IMKGEADAMSLDGGYLYIAGK	C	AA
2	3::Q29443	Serotransferrin OS=Bos taurus GN=TF PE=2 SV=1	4918	79870	436	436	73	73		-1		16114	16922	1	0	0	740.36	2218.06	3	2218.07	-0.0076	1	64.41	4.4e-05	K	IMKGEADAMSLDGGYLYIAGK	C	AA
2	3::Q29443	Serotransferrin OS=Bos taurus GN=TF PE=2 SV=1	4918	79870	436	436	73	73		-1		16115	17976	1	0	0	740.36	2218.06	3	2218.07	-0.0061	1	68.72	1.6e-05	K	IMKGEADAMSLDGGYLYIAGK	C	AA
2	3::Q29443	Serotransferrin OS=Bos taurus GN=TF PE=2 SV=1	4918	79870	436	436	73	73		-1		16116	17166	1	0	0	740.361	2218.06	3	2218.07	-0.0054	1	61.63	8.3e-05	K	IMKGEADAMSLDGGYLYIAGK	C	AA
2	3::Q29443	Serotransferrin OS=Bos taurus GN=TF PE=2 SV=1	4918	79870	436	436	73	73		-1		16117	18095	1	0	0	740.361	2218.06	3	2218.07	-0.0024	1	74.36	4.4e-06	K	IMKGEADAMSLDGGYLYIAGK	C	AA
2	3::Q29443	Serotransferrin OS=Bos taurus GN=TF PE=2 SV=1	4918	79870	436	436	73	73		-1		16118	17047	1	0	0	740.362	2218.06	3	2218.07	-0.0008	1	67.5	2.1e-05	K	IMKGEADAMSLDGGYLYIAGK	C	AA
2	3::Q29443	Serotransferrin OS=Bos taurus GN=TF PE=2 SV=1	4918	79870	436	436	73	73		-1		16119	17656	1	0	0	740.363	2218.07	3	2218.07	0.0016	1	55.53	0.00034	K	IMKGEADAMSLDGGYLYIAGK	C	AA
2	3::Q29443	Serotransferrin OS=Bos taurus GN=TF PE=2 SV=1	4918	79870	436	436	73	73		-1		16120	17403	1	0	0	740.363	2218.07	3	2218.07	0.0032	1	67.42	2.2e-05	K	IMKGEADAMSLDGGYLYIAGK	C	AA
2	3::Q29443	Serotransferrin OS=Bos taurus GN=TF PE=2 SV=1	4918	79870	436	436	73	73		-1		16121	16517	1	0	0	740.364	2218.07	3	2218.07	0.0042	1	76.39	2.8e-06	K	IMKGEADAMSLDGGYLYIAGK	C	AA
2	3::Q29443	Serotransferrin OS=Bos taurus GN=TF PE=2 SV=1	4918	79870	436	436	73	73		-1		16122	16641	1	0	0	740.364	2218.07	3	2218.07	0.0056	1	71.46	8.5e-06	K	IMKGEADAMSLDGGYLYIAGK	C	AA
2	3::Q29443	Serotransferrin OS=Bos taurus GN=TF PE=2 SV=1	4918	79870	436	436	73	73		-1		16123	18352	1	0	0	740.366	2218.08	3	2218.07	0.0106	1	75.67	3.3e-06	K	IMKGEADAMSLDGGYLYIAGK	C	AA
2	3::Q29443	Serotransferrin OS=Bos taurus GN=TF PE=2 SV=1	4918	79870	436	436	73	73		-1		16248	15640	1	0	0	745.688	2234.04	3	2234.06	-0.019	1	24.57	0.37	K	IMKGEADAMSLDGGYLYIAGK	C	AA
2	3::Q29443	Serotransferrin OS=Bos taurus GN=TF PE=2 SV=1	4918	79870	436	436	73	73		-1		16249	15525	1	0	0	745.692	2234.05	3	2234.06	-0.0073	1	41.18	0.0086	K	IMKGEADAMSLDGGYLYIAGK	C	AA
2	3::Q29443	Serotransferrin OS=Bos taurus GN=TF PE=2 SV=1	4918	79870	436	436	73	73		-1		16254	16529	1	0	0	745.693	2234.06	3	2234.06	-0.0014	1	40.06	0.011	K	IMKGEADAMSLDGGYLYIAGK	C	AA
2	3::Q29443	Serotransferrin OS=Bos taurus GN=TF PE=2 SV=1	4918	79870	436	436	73	73		-1		16256	15906	1	0	0	745.696	2234.07	3	2234.06	0.0073	1	25.41	0.34	K	IMKGEADAMSLDGGYLYIAGK	C	AA
2	3::Q29443	Serotransferrin OS=Bos taurus GN=TF PE=2 SV=1	4918	79870	436	436	73	73		-1		16510	19089	1	0	0	1131.5	2260.99	2	2260.99	-0.0003	0	86.04	1.4e-07	R	AAANFFSASCVPCADQSSFPK	L	AA
2	3::Q29443	Serotransferrin OS=Bos taurus GN=TF PE=2 SV=1	4918	79870	436	436	73	73		-1		16511	19059	1	0	0	754.67	2260.99	3	2260.99	0.0007	0	63.34	2.5e-05	R	AAANFFSASCVPCADQSSFPK	L	AA
2	3::Q29443	Serotransferrin OS=Bos taurus GN=TF PE=2 SV=1	4918	79870	436	436	73	73		-1		16512	18974	1	0	0	1131.5	2260.99	2	2260.99	0.0015	0	91.52	4e-08	R	AAANFFSASCVPCADQSSFPK	L	AA
2	3::Q29443	Serotransferrin OS=Bos taurus GN=TF PE=2 SV=1	4918	79870	436	436	73	73		-1		16531	19861	1	0	0	1131.99	2261.96	2	2261.97	-0.0084	0	79.45	4.3e-07	R	AAANFFSASCVPCADQSSFPK	L	AA
2	3::Q29443	Serotransferrin OS=Bos taurus GN=TF PE=2 SV=1	4918	79870	436	436	73	73		-1		16532	19715	1	0	0	754.996	2261.97	3	2261.97	-0.0057	0	54.52	0.00014	R	AAANFFSASCVPCADQSSFPK	L	AA
2	3::Q29443	Serotransferrin OS=Bos taurus GN=TF PE=2 SV=1	4918	79870	436	436	73	73		-1		16533	19844	1	0	0	754.997	2261.97	3	2261.97	-0.0041	0	66.55	8.9e-06	R	AAANFFSASCVPCADQSSFPK	L	AA
2	3::Q29443	Serotransferrin OS=Bos taurus GN=TF PE=2 SV=1	4918	79870	436	436	73	73		-1		16534	19729	1	0	0	1131.99	2261.97	2	2261.97	-0.0016	0	70.14	4.2e-06	R	AAANFFSASCVPCADQSSFPK	L	AA
2	3::Q29443	Serotransferrin OS=Bos taurus GN=TF PE=2 SV=1	4918	79870	436	436	73	73		-1		16538	19206	1	0	0	1132.01	2262	2	2261.97	0.0314	0	45.52	0.0019	R	AAANFFSASCVPCADQSSFPK	L	AA
2	3::Q29443	Serotransferrin OS=Bos taurus GN=TF PE=2 SV=1	4918	79870	436	436	73	73		-1		16642	16357	1	0	0	1137.51	2273	2	2273	-0.0015	1	93.05	3e-08	K	INNCKFDEFFSAGCAPGSPR	N	AA
2	3::Q29443	Serotransferrin OS=Bos taurus GN=TF PE=2 SV=1	4918	79870	436	436	73	73		-1		16643	16443	1	0	0	758.673	2273	3	2273	-0.0006	1	71.86	3.9e-06	K	INNCKFDEFFSAGCAPGSPR	N	AA
2	3::Q29443	Serotransferrin OS=Bos taurus GN=TF PE=2 SV=1	4918	79870	436	436	73	73		-1		16644	16331	1	0	0	758.674	2273	3	2273	-0.0003	1	79.69	6.5e-07	K	INNCKFDEFFSAGCAPGSPR	N	AA
2	3::Q29443	Serotransferrin OS=Bos taurus GN=TF PE=2 SV=1	4918	79870	436	436	73	73		-1		16645	16578	1	0	0	758.674	2273	3	2273	0.0003	1	58.15	9.3e-05	K	INNCKFDEFFSAGCAPGSPR	N	AA
2	3::Q29443	Serotransferrin OS=Bos taurus GN=TF PE=2 SV=1	4918	79870	436	436	73	73		-1		16646	16396	1	0	0	569.26	2273.01	4	2273	0.0113	1	49.37	0.00079	K	INNCKFDEFFSAGCAPGSPR	N	AA
2	3::Q29443	Serotransferrin OS=Bos taurus GN=TF PE=2 SV=1	4918	79870	436	436	73	73		-1		16658	17592	1	0	0	758.999	2273.98	3	2273.98	-0.008	1	66.14	1.1e-05	K	INNCKFDEFFSAGCAPGSPR	N	AA
2	3::Q29443	Serotransferrin OS=Bos taurus GN=TF PE=2 SV=1	4918	79870	436	436	73	73		-1		16659	17848	1	0	0	759.001	2273.98	3	2273.98	-0.0036	1	80.1	4.5e-07	K	INNCKFDEFFSAGCAPGSPR	N	AA
2	3::Q29443	Serotransferrin OS=Bos taurus GN=TF PE=2 SV=1	4918	79870	436	436	73	73		-1		16660	17707	1	0	0	759.001	2273.98	3	2273.98	-0.0006	1	53.14	0.00023	K	INNCKFDEFFSAGCAPGSPR	N	AA
2	3::Q29443	Serotransferrin OS=Bos taurus GN=TF PE=2 SV=1	4918	79870	436	436	73	73		-1		16661	17363	1	0	0	759.002	2273.98	3	2273.98	0.0005	1	63.49	2.2e-05	K	INNCKFDEFFSAGCAPGSPR	N	AA
2	3::Q29443	Serotransferrin OS=Bos taurus GN=TF PE=2 SV=1	4918	79870	436	436	73	73		-1		16662	18164	1	0	0	759.002	2273.99	3	2273.98	0.0019	1	62.73	2.7e-05	K	INNCKFDEFFSAGCAPGSPR	N	AA
2	3::Q29443	Serotransferrin OS=Bos taurus GN=TF PE=2 SV=1	4918	79870	436	436	73	73		-1		16663	18278	1	0	0	759.003	2273.99	3	2273.98	0.0039	1	52.22	0.00031	K	INNCKFDEFFSAGCAPGSPR	N	AA
2	3::Q29443	Serotransferrin OS=Bos taurus GN=TF PE=2 SV=1	4918	79870	436	436	73	73		-1		16664	17828	1	0	0	759.004	2273.99	3	2273.98	0.008	1	71.52	3.8e-06	K	INNCKFDEFFSAGCAPGSPR	N	AA
2	3::Q29443	Serotransferrin OS=Bos taurus GN=TF PE=2 SV=1	4918	79870	436	436	73	73		-1		16665	16704	1	0	0	759.012	2274.01	3	2273.98	0.0314	1	52.33	0.0004	K	INNCKFDEFFSAGCAPGSPR	N	AA
2	3::Q29443	Serotransferrin OS=Bos taurus GN=TF PE=2 SV=1	4918	79870	436	436	73	73		-1		16673	17963	1	0	0	759.334	2274.98	3	2274.97	0.0138	1	57.06	8.8e-05	K	INNCKFDEFFSAGCAPGSPR	N	AA
2	3::Q29443	Serotransferrin OS=Bos taurus GN=TF PE=2 SV=1	4918	79870	436	436	73	73		-1		16728	10547	1	1	1	570.795	2279.15	4	2279.15	0.0038	2	29.71	0.12	K	TEGESCKNTPEKGYLAVAVVK	T	AA
2	3::Q29443	Serotransferrin OS=Bos taurus GN=TF PE=2 SV=1	4918	79870	436	436	73	73		-1		17532	17144	1	0	0	594.308	2373.2	4	2373.21	-0.0067	1	26.88	0.25	K	DKPDNFQLFQSPHGKDLLFK	D	AA
2	3::Q29443	Serotransferrin OS=Bos taurus GN=TF PE=2 SV=1	4918	79870	436	436	73	73		-1		17702	11990	1	0	0	799.336	2394.99	3	2395	-0.0136	1	44.13	0.00077	K	GTDKCACSNHEPYFGYSGAFK	C	AA
2	3::Q29443	Serotransferrin OS=Bos taurus GN=TF PE=2 SV=1	4918	79870	436	436	73	73		-1		17703	11901	1	0	0	599.755	2394.99	4	2395	-0.0096	1	33.68	0.0093	K	GTDKCACSNHEPYFGYSGAFK	C	AA
2	3::Q29443	Serotransferrin OS=Bos taurus GN=TF PE=2 SV=1	4918	79870	436	436	73	73		-1		17704	12018	1	0	0	599.758	2395	4	2395	0.0012	1	42.68	0.0015	K	GTDKCACSNHEPYFGYSGAFK	C	AA
2	3::Q29443	Serotransferrin OS=Bos taurus GN=TF PE=2 SV=1	4918	79870	436	436	73	73		-1		17705	12139	1	0	0	599.758	2395	4	2395	0.0031	1	45.37	0.00082	K	GTDKCACSNHEPYFGYSGAFK	C	AA
2	3::Q29443	Serotransferrin OS=Bos taurus GN=TF PE=2 SV=1	4918	79870	436	436	73	73		-1		17711	12853	1	0	0	600.005	2395.99	4	2395.98	0.0086	1	47.19	0.00046	K	GTDKCACSNHEPYFGYSGAFK	C	AA
2	3::Q29443	Serotransferrin OS=Bos taurus GN=TF PE=2 SV=1	4918	79870	436	436	73	73		-1		17818	18434	1	0	1	804.041	2409.1	3	2409.11	-0.009	0	28.15	0.15	K	SVDDYQECYLAMVPSHAVVAR	T	AA
2	3::Q29443	Serotransferrin OS=Bos taurus GN=TF PE=2 SV=1	4918	79870	436	436	73	73		-1		17819	18559	1	0	1	804.043	2409.11	3	2409.11	-0.0009	0	97.74	1.8e-08	K	SVDDYQECYLAMVPSHAVVAR	T	AA
2	3::Q29443	Serotransferrin OS=Bos taurus GN=TF PE=2 SV=1	4918	79870	436	436	73	73		-1		18013	16810	2	0	1	809.374	2425.1	3	2425.1	-0.0053	0	39.08	0.012	K	SVDDYQECYLAMVPSHAVVAR	T	AA
2	3::Q29443	Serotransferrin OS=Bos taurus GN=TF PE=2 SV=1	4918	79870	436	436	73	73		-1		18015	16563	2	0	1	809.374	2425.1	3	2425.1	-0.0029	0	66.03	2.4e-05	K	SVDDYQECYLAMVPSHAVVAR	T	AA
2	3::Q29443	Serotransferrin OS=Bos taurus GN=TF PE=2 SV=1	4918	79870	436	436	73	73		-1		18016	16197	1	0	1	809.374	2425.1	3	2425.1	-0.0027	0	80.64	8.3e-07	K	SVDDYQECYLAMVPSHAVVAR	T	AA
2	3::Q29443	Serotransferrin OS=Bos taurus GN=TF PE=2 SV=1	4918	79870	436	436	73	73		-1		18017	16687	1	0	1	809.375	2425.1	3	2425.1	-0.0025	0	63.56	4.2e-05	K	SVDDYQECYLAMVPSHAVVAR	T	AA
2	3::Q29443	Serotransferrin OS=Bos taurus GN=TF PE=2 SV=1	4918	79870	436	436	73	73		-1		18019	15944	1	0	1	809.375	2425.1	3	2425.1	0.0002	0	80.8	8.2e-07	K	SVDDYQECYLAMVPSHAVVAR	T	AA
2	3::Q29443	Serotransferrin OS=Bos taurus GN=TF PE=2 SV=1	4918	79870	436	436	73	73		-1		18021	16309	1	0	1	809.378	2425.11	3	2425.1	0.0081	0	31.73	0.07	K	SVDDYQECYLAMVPSHAVVAR	T	AA
2	3::Q29443	Serotransferrin OS=Bos taurus GN=TF PE=2 SV=1	4918	79870	436	436	73	73		-1		18022	17066	2	0	1	809.38	2425.12	3	2425.1	0.0138	0	26.94	0.22	K	SVDDYQECYLAMVPSHAVVAR	T	AA
2	3::Q29443	Serotransferrin OS=Bos taurus GN=TF PE=2 SV=1	4918	79870	436	436	73	73		-1		18025	16937	1	0	1	809.384	2425.13	3	2425.1	0.0246	0	36.85	0.025	K	SVDDYQECYLAMVPSHAVVAR	T	AA
2	3::Q29443	Serotransferrin OS=Bos taurus GN=TF PE=2 SV=1	4918	79870	436	436	73	73		-1		18031	16429	1	0	1	809.706	2426.1	3	2426.09	0.0092	0	33.89	0.038	K	SVDDYQECYLAMVPSHAVVAR	T	AA
2	3::Q29443	Serotransferrin OS=Bos taurus GN=TF PE=2 SV=1	4918	79870	436	436	73	73		-1		18864	21583	1	0	0	502.258	2506.25	5	2506.26	-0.0079	1	27.34	0.24	R	TVGGKEDVIWELLNHAQEHFGK	D	AA
2	3::Q29443	Serotransferrin OS=Bos taurus GN=TF PE=2 SV=1	4918	79870	436	436	73	73		-1		18865	21699	1	0	0	627.571	2506.26	4	2506.26	-0.0051	1	40.92	0.01	R	TVGGKEDVIWELLNHAQEHFGK	D	AA
2	3::Q29443	Serotransferrin OS=Bos taurus GN=TF PE=2 SV=1	4918	79870	436	436	73	73		-1		18866	21342	1	0	0	627.571	2506.26	4	2506.26	-0.0039	1	42.7	0.0067	R	TVGGKEDVIWELLNHAQEHFGK	D	AA
2	3::Q29443	Serotransferrin OS=Bos taurus GN=TF PE=2 SV=1	4918	79870	436	436	73	73		-1		18867	21454	1	0	0	627.572	2506.26	4	2506.26	-0.001	1	53.66	0.00053	R	TVGGKEDVIWELLNHAQEHFGK	D	AA
2	3::Q29443	Serotransferrin OS=Bos taurus GN=TF PE=2 SV=1	4918	79870	436	436	73	73		-1		18868	21351	1	0	0	502.26	2506.26	5	2506.26	0.0009	1	26.55	0.28	R	TVGGKEDVIWELLNHAQEHFGK	D	AA
2	3::Q29443	Serotransferrin OS=Bos taurus GN=TF PE=2 SV=1	4918	79870	436	436	73	73		-1		18869	21576	1	0	0	627.573	2506.26	4	2506.26	0.0009	1	44.04	0.0049	R	TVGGKEDVIWELLNHAQEHFGK	D	AA
2	3::Q29443	Serotransferrin OS=Bos taurus GN=TF PE=2 SV=1	4918	79870	436	436	73	73		-1		18870	21822	1	0	0	627.573	2506.26	4	2506.26	0.0031	1	38.15	0.019	R	TVGGKEDVIWELLNHAQEHFGK	D	AA
2	3::Q29443	Serotransferrin OS=Bos taurus GN=TF PE=2 SV=1	4918	79870	436	436	73	73		-1		18881	18307	1	0	0	627.818	2507.24	4	2507.24	-0.0006	1	31.59	0.089	R	TVGGKEDVIWELLNHAQEHFGK	D	AA
2	3::Q29443	Serotransferrin OS=Bos taurus GN=TF PE=2 SV=1	4918	79870	436	436	73	73		-1		18884	21464	1	0	0	502.46	2507.26	5	2507.24	0.018	1	30.83	0.098	R	TVGGKEDVIWELLNHAQEHFGK	D	AA
2	3::Q29443	Serotransferrin OS=Bos taurus GN=TF PE=2 SV=1	4918	79870	436	436	73	73		-1		19081	16220	1	0	1	508.447	2537.2	5	2537.2	-0.0083	1	53.16	0.00056	R	KSVDDYQECYLAMVPSHAVVAR	T	AA
2	3::Q29443	Serotransferrin OS=Bos taurus GN=TF PE=2 SV=1	4918	79870	436	436	73	73		-1		19082	16422	1	0	1	635.308	2537.2	4	2537.2	-0.0007	1	49.12	0.0015	R	KSVDDYQECYLAMVPSHAVVAR	T	AA
2	3::Q29443	Serotransferrin OS=Bos taurus GN=TF PE=2 SV=1	4918	79870	436	436	73	73		-1		19083	16295	1	0	1	846.742	2537.2	3	2537.2	-0.0001	1	89.86	1.3e-07	R	KSVDDYQECYLAMVPSHAVVAR	T	AA
2	3::Q29443	Serotransferrin OS=Bos taurus GN=TF PE=2 SV=1	4918	79870	436	436	73	73		-1		19084	16294	1	0	1	635.309	2537.21	4	2537.2	0.0012	1	66.55	2.7e-05	R	KSVDDYQECYLAMVPSHAVVAR	T	AA
2	3::Q29443	Serotransferrin OS=Bos taurus GN=TF PE=2 SV=1	4918	79870	436	436	73	73		-1		19085	16170	1	0	1	635.309	2537.21	4	2537.2	0.0027	1	58.09	0.00019	R	KSVDDYQECYLAMVPSHAVVAR	T	AA
2	3::Q29443	Serotransferrin OS=Bos taurus GN=TF PE=2 SV=1	4918	79870	436	436	73	73		-1		19102	16175	1	0	1	847.403	2539.19	3	2539.17	0.0147	1	25.9	0.31	R	KSVDDYQECYLAMVPSHAVVAR	T	AA
2	3::Q29443	Serotransferrin OS=Bos taurus GN=TF PE=2 SV=1	4918	79870	436	436	73	73		-1		19149	18042	1	0	0	849.364	2545.07	3	2545.07	-0.0048	0	88.8	4.1e-08	R	WSGFSGGAIECETAENTEECIAK	I	AA
2	3::Q29443	Serotransferrin OS=Bos taurus GN=TF PE=2 SV=1	4918	79870	436	436	73	73		-1		19150	17925	1	0	0	1273.54	2545.07	2	2545.07	-0.0038	0	157.2	6.1e-15	R	WSGFSGGAIECETAENTEECIAK	I	AA
2	3::Q29443	Serotransferrin OS=Bos taurus GN=TF PE=2 SV=1	4918	79870	436	436	73	73		-1		19151	17921	1	0	0	849.365	2545.07	3	2545.07	-0.0007	0	95.49	9.3e-09	R	WSGFSGGAIECETAENTEECIAK	I	AA
2	3::Q29443	Serotransferrin OS=Bos taurus GN=TF PE=2 SV=1	4918	79870	436	436	73	73		-1		19152	18043	1	0	0	1273.54	2545.08	2	2545.07	0.0016	0	141.14	2.6e-13	R	WSGFSGGAIECETAENTEECIAK	I	AA
2	3::Q29443	Serotransferrin OS=Bos taurus GN=TF PE=2 SV=1	4918	79870	436	436	73	73		-1		19153	18174	1	0	0	849.367	2545.08	3	2545.07	0.0062	0	37.57	0.0062	R	WSGFSGGAIECETAENTEECIAK	I	AA
2	3::Q29443	Serotransferrin OS=Bos taurus GN=TF PE=2 SV=1	4918	79870	436	436	73	73		-1		19192	13998	1	0	1	852.069	2553.19	3	2553.2	-0.0139	1	52.04	0.00068	R	KSVDDYQECYLAMVPSHAVVAR	T	AA
2	3::Q29443	Serotransferrin OS=Bos taurus GN=TF PE=2 SV=1	4918	79870	436	436	73	73		-1		19193	14245	1	0	1	639.305	2553.19	4	2553.2	-0.0071	1	74.48	4e-06	R	KSVDDYQECYLAMVPSHAVVAR	T	AA
2	3::Q29443	Serotransferrin OS=Bos taurus GN=TF PE=2 SV=1	4918	79870	436	436	73	73		-1		19194	14238	1	0	1	852.072	2553.19	3	2553.2	-0.0064	1	58.27	0.00017	R	KSVDDYQECYLAMVPSHAVVAR	T	AA
2	3::Q29443	Serotransferrin OS=Bos taurus GN=TF PE=2 SV=1	4918	79870	436	436	73	73		-1		19195	16284	1	0	1	639.306	2553.19	4	2553.2	-0.0051	1	54.45	0.00041	R	KSVDDYQECYLAMVPSHAVVAR	T	AA
2	3::Q29443	Serotransferrin OS=Bos taurus GN=TF PE=2 SV=1	4918	79870	436	436	73	73		-1		19196	14732	1	0	1	639.306	2553.19	4	2553.2	-0.0049	1	39.35	0.013	R	KSVDDYQECYLAMVPSHAVVAR	T	AA
2	3::Q29443	Serotransferrin OS=Bos taurus GN=TF PE=2 SV=1	4918	79870	436	436	73	73		-1		19197	14298	1	0	1	852.073	2553.2	3	2553.2	-0.0015	1	24.56	0.4	R	KSVDDYQECYLAMVPSHAVVAR	T	AA
2	3::Q29443	Serotransferrin OS=Bos taurus GN=TF PE=2 SV=1	4918	79870	436	436	73	73		-1		19198	14617	1	0	1	639.308	2553.2	4	2553.2	0.0041	1	69.53	1.3e-05	R	KSVDDYQECYLAMVPSHAVVAR	T	AA
2	3::Q29443	Serotransferrin OS=Bos taurus GN=TF PE=2 SV=1	4918	79870	436	436	73	73		-1		19200	13972	1	0	1	639.309	2553.21	4	2553.2	0.0088	1	54.67	0.00042	R	KSVDDYQECYLAMVPSHAVVAR	T	AA
2	3::Q29443	Serotransferrin OS=Bos taurus GN=TF PE=2 SV=1	4918	79870	436	436	73	73		-1		19221	14828	1	0	1	639.557	2554.2	4	2554.18	0.0157	1	33.72	0.05	R	KSVDDYQECYLAMVPSHAVVAR	T	AA
2	3::Q29443	Serotransferrin OS=Bos taurus GN=TF PE=2 SV=1	4918	79870	436	436	73	73		-1		20284	14994	1	0	0	684.325	2733.27	4	2733.3	-0.027	1	49.3	0.0014	K	GDVAFVKDQTVIQNTDGNNNEAWAK	N	AA
2	3::Q29443	Serotransferrin OS=Bos taurus GN=TF PE=2 SV=1	4918	79870	436	436	73	73		-1		20285	14944	1	0	0	912.105	2733.29	3	2733.3	-0.0067	1	120.93	1e-10	K	GDVAFVKDQTVIQNTDGNNNEAWAK	N	AA
2	3::Q29443	Serotransferrin OS=Bos taurus GN=TF PE=2 SV=1	4918	79870	436	436	73	73		-1		20286	15052	1	0	0	912.106	2733.3	3	2733.3	-0.0017	1	111.69	8.6e-10	K	GDVAFVKDQTVIQNTDGNNNEAWAK	N	AA
2	3::Q29443	Serotransferrin OS=Bos taurus GN=TF PE=2 SV=1	4918	79870	436	436	73	73		-1		20287	15165	1	0	0	912.107	2733.3	3	2733.3	-0.0016	1	105.25	3.8e-09	K	GDVAFVKDQTVIQNTDGNNNEAWAK	N	AA
2	3::Q29443	Serotransferrin OS=Bos taurus GN=TF PE=2 SV=1	4918	79870	436	436	73	73		-1		20297	14736	1	0	0	912.434	2734.28	3	2734.28	-0.0043	1	70.45	1.1e-05	K	GDVAFVKDQTVIQNTDGNNNEAWAK	N	AA
2	3::Q29443	Serotransferrin OS=Bos taurus GN=TF PE=2 SV=1	4918	79870	436	436	73	73		-1		20298	15483	1	0	0	912.434	2734.28	3	2734.28	-0.0039	1	126.92	2.4e-11	K	GDVAFVKDQTVIQNTDGNNNEAWAK	N	AA
2	3::Q29443	Serotransferrin OS=Bos taurus GN=TF PE=2 SV=1	4918	79870	436	436	73	73		-1		20299	15721	1	0	0	912.435	2734.28	3	2734.28	-0.0012	1	99.76	1.3e-08	K	GDVAFVKDQTVIQNTDGNNNEAWAK	N	AA
2	3::Q29443	Serotransferrin OS=Bos taurus GN=TF PE=2 SV=1	4918	79870	436	436	73	73		-1		20300	15599	1	0	0	912.435	2734.28	3	2734.28	-0.0001	1	110.85	9.9e-10	K	GDVAFVKDQTVIQNTDGNNNEAWAK	N	AA
2	3::Q29443	Serotransferrin OS=Bos taurus GN=TF PE=2 SV=1	4918	79870	436	436	73	73		-1		20301	15385	1	0	0	912.436	2734.29	3	2734.28	0.0036	1	112.42	7e-10	K	GDVAFVKDQTVIQNTDGNNNEAWAK	N	AA
2	3::Q29443	Serotransferrin OS=Bos taurus GN=TF PE=2 SV=1	4918	79870	436	436	73	73		-1		20302	15276	1	0	0	912.439	2734.3	3	2734.28	0.0124	1	93.79	5.3e-08	K	GDVAFVKDQTVIQNTDGNNNEAWAK	N	AA
2	3::Q29443	Serotransferrin OS=Bos taurus GN=TF PE=2 SV=1	4918	79870	436	436	73	73		-1		20304	15836	1	0	0	912.44	2734.3	3	2734.28	0.0142	1	93.98	5.1e-08	K	GDVAFVKDQTVIQNTDGNNNEAWAK	N	AA
2	3::Q29443	Serotransferrin OS=Bos taurus GN=TF PE=2 SV=1	4918	79870	436	436	73	73		-1		20310	15960	1	0	0	912.762	2735.27	3	2735.27	-0.0021	1	99.01	1.4e-08	K	GDVAFVKDQTVIQNTDGNNNEAWAK	N	AA
2	3::Q29443	Serotransferrin OS=Bos taurus GN=TF PE=2 SV=1	4918	79870	436	436	73	73		-1		20311	16080	1	0	0	912.764	2735.27	3	2735.27	0.0019	1	105.35	3.2e-09	K	GDVAFVKDQTVIQNTDGNNNEAWAK	N	AA
2	3::Q29443	Serotransferrin OS=Bos taurus GN=TF PE=2 SV=1	4918	79870	436	436	73	73		-1		20313	16196	1	0	0	913.092	2736.26	3	2736.25	0.0036	1	60.67	8.3e-05	K	GDVAFVKDQTVIQNTDGNNNEAWAK	N	AA
2	3::Q29443	Serotransferrin OS=Bos taurus GN=TF PE=2 SV=1	4918	79870	436	436	73	73		-1		20320	16305	1	0	0	913.43	2737.27	3	2737.24	0.0328	1	25.45	0.31	K	GDVAFVKDQTVIQNTDGNNNEAWAK	N	AA
2	3::Q29443	Serotransferrin OS=Bos taurus GN=TF PE=2 SV=1	4918	79870	436	436	73	73		-1		20703	17712	1	0	0	938.407	2812.2	3	2812.21	-0.0069	1	46.43	0.00088	K	QQDDFGKSVTDCTSNFCLFQSNSK	D	AA
2	3::Q29443	Serotransferrin OS=Bos taurus GN=TF PE=2 SV=1	4918	79870	436	436	73	73		-1		21457	16384	1	0	0	993.087	2976.24	3	2976.23	0.0063	1	79.79	2.6e-07	K	CDRWSGFSGGAIECETAENTEECIAK	I	AA
2	3::Q29443	Serotransferrin OS=Bos taurus GN=TF PE=2 SV=1	4918	79870	436	436	73	73		-1		22191	20531	1	0	0	775.604	3098.39	4	3098.4	-0.0087	2	40.54	0.0068	K	SVTDCTSNFCLFQSNSKDLLFRDDTK	C	AA
2	3::Q29443	Serotransferrin OS=Bos taurus GN=TF PE=2 SV=1	4918	79870	436	436	73	73		-1		22214	20647	1	0	0	775.857	3099.4	4	3099.38	0.0209	2	30.36	0.081	K	SVTDCTSNFCLFQSNSKDLLFRDDTK	C	AA
2	3::Q29443	Serotransferrin OS=Bos taurus GN=TF PE=2 SV=1	4918	79870	436	436	73	73		-1		22215	20552	1	0	0	1034.15	3099.41	3	3099.38	0.0342	2	33.61	0.043	K	SVTDCTSNFCLFQSNSKDLLFRDDTK	C	AA
2	3::Q29443	Serotransferrin OS=Bos taurus GN=TF PE=2 SV=1	4918	79870	436	436	73	73		-1		22265	16011	1	0	0	776.86	3103.41	4	3103.44	-0.0294	2	27.14	0.21	K	HSTVFDNLPNPEDRKNYELLCGDNTR	K	AA
2	3::Q29443	Serotransferrin OS=Bos taurus GN=TF PE=2 SV=1	4918	79870	436	436	73	73		-1		23679	15606	1	0	0	841.909	3363.61	4	3363.6	0.0037	2	30.1	0.12	R	CLVEKGDVAFVKDQTVIQNTDGNNNEAWAK	N	AA
2	3::Q29443	Serotransferrin OS=Bos taurus GN=TF PE=2 SV=1	4918	79870	436	436	73	73		-1		23680	15493	1	0	0	841.913	3363.62	4	3363.6	0.0179	2	55.35	0.00037	R	CLVEKGDVAFVKDQTVIQNTDGNNNEAWAK	N	AA
2	3::Q29443	Serotransferrin OS=Bos taurus GN=TF PE=2 SV=1	4918	79870	436	436	73	73		-1		23689	15975	1	0	0	842.156	3364.59	4	3364.59	0.0051	2	54.31	0.00047	R	CLVEKGDVAFVKDQTVIQNTDGNNNEAWAK	N	AA
2	3::Q29443	Serotransferrin OS=Bos taurus GN=TF PE=2 SV=1	4918	79870	436	436	73	73		-1		25520	19657	1	0	0	791.216	3951.04	5	3951.04	0.0053	0	22.82	0.34	K	AISNNEADAVTLDGGLVYEAGLKPNNLKPVVAEFHGTK	D	AA
2	3::Q29443	Serotransferrin OS=Bos taurus GN=TF PE=2 SV=1	4918	79870	436	436	73	73		-1		25525	20156	1	0	0	989.014	3952.03	4	3952.02	0.0038	0	25.7	0.2	K	AISNNEADAVTLDGGLVYEAGLKPNNLKPVVAEFHGTK	D	AA
2	3::Q29443	Serotransferrin OS=Bos taurus GN=TF PE=2 SV=1	4918	79870	436	436	73	73		-1		25526	20296	1	0	0	791.413	3952.03	5	3952.02	0.0069	0	25.22	0.23	K	AISNNEADAVTLDGGLVYEAGLKPNNLKPVVAEFHGTK	D	AA
2	3::Q29443	Serotransferrin OS=Bos taurus GN=TF PE=2 SV=1	4918	79870	436	436	73	73		-1		25530	19783	1	0	0	791.415	3952.04	5	3952.02	0.017	0	32.29	0.042	K	AISNNEADAVTLDGGLVYEAGLKPNNLKPVVAEFHGTK	D	AA	emPAI	918.97
3	3::Q28085	Complement factor H OS=Bos taurus GN=CFH PE=1 SV=3	4634	144958	296	296	82	82		-1		144	1470	1	1	0	395.216	788.417	2	788.418	-0.0012	0	34.11	0.021	R	LYAHGTK	L	AA
3	3::Q28085	Complement factor H OS=Bos taurus GN=CFH PE=1 SV=3	4634	144958	296	296	82	82		-1		145	1286	1	1	0	395.216	788.417	2	788.418	-0.0012	0	30.45	0.049	R	LYAHGTK	L	AA
3	3::Q28085	Complement factor H OS=Bos taurus GN=CFH PE=1 SV=3	4634	144958	296	296	82	82		-1		146	1378	1	1	0	395.216	788.417	2	788.418	-0.0006	0	34.08	0.021	R	LYAHGTK	L	AA
3	3::Q28085	Complement factor H OS=Bos taurus GN=CFH PE=1 SV=3	4634	144958	296	296	82	82		-1		147	1197	1	1	0	395.216	788.418	2	788.418	-0.0004	0	30.01	0.054	R	LYAHGTK	L	AA
3	3::Q28085	Complement factor H OS=Bos taurus GN=CFH PE=1 SV=3	4634	144958	296	296	82	82		-1		552	2771	1	1	0	421.184	840.354	2	840.355	-0.001	0	35.23	0.002	K	FSCSQGR	I	AA
3	3::Q28085	Complement factor H OS=Bos taurus GN=CFH PE=1 SV=3	4634	144958	296	296	82	82		-1		553	2695	1	1	0	421.184	840.354	2	840.355	-0.0007	0	36.45	0.0015	K	FSCSQGR	I	AA
3	3::Q28085	Complement factor H OS=Bos taurus GN=CFH PE=1 SV=3	4634	144958	296	296	82	82		-1		554	2618	1	1	0	421.185	840.355	2	840.355	-0.0003	0	38.58	0.00092	K	FSCSQGR	I	AA
3	3::Q28085	Complement factor H OS=Bos taurus GN=CFH PE=1 SV=3	4634	144958	296	296	82	82		-1		555	2837	1	1	0	421.185	840.355	2	840.355	0.0003	0	40.53	0.00058	K	FSCSQGR	I	AA
3	3::Q28085	Complement factor H OS=Bos taurus GN=CFH PE=1 SV=3	4634	144958	296	296	82	82		-1		556	2917	1	1	0	421.185	840.355	2	840.355	0.0005	0	48.3	0.0001	K	FSCSQGR	I	AA
3	3::Q28085	Complement factor H OS=Bos taurus GN=CFH PE=1 SV=3	4634	144958	296	296	82	82		-1		557	2543	1	1	0	421.185	840.356	2	840.355	0.001	0	42.84	0.00044	K	FSCSQGR	I	AA
3	3::Q28085	Complement factor H OS=Bos taurus GN=CFH PE=1 SV=3	4634	144958	296	296	82	82		-1		758	6744	1	1	0	433.224	864.433	2	864.434	-0.0009	0	69.79	5.3e-06	R	SGEQVAFK	C	AA
3	3::Q28085	Complement factor H OS=Bos taurus GN=CFH PE=1 SV=3	4634	144958	296	296	82	82		-1		759	6620	1	1	0	433.224	864.434	2	864.434	-0.0001	0	66.17	1.2e-05	R	SGEQVAFK	C	AA
3	3::Q28085	Complement factor H OS=Bos taurus GN=CFH PE=1 SV=3	4634	144958	296	296	82	82		-1		760	18065	1	1	1	433.232	864.449	2	864.449	-0.0007	0	40.8	0.0038	K	GFFPEIR	G	AA
3	3::Q28085	Complement factor H OS=Bos taurus GN=CFH PE=1 SV=3	4634	144958	296	296	82	82		-1		761	17826	1	1	1	433.232	864.449	2	864.449	-0.0002	0	40.94	0.0037	K	GFFPEIR	G	AA
3	3::Q28085	Complement factor H OS=Bos taurus GN=CFH PE=1 SV=3	4634	144958	296	296	82	82		-1		762	17942	1	1	1	433.232	864.449	2	864.449	-0.0001	0	40.97	0.0037	K	GFFPEIR	G	AA
3	3::Q28085	Complement factor H OS=Bos taurus GN=CFH PE=1 SV=3	4634	144958	296	296	82	82		-1		772	12783	1	1	0	434.701	867.388	2	867.388	0.0001	0	48.72	0.00031	K	SDGTWFR	L	AA
3	3::Q28085	Complement factor H OS=Bos taurus GN=CFH PE=1 SV=3	4634	144958	296	296	82	82		-1		773	12658	1	1	0	434.701	867.388	2	867.388	0.0003	0	45.41	0.00066	K	SDGTWFR	L	AA
3	3::Q28085	Complement factor H OS=Bos taurus GN=CFH PE=1 SV=3	4634	144958	296	296	82	82		-1		774	13801	1	1	0	434.702	867.389	2	867.388	0.0014	0	55.91	5.9e-05	K	SDGTWFR	L	AA
3	3::Q28085	Complement factor H OS=Bos taurus GN=CFH PE=1 SV=3	4634	144958	296	296	82	82		-1		1115	15672	1	1	1	463.247	924.479	2	924.482	-0.0027	0	19.53	0.44	R	DGWVPVPR	C	AA
3	3::Q28085	Complement factor H OS=Bos taurus GN=CFH PE=1 SV=3	4634	144958	296	296	82	82		-1		1116	17461	1	1	1	463.248	924.481	2	924.482	-0.0009	0	26.42	0.09	R	DGWVPVPR	C	AA
3	3::Q28085	Complement factor H OS=Bos taurus GN=CFH PE=1 SV=3	4634	144958	296	296	82	82		-1		1319	3990	1	1	1	474.269	946.524	2	946.524	0.0002	1	40.16	0.0057	R	EGKVVYPR	C	AA
3	3::Q28085	Complement factor H OS=Bos taurus GN=CFH PE=1 SV=3	4634	144958	296	296	82	82		-1		1377	11516	1	1	1	478.222	954.43	2	954.43	-0.0005	0	46.43	0.00072	K	CVEIFCK	T	AA
3	3::Q28085	Complement factor H OS=Bos taurus GN=CFH PE=1 SV=3	4634	144958	296	296	82	82		-1		1464	6758	1	1	0	483.256	964.497	2	964.498	-0.0007	0	40.13	0.0058	K	YLQGETVR	V	AA
3	3::Q28085	Complement factor H OS=Bos taurus GN=CFH PE=1 SV=3	4634	144958	296	296	82	82		-1		1465	6523	1	1	0	483.256	964.498	2	964.498	-0.0001	0	49.97	0.00064	K	YLQGETVR	V	AA
3	3::Q28085	Complement factor H OS=Bos taurus GN=CFH PE=1 SV=3	4634	144958	296	296	82	82		-1		1466	6640	1	1	0	483.256	964.498	2	964.498	0.0001	0	58.68	8.6e-05	K	YLQGETVR	V	AA
3	3::Q28085	Complement factor H OS=Bos taurus GN=CFH PE=1 SV=3	4634	144958	296	296	82	82		-1		1468	7097	1	1	0	483.257	964.5	2	964.498	0.0024	0	25.17	0.18	K	YLQGETVR	V	AA
3	3::Q28085	Complement factor H OS=Bos taurus GN=CFH PE=1 SV=3	4634	144958	296	296	82	82		-1		1605	8479	1	1	1	491.267	980.519	2	980.519	-0.0004	0	30.66	0.038	K	WVSLHPSR	I	AA
3	3::Q28085	Complement factor H OS=Bos taurus GN=CFH PE=1 SV=3	4634	144958	296	296	82	82		-1		1703	12366	1	1	0	496.776	991.537	2	991.537	-0.0004	0	40.85	0.005	K	TSGLITCLK	N	AA
3	3::Q28085	Complement factor H OS=Bos taurus GN=CFH PE=1 SV=3	4634	144958	296	296	82	82		-1		1704	12496	1	1	0	496.776	991.537	2	991.537	-0.0001	0	46.55	0.0014	K	TSGLITCLK	N	AA
3	3::Q28085	Complement factor H OS=Bos taurus GN=CFH PE=1 SV=3	4634	144958	296	296	82	82		-1		1705	12810	1	1	0	496.776	991.538	2	991.537	0.0008	0	22.94	0.31	K	TSGLITCLK	N	AA
3	3::Q28085	Complement factor H OS=Bos taurus GN=CFH PE=1 SV=3	4634	144958	296	296	82	82		-1		1716	13828	1	1	1	497.279	992.544	2	992.544	-0.0006	1	43.57	0.002	K	KGFFPEIR	G	AA
3	3::Q28085	Complement factor H OS=Bos taurus GN=CFH PE=1 SV=3	4634	144958	296	296	82	82		-1		1717	13961	1	1	1	497.279	992.544	2	992.544	-0.0003	1	40.27	0.0043	K	KGFFPEIR	G	AA
3	3::Q28085	Complement factor H OS=Bos taurus GN=CFH PE=1 SV=3	4634	144958	296	296	82	82		-1		2027	14856	1	1	0	511.259	1020.5	2	1020.51	-0.0033	0	45.58	0.0023	R	EAFTMIGPR	F	AA
3	3::Q28085	Complement factor H OS=Bos taurus GN=CFH PE=1 SV=3	4634	144958	296	296	82	82		-1		2028	14649	1	1	0	511.26	1020.51	2	1020.51	-0.0004	0	48.97	0.0011	R	EAFTMIGPR	F	AA
3	3::Q28085	Complement factor H OS=Bos taurus GN=CFH PE=1 SV=3	4634	144958	296	296	82	82		-1		2029	14754	1	1	0	511.261	1020.51	2	1020.51	0.0014	0	50.75	0.0008	R	EAFTMIGPR	F	AA
3	3::Q28085	Complement factor H OS=Bos taurus GN=CFH PE=1 SV=3	4634	144958	296	296	82	82		-1		2143	11749	1	1	0	519.257	1036.5	2	1036.5	-0.0019	0	40.98	0.0062	R	EAFTMIGPR	F	AA
3	3::Q28085	Complement factor H OS=Bos taurus GN=CFH PE=1 SV=3	4634	144958	296	296	82	82		-1		2144	11983	1	1	0	519.257	1036.5	2	1036.5	-0.0011	0	37.64	0.013	R	EAFTMIGPR	F	AA
3	3::Q28085	Complement factor H OS=Bos taurus GN=CFH PE=1 SV=3	4634	144958	296	296	82	82		-1		2322	11548	1	1	1	529.767	1057.52	2	1057.52	-0.0005	0	53.86	0.00019	R	NGEWSQLPK	C	AA
3	3::Q28085	Complement factor H OS=Bos taurus GN=CFH PE=1 SV=3	4634	144958	296	296	82	82		-1		2323	11672	1	1	1	529.767	1057.52	2	1057.52	0.0007	0	52.93	0.00028	R	NGEWSQLPK	C	AA
3	3::Q28085	Complement factor H OS=Bos taurus GN=CFH PE=1 SV=3	4634	144958	296	296	82	82		-1		2329	15053	1	1	1	530.257	1058.5	2	1058.5	-0.0043	0	31.72	0.032	R	NGEWSQLPK	C	AA
3	3::Q28085	Complement factor H OS=Bos taurus GN=CFH PE=1 SV=3	4634	144958	296	296	82	82		-1		2342	12986	1	1	0	530.773	1059.53	2	1059.53	-0.0039	0	34.91	0.032	K	GSTLFPPEGR	Q	AA
3	3::Q28085	Complement factor H OS=Bos taurus GN=CFH PE=1 SV=3	4634	144958	296	296	82	82		-1		2343	12702	1	1	0	530.774	1059.53	2	1059.53	-0.0019	0	31.1	0.079	K	GSTLFPPEGR	Q	AA
3	3::Q28085	Complement factor H OS=Bos taurus GN=CFH PE=1 SV=3	4634	144958	296	296	82	82		-1		2344	12821	1	1	0	530.774	1059.53	2	1059.53	-0.0016	0	29.36	0.12	K	GSTLFPPEGR	Q	AA
3	3::Q28085	Complement factor H OS=Bos taurus GN=CFH PE=1 SV=3	4634	144958	296	296	82	82		-1		2346	12206	1	1	0	530.776	1059.54	2	1059.53	0.0022	0	26.19	0.31	K	GSTLFPPEGR	Q	AA
3	3::Q28085	Complement factor H OS=Bos taurus GN=CFH PE=1 SV=3	4634	144958	296	296	82	82		-1		2348	11899	1	1	0	530.776	1059.54	2	1059.53	0.0028	0	26.62	0.28	K	GSTLFPPEGR	Q	AA
3	3::Q28085	Complement factor H OS=Bos taurus GN=CFH PE=1 SV=3	4634	144958	296	296	82	82		-1		2349	12579	1	1	0	530.778	1059.54	2	1059.53	0.0071	0	32.68	0.059	K	GSTLFPPEGR	Q	AA
3	3::Q28085	Complement factor H OS=Bos taurus GN=CFH PE=1 SV=3	4634	144958	296	296	82	82		-1		2750	9586	1	1	0	548.282	1094.55	2	1094.55	-0.0015	1	47.79	0.00097	R	VKSDGTWFR	L	AA
3	3::Q28085	Complement factor H OS=Bos taurus GN=CFH PE=1 SV=3	4634	144958	296	296	82	82		-1		2751	9698	1	1	0	548.282	1094.55	2	1094.55	-0.0006	1	39.89	0.0067	R	VKSDGTWFR	L	AA
3	3::Q28085	Complement factor H OS=Bos taurus GN=CFH PE=1 SV=3	4634	144958	296	296	82	82		-1		2752	9815	1	1	0	548.283	1094.55	2	1094.55	0.0003	1	34.12	0.024	R	VKSDGTWFR	L	AA
3	3::Q28085	Complement factor H OS=Bos taurus GN=CFH PE=1 SV=3	4634	144958	296	296	82	82		-1		2802	10792	1	1	0	551.751	1101.49	2	1101.49	-0.0046	0	44.28	0.0009	R	CQAYYELR	G	AA
3	3::Q28085	Complement factor H OS=Bos taurus GN=CFH PE=1 SV=3	4634	144958	296	296	82	82		-1		2803	10911	1	1	0	551.752	1101.49	2	1101.49	-0.0013	0	49.67	0.00026	R	CQAYYELR	G	AA
3	3::Q28085	Complement factor H OS=Bos taurus GN=CFH PE=1 SV=3	4634	144958	296	296	82	82		-1		2804	17638	1	1	0	551.753	1101.49	2	1101.49	0.0007	0	39.44	0.0031	R	CQAYYELR	G	AA
3	3::Q28085	Complement factor H OS=Bos taurus GN=CFH PE=1 SV=3	4634	144958	296	296	82	82		-1		3212	5513	1	1	0	569.271	1136.53	2	1136.53	-0.0004	0	34.02	0.026	K	SCDRPVFEK	A	AA
3	3::Q28085	Complement factor H OS=Bos taurus GN=CFH PE=1 SV=3	4634	144958	296	296	82	82		-1		3213	5631	1	1	0	569.271	1136.53	2	1136.53	-0.0002	0	36.25	0.016	K	SCDRPVFEK	A	AA
3	3::Q28085	Complement factor H OS=Bos taurus GN=CFH PE=1 SV=3	4634	144958	296	296	82	82		-1		3214	5734	3	1	0	569.273	1136.53	2	1136.53	0.0024	0	31.54	0.048	K	SCDRPVFEK	A	AA
3	3::Q28085	Complement factor H OS=Bos taurus GN=CFH PE=1 SV=3	4634	144958	296	296	82	82		-1		3419	10244	1	1	0	384.548	1150.62	3	1150.62	0	1	42.36	0.003	K	ETYKVGDVLK	F	AA
3	3::Q28085	Complement factor H OS=Bos taurus GN=CFH PE=1 SV=3	4634	144958	296	296	82	82		-1		3519	16285	1	1	1	579.753	1157.49	2	1157.49	-0.0007	0	38.04	0.004	R	CAAGFEYGQR	G	AA
3	3::Q28085	Complement factor H OS=Bos taurus GN=CFH PE=1 SV=3	4634	144958	296	296	82	82		-1		3520	8849	1	1	1	579.753	1157.49	2	1157.49	-0.0003	0	60.24	2.4e-05	R	CAAGFEYGQR	G	AA
3	3::Q28085	Complement factor H OS=Bos taurus GN=CFH PE=1 SV=3	4634	144958	296	296	82	82		-1		3521	8967	1	1	1	579.754	1157.49	2	1157.49	0.0018	0	60.91	2e-05	R	CAAGFEYGQR	G	AA
3	3::Q28085	Complement factor H OS=Bos taurus GN=CFH PE=1 SV=3	4634	144958	296	296	82	82		-1		3674	16659	1	1	1	584.288	1166.56	2	1166.56	0	0	44.24	0.0025	R	TLGSIVMMCR	G	AA
3	3::Q28085	Complement factor H OS=Bos taurus GN=CFH PE=1 SV=3	4634	144958	296	296	82	82		-1		3675	16526	1	1	1	584.288	1166.56	2	1166.56	0.0009	0	69.17	8e-06	R	TLGSIVMMCR	G	AA
3	3::Q28085	Complement factor H OS=Bos taurus GN=CFH PE=1 SV=3	4634	144958	296	296	82	82		-1		3676	16405	1	1	1	584.288	1166.56	2	1166.56	0.0015	0	63.73	2.7e-05	R	TLGSIVMMCR	G	AA
3	3::Q28085	Complement factor H OS=Bos taurus GN=CFH PE=1 SV=3	4634	144958	296	296	82	82		-1		3865	14648	1	1	1	592.284	1182.55	2	1182.56	-0.003	0	46.84	0.0013	R	TLGSIVMMCR	G	AA
3	3::Q28085	Complement factor H OS=Bos taurus GN=CFH PE=1 SV=3	4634	144958	296	296	82	82		-1		3866	14186	1	1	1	592.284	1182.55	2	1182.56	-0.0019	0	35.91	0.016	R	TLGSIVMMCR	G	AA
3	3::Q28085	Complement factor H OS=Bos taurus GN=CFH PE=1 SV=3	4634	144958	296	296	82	82		-1		3867	14548	1	1	1	592.284	1182.55	2	1182.56	-0.0016	0	49.53	0.00067	R	TLGSIVMMCR	G	AA
3	3::Q28085	Complement factor H OS=Bos taurus GN=CFH PE=1 SV=3	4634	144958	296	296	82	82		-1		3868	14434	1	1	1	592.285	1182.56	2	1182.56	-0.0005	0	46.69	0.0013	R	TLGSIVMMCR	G	AA
3	3::Q28085	Complement factor H OS=Bos taurus GN=CFH PE=1 SV=3	4634	144958	296	296	82	82		-1		3869	14309	1	1	1	592.285	1182.56	2	1182.56	-0.0005	0	58.29	9.1e-05	R	TLGSIVMMCR	G	AA
3	3::Q28085	Complement factor H OS=Bos taurus GN=CFH PE=1 SV=3	4634	144958	296	296	82	82		-1		3870	13913	1	1	1	592.287	1182.56	2	1182.56	0.0025	0	42.2	0.0036	R	TLGSIVMMCR	G	AA
3	3::Q28085	Complement factor H OS=Bos taurus GN=CFH PE=1 SV=3	4634	144958	296	296	82	82		-1		4020	3400	1	1	0	399.195	1194.56	3	1194.57	-0.0065	0	21.86	0.42	K	CKPGYVTADGK	T	AA
3	3::Q28085	Complement factor H OS=Bos taurus GN=CFH PE=1 SV=3	4634	144958	296	296	82	82		-1		4021	3395	1	1	0	598.292	1194.57	2	1194.57	-0.0016	0	45.14	0.0021	K	CKPGYVTADGK	T	AA
3	3::Q28085	Complement factor H OS=Bos taurus GN=CFH PE=1 SV=3	4634	144958	296	296	82	82		-1		4356	7132	1	1	1	408.56	1222.66	3	1222.66	0.0002	1	37.83	0.0084	R	GGKWVSLHPSR	I	AA
3	3::Q28085	Complement factor H OS=Bos taurus GN=CFH PE=1 SV=3	4634	144958	296	296	82	82		-1		4538	4240	1	1	1	414.532	1240.57	3	1240.58	-0.0013	1	29.03	0.069	R	GQDKITYECK	K	AA
3	3::Q28085	Complement factor H OS=Bos taurus GN=CFH PE=1 SV=3	4634	144958	296	296	82	82		-1		4539	4146	1	1	1	621.295	1240.58	2	1240.58	0.0004	1	51.38	0.00039	R	GQDKITYECK	K	AA
3	3::Q28085	Complement factor H OS=Bos taurus GN=CFH PE=1 SV=3	4634	144958	296	296	82	82		-1		4552	4121	1	1	1	414.866	1241.58	3	1241.56	0.0173	1	25.45	0.16	R	GQDKITYECK	K	AA
3	3::Q28085	Complement factor H OS=Bos taurus GN=CFH PE=1 SV=3	4634	144958	296	296	82	82		-1		4560	9192	1	1	1	622.793	1243.57	2	1243.58	-0.003	0	37.58	0.008	K	CLPVTEPENGK	I	AA
3	3::Q28085	Complement factor H OS=Bos taurus GN=CFH PE=1 SV=3	4634	144958	296	296	82	82		-1		4561	19285	1	1	1	622.795	1243.58	2	1243.58	0	0	49.37	0.00054	K	CLPVTEPENGK	I	AA
3	3::Q28085	Complement factor H OS=Bos taurus GN=CFH PE=1 SV=3	4634	144958	296	296	82	82		-1		4722	12937	1	1	0	630.312	1258.61	2	1258.61	-0.0028	0	53.9	0.00032	K	NGWSAQPVCIK	S	AA
3	3::Q28085	Complement factor H OS=Bos taurus GN=CFH PE=1 SV=3	4634	144958	296	296	82	82		-1		4733	14615	1	1	0	630.805	1259.6	2	1259.6	-0.0013	0	58.5	9.9e-05	K	NGWSAQPVCIK	S	AA
3	3::Q28085	Complement factor H OS=Bos taurus GN=CFH PE=1 SV=3	4634	144958	296	296	82	82		-1		4734	15840	1	1	0	630.805	1259.6	2	1259.6	-0.0012	0	69.23	8.4e-06	K	NGWSAQPVCIK	S	AA
3	3::Q28085	Complement factor H OS=Bos taurus GN=CFH PE=1 SV=3	4634	144958	296	296	82	82		-1		4735	15957	1	1	0	630.805	1259.6	2	1259.6	-0.0007	0	50.05	0.00069	K	NGWSAQPVCIK	S	AA
3	3::Q28085	Complement factor H OS=Bos taurus GN=CFH PE=1 SV=3	4634	144958	296	296	82	82		-1		4978	7748	1	1	0	640.366	1278.72	2	1278.72	-0.0017	2	43.58	0.0018	R	KETYKVGDVLK	F	AA
3	3::Q28085	Complement factor H OS=Bos taurus GN=CFH PE=1 SV=3	4634	144958	296	296	82	82		-1		4979	7711	1	1	0	427.248	1278.72	3	1278.72	0.005	2	50.29	0.00028	R	KETYKVGDVLK	F	AA
3	3::Q28085	Complement factor H OS=Bos taurus GN=CFH PE=1 SV=3	4634	144958	296	296	82	82		-1		5001	12882	1	1	0	642.317	1282.62	2	1282.62	-0.0023	0	56.08	0.00017	K	SCALPPELPNGK	R	AA
3	3::Q28085	Complement factor H OS=Bos taurus GN=CFH PE=1 SV=3	4634	144958	296	296	82	82		-1		5002	13950	1	1	0	642.319	1282.62	2	1282.62	0.0001	0	33.26	0.032	K	SCALPPELPNGK	R	AA
3	3::Q28085	Complement factor H OS=Bos taurus GN=CFH PE=1 SV=3	4634	144958	296	296	82	82		-1		5003	12763	1	1	0	642.319	1282.62	2	1282.62	0.0007	0	54.93	0.0002	K	SCALPPELPNGK	R	AA
3	3::Q28085	Complement factor H OS=Bos taurus GN=CFH PE=1 SV=3	4634	144958	296	296	82	82		-1		5005	13690	1	1	0	642.32	1282.63	2	1282.62	0.0025	0	40.48	0.0055	K	SCALPPELPNGK	R	AA
3	3::Q28085	Complement factor H OS=Bos taurus GN=CFH PE=1 SV=3	4634	144958	296	296	82	82		-1		5006	13420	1	1	0	642.32	1282.63	2	1282.62	0.0029	0	48.57	0.00086	K	SCALPPELPNGK	R	AA
3	3::Q28085	Complement factor H OS=Bos taurus GN=CFH PE=1 SV=3	4634	144958	296	296	82	82		-1		5007	13544	1	1	0	642.32	1282.63	2	1282.62	0.003	0	42.44	0.0035	K	SCALPPELPNGK	R	AA
3	3::Q28085	Complement factor H OS=Bos taurus GN=CFH PE=1 SV=3	4634	144958	296	296	82	82		-1		5942	16412	1	1	1	675.411	1348.81	2	1348.81	-0.0011	0	57.64	1.7e-05	K	TPVILNGQAVLPK	A	AA
3	3::Q28085	Complement factor H OS=Bos taurus GN=CFH PE=1 SV=3	4634	144958	296	296	82	82		-1		5951	17134	1	1	1	675.902	1349.79	2	1349.79	-0.0026	0	60.68	1.4e-05	K	TPVILNGQAVLPK	A	AA
3	3::Q28085	Complement factor H OS=Bos taurus GN=CFH PE=1 SV=3	4634	144958	296	296	82	82		-1		5952	16891	1	1	1	675.902	1349.79	2	1349.79	-0.0016	0	49.38	0.00019	K	TPVILNGQAVLPK	A	AA
3	3::Q28085	Complement factor H OS=Bos taurus GN=CFH PE=1 SV=3	4634	144958	296	296	82	82		-1		5953	17555	1	1	1	450.938	1349.79	3	1349.79	-0.0011	0	52.42	9.4e-05	K	TPVILNGQAVLPK	A	AA
3	3::Q28085	Complement factor H OS=Bos taurus GN=CFH PE=1 SV=3	4634	144958	296	296	82	82		-1		5954	17017	1	1	1	675.903	1349.79	2	1349.79	-0.0007	0	46.27	0.00038	K	TPVILNGQAVLPK	A	AA
3	3::Q28085	Complement factor H OS=Bos taurus GN=CFH PE=1 SV=3	4634	144958	296	296	82	82		-1		5955	17628	1	1	1	675.903	1349.79	2	1349.79	-0.0001	0	57.67	2.8e-05	K	TPVILNGQAVLPK	A	AA
3	3::Q28085	Complement factor H OS=Bos taurus GN=CFH PE=1 SV=3	4634	144958	296	296	82	82		-1		5956	16828	1	1	1	450.938	1349.79	3	1349.79	0.0002	0	55.88	4.2e-05	K	TPVILNGQAVLPK	A	AA
3	3::Q28085	Complement factor H OS=Bos taurus GN=CFH PE=1 SV=3	4634	144958	296	296	82	82		-1		5957	16767	1	1	1	675.903	1349.79	2	1349.79	0.0002	0	50.77	0.00013	K	TPVILNGQAVLPK	A	AA
3	3::Q28085	Complement factor H OS=Bos taurus GN=CFH PE=1 SV=3	4634	144958	296	296	82	82		-1		5974	17500	1	1	1	676.405	1350.8	2	1350.78	0.0204	0	45.02	0.00046	K	TPVILNGQAVLPK	A	AA
3	3::Q28085	Complement factor H OS=Bos taurus GN=CFH PE=1 SV=3	4634	144958	296	296	82	82		-1		6256	2699	1	1	1	457.231	1368.67	3	1368.67	0.0001	2	29.69	0.079	R	GQDKITYECKK	G	AA
3	3::Q28085	Complement factor H OS=Bos taurus GN=CFH PE=1 SV=3	4634	144958	296	296	82	82		-1		6272	2621	1	1	1	457.564	1369.67	3	1369.65	0.0163	2	25.78	0.2	R	GQDKITYECKK	G	AA
3	3::Q28085	Complement factor H OS=Bos taurus GN=CFH PE=1 SV=3	4634	144958	296	296	82	82		-1		6343	11073	1	1	1	458.585	1372.73	3	1372.73	-0.002	0	36.93	0.019	R	IPNGVYRPELSK	Y	AA
3	3::Q28085	Complement factor H OS=Bos taurus GN=CFH PE=1 SV=3	4634	144958	296	296	82	82		-1		6344	10860	1	1	1	458.585	1372.73	3	1372.73	-0.001	0	38.9	0.012	R	IPNGVYRPELSK	Y	AA
3	3::Q28085	Complement factor H OS=Bos taurus GN=CFH PE=1 SV=3	4634	144958	296	296	82	82		-1		6346	10977	1	1	1	458.586	1372.74	3	1372.73	0.0011	0	35.45	0.025	R	IPNGVYRPELSK	Y	AA
3	3::Q28085	Complement factor H OS=Bos taurus GN=CFH PE=1 SV=3	4634	144958	296	296	82	82		-1		6347	10865	1	1	1	687.377	1372.74	2	1372.73	0.0043	0	36.2	0.02	R	IPNGVYRPELSK	Y	AA
3	3::Q28085	Complement factor H OS=Bos taurus GN=CFH PE=1 SV=3	4634	144958	296	296	82	82		-1		7373	10760	1	1	0	480.583	1438.73	3	1438.72	0.0025	1	34.88	0.025	K	SCALPPELPNGKR	K	AA
3	3::Q28085	Complement factor H OS=Bos taurus GN=CFH PE=1 SV=3	4634	144958	296	296	82	82		-1		7374	10863	1	1	0	480.583	1438.73	3	1438.72	0.0041	1	38.85	0.0097	K	SCALPPELPNGKR	K	AA
3	3::Q28085	Complement factor H OS=Bos taurus GN=CFH PE=1 SV=3	4634	144958	296	296	82	82		-1		7375	10622	1	1	0	480.584	1438.73	3	1438.72	0.0048	1	49.94	0.00079	K	SCALPPELPNGKR	K	AA
3	3::Q28085	Complement factor H OS=Bos taurus GN=CFH PE=1 SV=3	4634	144958	296	296	82	82		-1		7670	11567	1	1	0	485.894	1454.66	3	1454.66	-0.0025	0	27.41	0.11	K	HSICINGEWDPK	V	AA
3	3::Q28085	Complement factor H OS=Bos taurus GN=CFH PE=1 SV=3	4634	144958	296	296	82	82		-1		7676	12868	1	1	0	728.827	1455.64	2	1455.65	-0.0066	0	27.88	0.075	K	HSICINGEWDPK	V	AA
3	3::Q28085	Complement factor H OS=Bos taurus GN=CFH PE=1 SV=3	4634	144958	296	296	82	82		-1		7677	12488	1	1	0	486.221	1455.64	3	1455.65	-0.0047	0	27.65	0.077	K	HSICINGEWDPK	V	AA
3	3::Q28085	Complement factor H OS=Bos taurus GN=CFH PE=1 SV=3	4634	144958	296	296	82	82		-1		7678	12842	1	1	0	486.223	1455.65	3	1455.65	0.0031	0	40.55	0.0042	K	HSICINGEWDPK	V	AA
3	3::Q28085	Complement factor H OS=Bos taurus GN=CFH PE=1 SV=3	4634	144958	296	296	82	82		-1		8476	12499	1	1	1	503.585	1507.73	3	1507.73	0.0007	0	56.23	0.00023	R	CAWKPCSYPVIK	H	AA
3	3::Q28085	Complement factor H OS=Bos taurus GN=CFH PE=1 SV=3	4634	144958	296	296	82	82		-1		8504	10764	1	1	0	504.271	1509.79	3	1509.79	0.0051	1	34.93	0.024	K	VKSCALPPELPNGK	R	AA
3	3::Q28085	Complement factor H OS=Bos taurus GN=CFH PE=1 SV=3	4634	144958	296	296	82	82		-1		9534	15581	1	1	0	799.352	1596.69	2	1596.69	-0.0058	0	31.53	0.026	K	CLEACVISEETMR	K	AA
3	3::Q28085	Complement factor H OS=Bos taurus GN=CFH PE=1 SV=3	4634	144958	296	296	82	82		-1		9535	15469	1	1	0	799.36	1596.71	2	1596.69	0.0106	0	81.2	3.7e-07	K	CLEACVISEETMR	K	AA
3	3::Q28085	Complement factor H OS=Bos taurus GN=CFH PE=1 SV=3	4634	144958	296	296	82	82		-1		9639	12258	1	1	0	805.857	1609.7	2	1609.7	-0.0042	0	62.58	2.6e-05	R	TTGSIVCGQDGWSDK	A	AA
3	3::Q28085	Complement factor H OS=Bos taurus GN=CFH PE=1 SV=3	4634	144958	296	296	82	82		-1		9640	11887	1	1	0	805.858	1609.7	2	1609.7	-0.0029	0	91.37	3.5e-08	R	TTGSIVCGQDGWSDK	A	AA
3	3::Q28085	Complement factor H OS=Bos taurus GN=CFH PE=1 SV=3	4634	144958	296	296	82	82		-1		9641	11768	1	1	0	805.859	1609.7	2	1609.7	-0.0013	0	94.37	1.8e-08	R	TTGSIVCGQDGWSDK	A	AA
3	3::Q28085	Complement factor H OS=Bos taurus GN=CFH PE=1 SV=3	4634	144958	296	296	82	82		-1		9642	12129	1	1	0	805.859	1609.7	2	1609.7	-0.0009	0	82.24	3e-07	R	TTGSIVCGQDGWSDK	A	AA
3	3::Q28085	Complement factor H OS=Bos taurus GN=CFH PE=1 SV=3	4634	144958	296	296	82	82		-1		11037	22821	1	1	0	862.411	1722.81	2	1722.81	-0.0063	0	67.83	1.6e-05	K	ENYLIQDAEEIVCK	D	AA
3	3::Q28085	Complement factor H OS=Bos taurus GN=CFH PE=1 SV=3	4634	144958	296	296	82	82		-1		11038	22950	1	1	0	575.277	1722.81	3	1722.81	-0.0032	0	74.48	3.5e-06	K	ENYLIQDAEEIVCK	D	AA
3	3::Q28085	Complement factor H OS=Bos taurus GN=CFH PE=1 SV=3	4634	144958	296	296	82	82		-1		11039	22929	1	1	0	862.413	1722.81	2	1722.81	-0.0011	0	97.95	1.6e-08	K	ENYLIQDAEEIVCK	D	AA
3	3::Q28085	Complement factor H OS=Bos taurus GN=CFH PE=1 SV=3	4634	144958	296	296	82	82		-1		11040	23059	1	1	0	575.278	1722.81	3	1722.81	-0.0008	0	52.1	0.00061	K	ENYLIQDAEEIVCK	D	AA
3	3::Q28085	Complement factor H OS=Bos taurus GN=CFH PE=1 SV=3	4634	144958	296	296	82	82		-1		11041	22831	1	1	0	575.278	1722.81	3	1722.81	-0.0005	0	57.79	0.00017	K	ENYLIQDAEEIVCK	D	AA
3	3::Q28085	Complement factor H OS=Bos taurus GN=CFH PE=1 SV=3	4634	144958	296	296	82	82		-1		11079	12662	1	1	0	575.939	1724.8	3	1724.79	0.0057	1	25.13	0.24	K	CLEACVISEETMRK	H	AA
3	3::Q28085	Complement factor H OS=Bos taurus GN=CFH PE=1 SV=3	4634	144958	296	296	82	82		-1		11118	10048	1	1	1	576.61	1726.81	3	1726.81	-0.0018	0	61.11	6.7e-05	K	QIHCSAGGVWSAETPK	C	AA
3	3::Q28085	Complement factor H OS=Bos taurus GN=CFH PE=1 SV=3	4634	144958	296	296	82	82		-1		11119	9919	1	1	1	576.61	1726.81	3	1726.81	-0.0007	0	56.86	0.00018	K	QIHCSAGGVWSAETPK	C	AA
3	3::Q28085	Complement factor H OS=Bos taurus GN=CFH PE=1 SV=3	4634	144958	296	296	82	82		-1		11120	9934	1	1	1	864.421	1726.83	2	1726.81	0.017	0	47.81	0.0015	K	QIHCSAGGVWSAETPK	C	AA
3	3::Q28085	Complement factor H OS=Bos taurus GN=CFH PE=1 SV=3	4634	144958	296	296	82	82		-1		11980	13819	1	1	1	893.874	1785.73	2	1785.75	-0.0107	0	42.58	0.0009	K	TEDTIEFMCQHGYR	Q	AA
3	3::Q28085	Complement factor H OS=Bos taurus GN=CFH PE=1 SV=3	4634	144958	296	296	82	82		-1		11981	13825	1	1	1	596.255	1785.74	3	1785.75	-0.0033	0	36.07	0.005	K	TEDTIEFMCQHGYR	Q	AA
3	3::Q28085	Complement factor H OS=Bos taurus GN=CFH PE=1 SV=3	4634	144958	296	296	82	82		-1		12735	10976	1	1	0	620.931	1859.77	3	1859.77	-0.0032	1	41.69	0.0016	R	LDYECVDGYENRDGR	T	AA
3	3::Q28085	Complement factor H OS=Bos taurus GN=CFH PE=1 SV=3	4634	144958	296	296	82	82		-1		13550	19920	1	1	0	652.294	1953.86	3	1953.86	-0.0002	0	47.04	0.001	R	ECSIPEMDPYLNAYPR	K	AA
3	3::Q28085	Complement factor H OS=Bos taurus GN=CFH PE=1 SV=3	4634	144958	296	296	82	82		-1		13557	20569	1	1	0	978.427	1954.84	2	1954.84	-0.0056	0	36.15	0.0086	R	ECSIPEMDPYLNAYPR	K	AA
3	3::Q28085	Complement factor H OS=Bos taurus GN=CFH PE=1 SV=3	4634	144958	296	296	82	82		-1		13558	20025	1	1	0	652.625	1954.85	3	1954.84	0.0102	0	39.7	0.0049	R	ECSIPEMDPYLNAYPR	K	AA
3	3::Q28085	Complement factor H OS=Bos taurus GN=CFH PE=1 SV=3	4634	144958	296	296	82	82		-1		13559	20005	1	1	0	978.437	1954.86	2	1954.84	0.0154	0	60.34	4.6e-05	R	ECSIPEMDPYLNAYPR	K	AA
3	3::Q28085	Complement factor H OS=Bos taurus GN=CFH PE=1 SV=3	4634	144958	296	296	82	82		-1		13560	19891	1	1	0	978.443	1954.87	2	1954.84	0.0268	0	38.45	0.0085	R	ECSIPEMDPYLNAYPR	K	AA
3	3::Q28085	Complement factor H OS=Bos taurus GN=CFH PE=1 SV=3	4634	144958	296	296	82	82		-1		13606	21810	1	1	0	980.484	1958.95	2	1958.96	-0.0091	0	45.67	0.0032	R	IENGFLSESTFTYPLNK	Q	AA
3	3::Q28085	Complement factor H OS=Bos taurus GN=CFH PE=1 SV=3	4634	144958	296	296	82	82		-1		13607	21865	1	1	0	653.993	1958.96	3	1958.96	-0.0065	0	38.65	0.016	R	IENGFLSESTFTYPLNK	Q	AA
3	3::Q28085	Complement factor H OS=Bos taurus GN=CFH PE=1 SV=3	4634	144958	296	296	82	82		-1		13608	21932	1	1	0	980.489	1958.96	2	1958.96	0.0001	0	71.11	9.1e-06	R	IENGFLSESTFTYPLNK	Q	AA
3	3::Q28085	Complement factor H OS=Bos taurus GN=CFH PE=1 SV=3	4634	144958	296	296	82	82		-1		13620	22876	1	1	0	980.975	1959.94	2	1959.95	-0.0109	0	54.66	0.00038	R	IENGFLSESTFTYPLNK	Q	AA
3	3::Q28085	Complement factor H OS=Bos taurus GN=CFH PE=1 SV=3	4634	144958	296	296	82	82		-1		13621	22701	1	1	0	654.321	1959.94	3	1959.95	-0.0067	0	28.9	0.14	R	IENGFLSESTFTYPLNK	Q	AA
3	3::Q28085	Complement factor H OS=Bos taurus GN=CFH PE=1 SV=3	4634	144958	296	296	82	82		-1		13622	22648	1	1	0	980.98	1959.95	2	1959.95	-0.0008	0	113.03	5.8e-10	R	IENGFLSESTFTYPLNK	Q	AA
3	3::Q28085	Complement factor H OS=Bos taurus GN=CFH PE=1 SV=3	4634	144958	296	296	82	82		-1		13623	22761	1	1	0	980.98	1959.95	2	1959.95	-0.0005	0	118.88	1.5e-10	R	IENGFLSESTFTYPLNK	Q	AA
3	3::Q28085	Complement factor H OS=Bos taurus GN=CFH PE=1 SV=3	4634	144958	296	296	82	82		-1		13624	22535	1	1	0	980.981	1959.95	2	1959.95	0.0017	0	41.55	0.0082	R	IENGFLSESTFTYPLNK	Q	AA
3	3::Q28085	Complement factor H OS=Bos taurus GN=CFH PE=1 SV=3	4634	144958	296	296	82	82		-1		13733	17576	1	1	0	657.625	1969.85	3	1969.86	-0.0029	0	45.03	0.0014	R	ECSIPEMDPYLNAYPR	K	AA
3	3::Q28085	Complement factor H OS=Bos taurus GN=CFH PE=1 SV=3	4634	144958	296	296	82	82		-1		13737	19945	1	1	0	657.627	1969.86	3	1969.86	0.003	0	42.8	0.0024	R	ECSIPEMDPYLNAYPR	K	AA
3	3::Q28085	Complement factor H OS=Bos taurus GN=CFH PE=1 SV=3	4634	144958	296	296	82	82		-1		13738	16343	1	1	0	657.627	1969.86	3	1969.86	0.0035	0	51.84	0.00031	R	ECSIPEMDPYLNAYPR	K	AA
3	3::Q28085	Complement factor H OS=Bos taurus GN=CFH PE=1 SV=3	4634	144958	296	296	82	82		-1		13739	16399	1	1	0	985.937	1969.86	2	1969.86	0.0052	0	22.06	0.3	R	ECSIPEMDPYLNAYPR	K	AA
3	3::Q28085	Complement factor H OS=Bos taurus GN=CFH PE=1 SV=3	4634	144958	296	296	82	82		-1		13753	16324	1	1	0	986.433	1970.85	2	1970.84	0.0131	0	26.34	0.094	R	ECSIPEMDPYLNAYPR	K	AA
3	3::Q28085	Complement factor H OS=Bos taurus GN=CFH PE=1 SV=3	4634	144958	296	296	82	82		-1		14357	11876	1	1	0	677.632	2029.87	3	2029.88	-0.0061	1	43.67	0.0018	R	LNDRLDYECVDGYENR	D	AA
3	3::Q28085	Complement factor H OS=Bos taurus GN=CFH PE=1 SV=3	4634	144958	296	296	82	82		-1		14358	12760	1	1	0	677.633	2029.88	3	2029.88	-0.0032	1	50.5	0.00041	R	LNDRLDYECVDGYENR	D	AA
3	3::Q28085	Complement factor H OS=Bos taurus GN=CFH PE=1 SV=3	4634	144958	296	296	82	82		-1		14359	12885	1	1	0	677.634	2029.88	3	2029.88	0.0005	1	25.08	0.15	R	LNDRLDYECVDGYENR	D	AA
3	3::Q28085	Complement factor H OS=Bos taurus GN=CFH PE=1 SV=3	4634	144958	296	296	82	82		-1		14363	12004	1	1	0	677.638	2029.89	3	2029.88	0.0135	1	23.61	0.27	R	LNDRLDYECVDGYENR	D	AA
3	3::Q28085	Complement factor H OS=Bos taurus GN=CFH PE=1 SV=3	4634	144958	296	296	82	82		-1		14376	14495	1	1	0	677.962	2030.86	3	2030.86	0.0002	1	20.29	0.36	R	LNDRLDYECVDGYENR	D	AA
3	3::Q28085	Complement factor H OS=Bos taurus GN=CFH PE=1 SV=3	4634	144958	296	296	82	82		-1		14606	20711	1	1	0	684.661	2050.96	3	2050.96	-0.0014	1	72.97	5.4e-06	K	ENYLIQDAEEIVCKDGR	W	AA
3	3::Q28085	Complement factor H OS=Bos taurus GN=CFH PE=1 SV=3	4634	144958	296	296	82	82		-1		14607	21443	1	1	0	684.661	2050.96	3	2050.96	-0.0006	1	63.74	4.5e-05	K	ENYLIQDAEEIVCKDGR	W	AA
3	3::Q28085	Complement factor H OS=Bos taurus GN=CFH PE=1 SV=3	4634	144958	296	296	82	82		-1		14608	21567	1	1	0	684.662	2050.96	3	2050.96	-0.0003	1	59.12	0.00013	K	ENYLIQDAEEIVCKDGR	W	AA
3	3::Q28085	Complement factor H OS=Bos taurus GN=CFH PE=1 SV=3	4634	144958	296	296	82	82		-1		14609	20832	1	1	0	684.662	2050.96	3	2050.96	-0.0001	1	60.96	8.7e-05	K	ENYLIQDAEEIVCKDGR	W	AA
3	3::Q28085	Complement factor H OS=Bos taurus GN=CFH PE=1 SV=3	4634	144958	296	296	82	82		-1		14610	21329	1	1	0	684.663	2050.97	3	2050.96	0.0045	1	56.23	0.00027	K	ENYLIQDAEEIVCKDGR	W	AA
3	3::Q28085	Complement factor H OS=Bos taurus GN=CFH PE=1 SV=3	4634	144958	296	296	82	82		-1		14632	22251	1	1	0	684.988	2051.94	3	2051.95	-0.0041	1	36.46	0.021	K	ENYLIQDAEEIVCKDGR	W	AA
3	3::Q28085	Complement factor H OS=Bos taurus GN=CFH PE=1 SV=3	4634	144958	296	296	82	82		-1		14633	22275	1	1	0	684.989	2051.95	3	2051.95	-0.0008	1	23.07	0.46	K	ENYLIQDAEEIVCKDGR	W	AA
3	3::Q28085	Complement factor H OS=Bos taurus GN=CFH PE=1 SV=3	4634	144958	296	296	82	82		-1		14681	18289	1	1	1	686.652	2056.93	3	2056.93	-0.0015	0	96.14	1.9e-08	K	SGWTPAPTCIEITCDPPR	I	AA
3	3::Q28085	Complement factor H OS=Bos taurus GN=CFH PE=1 SV=3	4634	144958	296	296	82	82		-1		14682	18283	1	1	1	1029.48	2056.94	2	2056.93	0.0012	0	82.98	3.9e-07	K	SGWTPAPTCIEITCDPPR	I	AA
3	3::Q28085	Complement factor H OS=Bos taurus GN=CFH PE=1 SV=3	4634	144958	296	296	82	82		-1		14720	17664	1	1	0	688.32	2061.94	3	2061.95	-0.0108	0	71.63	5.6e-06	K	CLSYYQLDGSNTIQCIK	S	AA
3	3::Q28085	Complement factor H OS=Bos taurus GN=CFH PE=1 SV=3	4634	144958	296	296	82	82		-1		14721	17674	1	1	0	1031.98	2061.95	2	2061.95	-0.0023	0	101.33	6.5e-09	K	CLSYYQLDGSNTIQCIK	S	AA
3	3::Q28085	Complement factor H OS=Bos taurus GN=CFH PE=1 SV=3	4634	144958	296	296	82	82		-1		14722	17791	1	1	0	1031.98	2061.95	2	2061.95	-0.0011	0	81.05	6.9e-07	K	CLSYYQLDGSNTIQCIK	S	AA
3	3::Q28085	Complement factor H OS=Bos taurus GN=CFH PE=1 SV=3	4634	144958	296	296	82	82		-1		14723	24656	1	1	0	1031.98	2061.95	2	2061.95	0.0003	0	93.88	3.7e-08	K	CLSYYQLDGSNTIQCIK	S	AA
3	3::Q28085	Complement factor H OS=Bos taurus GN=CFH PE=1 SV=3	4634	144958	296	296	82	82		-1		14724	17786	1	1	0	688.324	2061.95	3	2061.95	0.0007	0	58.1	0.00014	K	CLSYYQLDGSNTIQCIK	S	AA
3	3::Q28085	Complement factor H OS=Bos taurus GN=CFH PE=1 SV=3	4634	144958	296	296	82	82		-1		14734	18075	1	1	0	1032.47	2062.92	2	2062.93	-0.0113	0	41.16	0.0051	K	CLSYYQLDGSNTIQCIK	S	AA
3	3::Q28085	Complement factor H OS=Bos taurus GN=CFH PE=1 SV=3	4634	144958	296	296	82	82		-1		14840	17980	1	1	0	694.655	2080.94	3	2080.95	-0.0074	0	61.83	4.9e-05	R	IMVGADSVQCYHFGWSPK	L	AA
3	3::Q28085	Complement factor H OS=Bos taurus GN=CFH PE=1 SV=3	4634	144958	296	296	82	82		-1		14843	18093	1	1	0	694.657	2080.95	3	2080.95	-0.0021	0	67.15	1.6e-05	R	IMVGADSVQCYHFGWSPK	L	AA
3	3::Q28085	Complement factor H OS=Bos taurus GN=CFH PE=1 SV=3	4634	144958	296	296	82	82		-1		14845	18912	1	1	0	694.657	2080.95	3	2080.95	-0.0004	0	31.45	0.059	R	IMVGADSVQCYHFGWSPK	L	AA
3	3::Q28085	Complement factor H OS=Bos taurus GN=CFH PE=1 SV=3	4634	144958	296	296	82	82		-1		14846	24411	1	1	0	694.657	2080.95	3	2080.95	0.0001	0	41.91	0.0053	R	IMVGADSVQCYHFGWSPK	L	AA
3	3::Q28085	Complement factor H OS=Bos taurus GN=CFH PE=1 SV=3	4634	144958	296	296	82	82		-1		14848	18482	1	1	0	694.658	2080.95	3	2080.95	0.0018	0	32.06	0.054	R	IMVGADSVQCYHFGWSPK	L	AA
3	3::Q28085	Complement factor H OS=Bos taurus GN=CFH PE=1 SV=3	4634	144958	296	296	82	82		-1		14858	18345	1	1	0	694.987	2081.94	3	2081.93	0.0067	0	44.78	0.0026	R	IMVGADSVQCYHFGWSPK	L	AA
3	3::Q28085	Complement factor H OS=Bos taurus GN=CFH PE=1 SV=3	4634	144958	296	296	82	82		-1		14860	17950	1	1	0	694.989	2081.94	3	2081.93	0.01	0	30.93	0.065	R	IMVGADSVQCYHFGWSPK	L	AA
3	3::Q28085	Complement factor H OS=Bos taurus GN=CFH PE=1 SV=3	4634	144958	296	296	82	82		-1		14862	18744	1	1	0	694.991	2081.95	3	2081.93	0.0179	0	55.02	0.00027	R	IMVGADSVQCYHFGWSPK	L	AA
3	3::Q28085	Complement factor H OS=Bos taurus GN=CFH PE=1 SV=3	4634	144958	296	296	82	82		-1		14863	18223	1	1	0	694.992	2081.95	3	2081.93	0.0195	0	44.52	0.0031	R	IMVGADSVQCYHFGWSPK	L	AA
3	3::Q28085	Complement factor H OS=Bos taurus GN=CFH PE=1 SV=3	4634	144958	296	296	82	82		-1		14866	24611	1	1	0	694.996	2081.97	3	2081.93	0.0313	0	33.98	0.039	R	IMVGADSVQCYHFGWSPK	L	AA
3	3::Q28085	Complement factor H OS=Bos taurus GN=CFH PE=1 SV=3	4634	144958	296	296	82	82		-1		14953	17427	1	1	0	699.987	2096.94	3	2096.94	-0.006	0	54.35	0.00024	R	IMVGADSVQCYHFGWSPK	L	AA
3	3::Q28085	Complement factor H OS=Bos taurus GN=CFH PE=1 SV=3	4634	144958	296	296	82	82		-1		14954	17324	1	1	0	699.987	2096.94	3	2096.94	-0.006	0	58.73	8.7e-05	R	IMVGADSVQCYHFGWSPK	L	AA
3	3::Q28085	Complement factor H OS=Bos taurus GN=CFH PE=1 SV=3	4634	144958	296	296	82	82		-1		14955	17208	1	1	0	699.987	2096.94	3	2096.94	-0.0049	0	63.47	3e-05	R	IMVGADSVQCYHFGWSPK	L	AA
3	3::Q28085	Complement factor H OS=Bos taurus GN=CFH PE=1 SV=3	4634	144958	296	296	82	82		-1		14956	17087	1	1	0	699.987	2096.94	3	2096.94	-0.0044	0	55.42	0.00019	R	IMVGADSVQCYHFGWSPK	L	AA
3	3::Q28085	Complement factor H OS=Bos taurus GN=CFH PE=1 SV=3	4634	144958	296	296	82	82		-1		14957	17544	1	1	0	699.989	2096.95	3	2096.94	0.0002	0	25.49	0.19	R	IMVGADSVQCYHFGWSPK	L	AA
3	3::Q28085	Complement factor H OS=Bos taurus GN=CFH PE=1 SV=3	4634	144958	296	296	82	82		-1		14958	18115	1	1	0	699.99	2096.95	3	2096.94	0.0033	0	29.82	0.076	R	IMVGADSVQCYHFGWSPK	L	AA
3	3::Q28085	Complement factor H OS=Bos taurus GN=CFH PE=1 SV=3	4634	144958	296	296	82	82		-1		15117	12236	1	1	0	707.343	2119.01	3	2119.01	-0.005	0	39.39	0.014	R	DVSCGNPPQVENAIIHNQK	S	AA
3	3::Q28085	Complement factor H OS=Bos taurus GN=CFH PE=1 SV=3	4634	144958	296	296	82	82		-1		15119	12110	1	1	0	707.344	2119.01	3	2119.01	-0.0024	0	43.06	0.0059	R	DVSCGNPPQVENAIIHNQK	S	AA
3	3::Q28085	Complement factor H OS=Bos taurus GN=CFH PE=1 SV=3	4634	144958	296	296	82	82		-1		15131	12865	1	1	0	707.671	2119.99	3	2120	-0.0041	0	42.39	0.0063	R	DVSCGNPPQVENAIIHNQK	S	AA
3	3::Q28085	Complement factor H OS=Bos taurus GN=CFH PE=1 SV=3	4634	144958	296	296	82	82		-1		15132	12750	1	1	0	707.671	2119.99	3	2120	-0.0035	0	56.95	0.00022	R	DVSCGNPPQVENAIIHNQK	S	AA
3	3::Q28085	Complement factor H OS=Bos taurus GN=CFH PE=1 SV=3	4634	144958	296	296	82	82		-1		15133	11181	1	1	0	707.671	2119.99	3	2120	-0.0031	0	44.94	0.0035	R	DVSCGNPPQVENAIIHNQK	S	AA
3	3::Q28085	Complement factor H OS=Bos taurus GN=CFH PE=1 SV=3	4634	144958	296	296	82	82		-1		15134	11299	1	1	0	707.672	2119.99	3	2120	-0.0018	0	28.04	0.17	R	DVSCGNPPQVENAIIHNQK	S	AA
3	3::Q28085	Complement factor H OS=Bos taurus GN=CFH PE=1 SV=3	4634	144958	296	296	82	82		-1		15399	21676	1	1	1	1075.96	2149.91	2	2149.93	-0.0179	0	18.05	0.48	R	ECDTNGWTNDIPICEVVK	C	AA
3	3::Q28085	Complement factor H OS=Bos taurus GN=CFH PE=1 SV=3	4634	144958	296	296	82	82		-1		15400	22422	1	1	1	1075.96	2149.91	2	2149.93	-0.0164	0	67.33	6.2e-06	R	ECDTNGWTNDIPICEVVK	C	AA
3	3::Q28085	Complement factor H OS=Bos taurus GN=CFH PE=1 SV=3	4634	144958	296	296	82	82		-1		15401	21867	1	1	1	717.646	2149.92	3	2149.93	-0.0135	0	23.11	0.17	R	ECDTNGWTNDIPICEVVK	C	AA
3	3::Q28085	Complement factor H OS=Bos taurus GN=CFH PE=1 SV=3	4634	144958	296	296	82	82		-1		15402	21845	1	1	1	1075.97	2149.93	2	2149.93	-0.0025	0	75.09	1.3e-06	R	ECDTNGWTNDIPICEVVK	C	AA
3	3::Q28085	Complement factor H OS=Bos taurus GN=CFH PE=1 SV=3	4634	144958	296	296	82	82		-1		15403	21965	1	1	1	1075.97	2149.93	2	2149.93	-0.0023	0	107.47	7.6e-10	R	ECDTNGWTNDIPICEVVK	C	AA
3	3::Q28085	Complement factor H OS=Bos taurus GN=CFH PE=1 SV=3	4634	144958	296	296	82	82		-1		15404	22085	1	1	1	1075.98	2149.94	2	2149.93	0.006	0	55.35	0.00014	R	ECDTNGWTNDIPICEVVK	C	AA
3	3::Q28085	Complement factor H OS=Bos taurus GN=CFH PE=1 SV=3	4634	144958	296	296	82	82		-1		15431	22621	1	1	1	1076.46	2150.91	2	2150.91	-0.0073	0	73.69	1.2e-06	R	ECDTNGWTNDIPICEVVK	C	AA
3	3::Q28085	Complement factor H OS=Bos taurus GN=CFH PE=1 SV=3	4634	144958	296	296	82	82		-1		15432	21319	1	1	1	1076.46	2150.91	2	2150.91	-0.0009	0	55.86	8.2e-05	R	ECDTNGWTNDIPICEVVK	C	AA
3	3::Q28085	Complement factor H OS=Bos taurus GN=CFH PE=1 SV=3	4634	144958	296	296	82	82		-1		15876	19864	1	1	1	1099.46	2196.91	2	2196.93	-0.0147	0	76.71	5.8e-07	K	VVYTCDEGYQMVGEMNFR	E	AA
3	3::Q28085	Complement factor H OS=Bos taurus GN=CFH PE=1 SV=3	4634	144958	296	296	82	82		-1		15878	19972	1	1	1	733.315	2196.92	3	2196.93	-0.0039	0	41.23	0.0024	K	VVYTCDEGYQMVGEMNFR	E	AA
3	3::Q28085	Complement factor H OS=Bos taurus GN=CFH PE=1 SV=3	4634	144958	296	296	82	82		-1		15879	19860	1	1	1	733.316	2196.93	3	2196.93	-0.0012	0	55.11	0.0001	K	VVYTCDEGYQMVGEMNFR	E	AA
3	3::Q28085	Complement factor H OS=Bos taurus GN=CFH PE=1 SV=3	4634	144958	296	296	82	82		-1		15880	19739	1	1	1	733.317	2196.93	3	2196.93	0.0006	0	54.62	0.00012	K	VVYTCDEGYQMVGEMNFR	E	AA
3	3::Q28085	Complement factor H OS=Bos taurus GN=CFH PE=1 SV=3	4634	144958	296	296	82	82		-1		15909	19742	1	1	1	1100.46	2198.91	2	2198.9	0.0149	0	76.57	5e-07	K	VVYTCDEGYQMVGEMNFR	E	AA
3	3::Q28085	Complement factor H OS=Bos taurus GN=CFH PE=1 SV=3	4634	144958	296	296	82	82		-1		16242	18651	1	1	0	745.387	2233.14	3	2233.12	0.0148	1	31.77	0.07	K	TSGLITCLKNGWSAQPVCIK	S	AA
3	3::Q28085	Complement factor H OS=Bos taurus GN=CFH PE=1 SV=3	4634	144958	296	296	82	82		-1		16243	18182	1	1	0	745.387	2233.14	3	2233.12	0.0154	1	58.19	0.00016	K	TSGLITCLKNGWSAQPVCIK	S	AA
3	3::Q28085	Complement factor H OS=Bos taurus GN=CFH PE=1 SV=3	4634	144958	296	296	82	82		-1		16936	14933	1	1	1	575.514	2298.03	4	2298.04	-0.0097	1	35.6	0.02	R	QCIFNYLENGHTPYREEK	Y	AA
3	3::Q28085	Complement factor H OS=Bos taurus GN=CFH PE=1 SV=3	4634	144958	296	296	82	82		-1		16938	15168	1	1	1	575.516	2298.04	4	2298.04	-0.0009	1	28.18	0.12	R	QCIFNYLENGHTPYREEK	Y	AA
3	3::Q28085	Complement factor H OS=Bos taurus GN=CFH PE=1 SV=3	4634	144958	296	296	82	82		-1		16939	15054	1	1	1	575.517	2298.04	4	2298.04	0.0005	1	29.36	0.092	R	QCIFNYLENGHTPYREEK	Y	AA
3	3::Q28085	Complement factor H OS=Bos taurus GN=CFH PE=1 SV=3	4634	144958	296	296	82	82		-1		16940	14958	1	1	1	767.021	2298.04	3	2298.04	0.0042	1	29.21	0.097	R	QCIFNYLENGHTPYREEK	Y	AA
3	3::Q28085	Complement factor H OS=Bos taurus GN=CFH PE=1 SV=3	4634	144958	296	296	82	82		-1		17031	22192	1	1	0	768.69	2303.05	3	2303.06	-0.0077	0	62.68	4.9e-05	K	IQCVDGEWTALPVCIEEER	T	AA
3	3::Q28085	Complement factor H OS=Bos taurus GN=CFH PE=1 SV=3	4634	144958	296	296	82	82		-1		17032	22075	2	1	0	768.691	2303.05	3	2303.06	-0.0046	0	53.55	0.00041	K	IQCVDGEWTALPVCIEEER	T	AA
3	3::Q28085	Complement factor H OS=Bos taurus GN=CFH PE=1 SV=3	4634	144958	296	296	82	82		-1		17034	22061	1	1	0	1152.53	2303.06	2	2303.06	-0.0009	0	36.53	0.022	K	IQCVDGEWTALPVCIEEER	T	AA
3	3::Q28085	Complement factor H OS=Bos taurus GN=CFH PE=1 SV=3	4634	144958	296	296	82	82		-1		17035	22308	1	1	0	1152.54	2303.06	2	2303.06	0	0	66.39	2.2e-05	K	IQCVDGEWTALPVCIEEER	T	AA
3	3::Q28085	Complement factor H OS=Bos taurus GN=CFH PE=1 SV=3	4634	144958	296	296	82	82		-1		17036	22179	1	1	0	1152.54	2303.06	2	2303.06	0.0003	0	139.82	1e-12	K	IQCVDGEWTALPVCIEEER	T	AA
3	3::Q28085	Complement factor H OS=Bos taurus GN=CFH PE=1 SV=3	4634	144958	296	296	82	82		-1		17314	11194	1	1	1	782.366	2344.08	3	2344.08	-0.0047	0	40.64	0.0083	R	VNQQFVYSCDHHFVPPSQR	S	AA
3	3::Q28085	Complement factor H OS=Bos taurus GN=CFH PE=1 SV=3	4634	144958	296	296	82	82		-1		17316	11297	1	1	1	587.027	2344.08	4	2344.08	-0.0005	0	41.44	0.0071	R	VNQQFVYSCDHHFVPPSQR	S	AA
3	3::Q28085	Complement factor H OS=Bos taurus GN=CFH PE=1 SV=3	4634	144958	296	296	82	82		-1		17317	11417	1	1	1	587.027	2344.08	4	2344.08	-0.0003	0	40.18	0.0095	R	VNQQFVYSCDHHFVPPSQR	S	AA
3	3::Q28085	Complement factor H OS=Bos taurus GN=CFH PE=1 SV=3	4634	144958	296	296	82	82		-1		17318	11531	1	1	1	587.028	2344.08	4	2344.08	0.0005	0	43.51	0.0044	R	VNQQFVYSCDHHFVPPSQR	S	AA
3	3::Q28085	Complement factor H OS=Bos taurus GN=CFH PE=1 SV=3	4634	144958	296	296	82	82		-1		17319	11182	1	1	1	587.028	2344.08	4	2344.08	0.0012	0	44.97	0.0032	R	VNQQFVYSCDHHFVPPSQR	S	AA
3	3::Q28085	Complement factor H OS=Bos taurus GN=CFH PE=1 SV=3	4634	144958	296	296	82	82		-1		17320	11308	1	1	1	782.368	2344.08	3	2344.08	0.0017	0	42.38	0.0058	R	VNQQFVYSCDHHFVPPSQR	S	AA
3	3::Q28085	Complement factor H OS=Bos taurus GN=CFH PE=1 SV=3	4634	144958	296	296	82	82		-1		17321	11422	1	1	1	782.368	2344.08	3	2344.08	0.0025	0	50.57	0.00089	R	VNQQFVYSCDHHFVPPSQR	S	AA
3	3::Q28085	Complement factor H OS=Bos taurus GN=CFH PE=1 SV=3	4634	144958	296	296	82	82		-1		17322	11656	1	1	1	587.028	2344.08	4	2344.08	0.0029	0	39.73	0.011	R	VNQQFVYSCDHHFVPPSQR	S	AA
3	3::Q28085	Complement factor H OS=Bos taurus GN=CFH PE=1 SV=3	4634	144958	296	296	82	82		-1		17323	11543	1	1	1	782.371	2344.09	3	2344.08	0.0109	0	35.39	0.031	R	VNQQFVYSCDHHFVPPSQR	S	AA
3	3::Q28085	Complement factor H OS=Bos taurus GN=CFH PE=1 SV=3	4634	144958	296	296	82	82		-1		17327	12467	1	1	1	587.273	2345.06	4	2345.06	-0.0021	0	22.76	0.46	R	VNQQFVYSCDHHFVPPSQR	S	AA
3	3::Q28085	Complement factor H OS=Bos taurus GN=CFH PE=1 SV=3	4634	144958	296	296	82	82		-1		17328	12232	1	1	1	587.278	2345.08	4	2345.06	0.0174	0	42.02	0.0066	R	VNQQFVYSCDHHFVPPSQR	S	AA
3	3::Q28085	Complement factor H OS=Bos taurus GN=CFH PE=1 SV=3	4634	144958	296	296	82	82		-1		17340	12343	1	1	1	587.774	2347.07	4	2347.03	0.0331	0	26.59	0.2	R	VNQQFVYSCDHHFVPPSQR	S	AA
3	3::Q28085	Complement factor H OS=Bos taurus GN=CFH PE=1 SV=3	4634	144958	296	296	82	82		-1		17425	10485	1	1	0	590.512	2358.02	4	2358.03	-0.009	2	33.05	0.025	R	LNDRLDYECVDGYENRDGR	T	AA
3	3::Q28085	Complement factor H OS=Bos taurus GN=CFH PE=1 SV=3	4634	144958	296	296	82	82		-1		17428	11261	1	1	0	787.017	2358.03	3	2358.03	-0.001	2	21.04	0.43	R	LNDRLDYECVDGYENRDGR	T	AA
3	3::Q28085	Complement factor H OS=Bos taurus GN=CFH PE=1 SV=3	4634	144958	296	296	82	82		-1		17452	12739	1	1	0	787.677	2360.01	3	2360.02	-0.0083	1	22.54	0.23	R	TTGSIVCGQDGWSDKAACYER	E	AA
3	3::Q28085	Complement factor H OS=Bos taurus GN=CFH PE=1 SV=3	4634	144958	296	296	82	82		-1		17455	12969	1	1	0	591.013	2360.02	4	2360	0.0259	2	20.82	0.44	R	LNDRLDYECVDGYENRDGR	T	AA
3	3::Q28085	Complement factor H OS=Bos taurus GN=CFH PE=1 SV=3	4634	144958	296	296	82	82		-1		17743	11692	1	1	0	601.021	2400.06	4	2400.05	0.0087	1	33.05	0.03	K	HSICINGEWDPKVDCNEEAK	I	AA
3	3::Q28085	Complement factor H OS=Bos taurus GN=CFH PE=1 SV=3	4634	144958	296	296	82	82		-1		17755	12482	1	1	0	801.345	2401.01	3	2401.03	-0.0184	1	29.91	0.034	K	HSICINGEWDPKVDCNEEAK	I	AA
3	3::Q28085	Complement factor H OS=Bos taurus GN=CFH PE=1 SV=3	4634	144958	296	296	82	82		-1		17756	12755	1	1	0	801.347	2401.02	3	2401.03	-0.0114	1	32.2	0.022	K	HSICINGEWDPKVDCNEEAK	I	AA
3	3::Q28085	Complement factor H OS=Bos taurus GN=CFH PE=1 SV=3	4634	144958	296	296	82	82		-1		17757	12889	1	1	0	801.349	2401.02	3	2401.03	-0.0072	1	47.46	0.00071	K	HSICINGEWDPKVDCNEEAK	I	AA
3	3::Q28085	Complement factor H OS=Bos taurus GN=CFH PE=1 SV=3	4634	144958	296	296	82	82		-1		17758	12761	1	1	0	601.263	2401.02	4	2401.03	-0.0068	1	23.24	0.19	K	HSICINGEWDPKVDCNEEAK	I	AA
3	3::Q28085	Complement factor H OS=Bos taurus GN=CFH PE=1 SV=3	4634	144958	296	296	82	82		-1		18050	20427	1	1	0	810.74	2429.2	3	2429.22	-0.0249	1	31.19	0.1	K	SNIRIENGFLSESTFTYPLNK	Q	AA
3	3::Q28085	Complement factor H OS=Bos taurus GN=CFH PE=1 SV=3	4634	144958	296	296	82	82		-1		18052	17995	1	1	1	811.017	2430.03	3	2430.04	-0.0082	0	42.5	0.0021	R	SWDHLTCTAEGWSPEEPCLR	Q	AA
3	3::Q28085	Complement factor H OS=Bos taurus GN=CFH PE=1 SV=3	4634	144958	296	296	82	82		-1		18053	18236	1	1	1	811.02	2430.04	3	2430.04	0.0002	0	50.36	0.00038	R	SWDHLTCTAEGWSPEEPCLR	Q	AA
3	3::Q28085	Complement factor H OS=Bos taurus GN=CFH PE=1 SV=3	4634	144958	296	296	82	82		-1		18054	18110	1	1	1	811.02	2430.04	3	2430.04	0.0006	0	63.99	1.6e-05	R	SWDHLTCTAEGWSPEEPCLR	Q	AA
3	3::Q28085	Complement factor H OS=Bos taurus GN=CFH PE=1 SV=3	4634	144958	296	296	82	82		-1		18055	18104	1	1	1	1216.03	2430.05	2	2430.04	0.015	0	69.78	5.2e-06	R	SWDHLTCTAEGWSPEEPCLR	Q	AA
3	3::Q28085	Complement factor H OS=Bos taurus GN=CFH PE=1 SV=3	4634	144958	296	296	82	82		-1		18058	21511	1	1	0	811.071	2430.19	3	2430.21	-0.0157	1	59.88	0.00014	K	SNIRIENGFLSESTFTYPLNK	Q	AA
3	3::Q28085	Complement factor H OS=Bos taurus GN=CFH PE=1 SV=3	4634	144958	296	296	82	82		-1		18059	21132	1	1	0	811.073	2430.2	3	2430.21	-0.0082	1	63.8	5.7e-05	K	SNIRIENGFLSESTFTYPLNK	Q	AA
3	3::Q28085	Complement factor H OS=Bos taurus GN=CFH PE=1 SV=3	4634	144958	296	296	82	82		-1		18060	21010	1	1	0	811.074	2430.2	3	2430.21	-0.0073	1	76.02	3.5e-06	K	SNIRIENGFLSESTFTYPLNK	Q	AA
3	3::Q28085	Complement factor H OS=Bos taurus GN=CFH PE=1 SV=3	4634	144958	296	296	82	82		-1		18061	21251	1	1	0	811.079	2430.22	3	2430.21	0.0096	1	55.52	0.00037	K	SNIRIENGFLSESTFTYPLNK	Q	AA
3	3::Q28085	Complement factor H OS=Bos taurus GN=CFH PE=1 SV=3	4634	144958	296	296	82	82		-1		18153	24009	1	1	0	813.411	2437.21	3	2437.22	-0.0129	1	63.03	6.2e-05	K	ISILCKENYLIQDAEEIVCK	D	AA
3	3::Q28085	Complement factor H OS=Bos taurus GN=CFH PE=1 SV=3	4634	144958	296	296	82	82		-1		18158	23900	1	1	0	813.423	2437.25	3	2437.22	0.0253	1	36.56	0.023	K	ISILCKENYLIQDAEEIVCK	D	AA
3	3::Q28085	Complement factor H OS=Bos taurus GN=CFH PE=1 SV=3	4634	144958	296	296	82	82		-1		18228	9334	1	1	0	815.381	2443.12	3	2443.09	0.0277	0	65.85	2.6e-05	K	IGCSQPPQIDHGTISSSSSAEER	R	AA
3	3::Q28085	Complement factor H OS=Bos taurus GN=CFH PE=1 SV=3	4634	144958	296	296	82	82		-1		18673	9244	1	1	0	498.231	2486.12	5	2486.13	-0.0075	1	30.27	0.073	K	EIHKEEYAHNEVVEYACNPR	F	AA
3	3::Q28085	Complement factor H OS=Bos taurus GN=CFH PE=1 SV=3	4634	144958	296	296	82	82		-1		18674	9241	1	1	0	829.714	2486.12	3	2486.13	-0.007	1	45.44	0.0022	K	EIHKEEYAHNEVVEYACNPR	F	AA
3	3::Q28085	Complement factor H OS=Bos taurus GN=CFH PE=1 SV=3	4634	144958	296	296	82	82		-1		18675	9299	1	1	0	622.539	2486.13	4	2486.13	0.0002	1	51.37	0.00061	K	EIHKEEYAHNEVVEYACNPR	F	AA
3	3::Q28085	Complement factor H OS=Bos taurus GN=CFH PE=1 SV=3	4634	144958	296	296	82	82		-1		18676	9277	1	1	0	829.717	2486.13	3	2486.13	0.0011	1	68.45	1.2e-05	K	EIHKEEYAHNEVVEYACNPR	F	AA
3	3::Q28085	Complement factor H OS=Bos taurus GN=CFH PE=1 SV=3	4634	144958	296	296	82	82		-1		18677	9395	1	1	0	622.54	2486.13	4	2486.13	0.0014	1	36.43	0.02	K	EIHKEEYAHNEVVEYACNPR	F	AA
3	3::Q28085	Complement factor H OS=Bos taurus GN=CFH PE=1 SV=3	4634	144958	296	296	82	82		-1		18694	9072	1	1	0	622.788	2487.12	4	2487.11	0.0115	1	45.26	0.0024	K	EIHKEEYAHNEVVEYACNPR	F	AA
3	3::Q28085	Complement factor H OS=Bos taurus GN=CFH PE=1 SV=3	4634	144958	296	296	82	82		-1		18698	9588	1	1	0	622.793	2487.14	4	2487.11	0.0296	1	55.72	0.00025	K	EIHKEEYAHNEVVEYACNPR	F	AA
3	3::Q28085	Complement factor H OS=Bos taurus GN=CFH PE=1 SV=3	4634	144958	296	296	82	82		-1		19546	8359	1	1	0	650.559	2598.21	4	2598.21	-0.0032	1	30.26	0.1	K	IGCSQPPQIDHGTISSSSSAEERR	E	AA
3	3::Q28085	Complement factor H OS=Bos taurus GN=CFH PE=1 SV=3	4634	144958	296	296	82	82		-1		19735	22451	1	1	0	874.743	2621.21	3	2621.23	-0.0194	0	66.22	2.5e-05	R	FITCISGEWTQPPQCIATDELR	K	AA
3	3::Q28085	Complement factor H OS=Bos taurus GN=CFH PE=1 SV=3	4634	144958	296	296	82	82		-1		19737	22567	1	1	0	874.749	2621.22	3	2621.23	-0.0009	0	75.3	3.6e-06	R	FITCISGEWTQPPQCIATDELR	K	AA
3	3::Q28085	Complement factor H OS=Bos taurus GN=CFH PE=1 SV=3	4634	144958	296	296	82	82		-1		19738	22520	1	1	0	1311.62	2621.23	2	2621.23	0.0032	0	70.84	1e-05	R	FITCISGEWTQPPQCIATDELR	K	AA
3	3::Q28085	Complement factor H OS=Bos taurus GN=CFH PE=1 SV=3	4634	144958	296	296	82	82		-1		19744	22488	1	1	0	1312.12	2622.23	2	2622.21	0.0194	0	44.29	0.0045	R	FITCISGEWTQPPQCIATDELR	K	AA
3	3::Q28085	Complement factor H OS=Bos taurus GN=CFH PE=1 SV=3	4634	144958	296	296	82	82		-1		19872	18288	1	1	1	884.076	2649.21	3	2649.21	-0.0026	0	85.14	3.1e-07	K	ETEILSGSWTEQTYQEGTQATYK	C	AA
3	3::Q28085	Complement factor H OS=Bos taurus GN=CFH PE=1 SV=3	4634	144958	296	296	82	82		-1		19873	18280	1	1	1	1325.62	2649.22	2	2649.21	0.0084	0	119.05	1.3e-10	K	ETEILSGSWTEQTYQEGTQATYK	C	AA
3	3::Q28085	Complement factor H OS=Bos taurus GN=CFH PE=1 SV=3	4634	144958	296	296	82	82		-1		20101	17665	1	1	0	902.395	2704.16	3	2704.17	-0.0082	1	23.81	0.18	K	AACYERECSIPEMDPYLNAYPR	K	AA
3	3::Q28085	Complement factor H OS=Bos taurus GN=CFH PE=1 SV=3	4634	144958	296	296	82	82		-1		20145	16851	1	1	0	679.071	2712.26	4	2712.26	-0.007	1	36.41	0.025	K	GSHKIQCVDGEWTALPVCIEEER	T	AA
3	3::Q28085	Complement factor H OS=Bos taurus GN=CFH PE=1 SV=3	4634	144958	296	296	82	82		-1		20146	16975	1	1	0	679.074	2712.27	4	2712.26	0.0027	1	42.81	0.0062	K	GSHKIQCVDGEWTALPVCIEEER	T	AA
3	3::Q28085	Complement factor H OS=Bos taurus GN=CFH PE=1 SV=3	4634	144958	296	296	82	82		-1		20223	18260	1	1	1	910.391	2728.15	3	2728.12	0.0287	0	44.49	0.0011	R	YQYGEEVTYDCDEGFGTDGPASIR	C	AA
3	3::Q28085	Complement factor H OS=Bos taurus GN=CFH PE=1 SV=3	4634	144958	296	296	82	82		-1		20231	19420	1	1	0	910.743	2729.21	3	2729.21	-0.0055	0	83.35	3.3e-07	K	LSYTCEEGFEISENNVIICHMGK	W	AA
3	3::Q28085	Complement factor H OS=Bos taurus GN=CFH PE=1 SV=3	4634	144958	296	296	82	82		-1		20232	20199	3	1	0	910.744	2729.21	3	2729.21	-0.0024	0	50.48	0.00066	K	LSYTCEEGFEISENNVIICHMGK	W	AA
3	3::Q28085	Complement factor H OS=Bos taurus GN=CFH PE=1 SV=3	4634	144958	296	296	82	82		-1		20234	19665	3	1	0	910.745	2729.21	3	2729.21	0.0006	0	55.92	0.00019	K	LSYTCEEGFEISENNVIICHMGK	W	AA
3	3::Q28085	Complement factor H OS=Bos taurus GN=CFH PE=1 SV=3	4634	144958	296	296	82	82		-1		20235	20081	3	1	0	910.745	2729.21	3	2729.21	0.0011	0	30.49	0.067	K	LSYTCEEGFEISENNVIICHMGK	W	AA
3	3::Q28085	Complement factor H OS=Bos taurus GN=CFH PE=1 SV=3	4634	144958	296	296	82	82		-1		20237	19784	1	1	0	910.746	2729.22	3	2729.21	0.0029	0	68.89	9.9e-06	K	LSYTCEEGFEISENNVIICHMGK	W	AA
3	3::Q28085	Complement factor H OS=Bos taurus GN=CFH PE=1 SV=3	4634	144958	296	296	82	82		-1		20238	24430	3	1	0	910.747	2729.22	3	2729.21	0.0055	0	28.83	0.1	K	LSYTCEEGFEISENNVIICHMGK	W	AA
3	3::Q28085	Complement factor H OS=Bos taurus GN=CFH PE=1 SV=3	4634	144958	296	296	82	82		-1		20239	19543	1	1	0	910.747	2729.22	3	2729.21	0.0061	0	58.28	0.00012	K	LSYTCEEGFEISENNVIICHMGK	W	AA
3	3::Q28085	Complement factor H OS=Bos taurus GN=CFH PE=1 SV=3	4634	144958	296	296	82	82		-1		20245	19968	1	1	0	911.078	2730.21	3	2730.2	0.0154	0	29.74	0.077	K	LSYTCEEGFEISENNVIICHMGK	W	AA
3	3::Q28085	Complement factor H OS=Bos taurus GN=CFH PE=1 SV=3	4634	144958	296	296	82	82		-1		20370	19607	1	1	0	917.446	2749.32	3	2749.32	-0.0044	1	61.74	8.8e-05	R	FITCISGEWTQPPQCIATDELRK	C	AA
3	3::Q28085	Complement factor H OS=Bos taurus GN=CFH PE=1 SV=3	4634	144958	296	296	82	82		-1		20371	19859	1	1	0	917.447	2749.32	3	2749.32	-0.0006	1	51.8	0.00088	R	FITCISGEWTQPPQCIATDELRK	C	AA
3	3::Q28085	Complement factor H OS=Bos taurus GN=CFH PE=1 SV=3	4634	144958	296	296	82	82		-1		20372	19728	1	1	0	917.447	2749.32	3	2749.32	0.0001	1	63.49	5.9e-05	R	FITCISGEWTQPPQCIATDELRK	C	AA
3	3::Q28085	Complement factor H OS=Bos taurus GN=CFH PE=1 SV=3	4634	144958	296	296	82	82		-1		20432	22956	1	1	0	692.347	2765.36	4	2765.37	-0.0134	2	67.69	2.2e-05	K	ISILCKENYLIQDAEEIVCKDGR	W	AA
3	3::Q28085	Complement factor H OS=Bos taurus GN=CFH PE=1 SV=3	4634	144958	296	296	82	82		-1		20482	15558	1	1	1	926.774	2777.3	3	2777.3	-0.0025	1	66.83	2.5e-05	R	KETEILSGSWTEQTYQEGTQATYK	C	AA
3	3::Q28085	Complement factor H OS=Bos taurus GN=CFH PE=1 SV=3	4634	144958	296	296	82	82		-1		20483	15442	1	1	1	926.777	2777.31	3	2777.3	0.005	1	71.73	8.4e-06	R	KETEILSGSWTEQTYQEGTQATYK	C	AA
3	3::Q28085	Complement factor H OS=Bos taurus GN=CFH PE=1 SV=3	4634	144958	296	296	82	82		-1		21538	17838	1	1	1	748.876	2991.47	4	2991.47	0	1	27.98	0.21	K	WSSPPQCVGLPCGLPPYVQNGVVSHKK	D	AA
3	3::Q28085	Complement factor H OS=Bos taurus GN=CFH PE=1 SV=3	4634	144958	296	296	82	82		-1		21558	17065	1	1	1	1000.76	2999.24	3	2999.25	-0.0071	1	93.24	1.2e-08	K	DRYQYGEEVTYDCDEGFGTDGPASIR	C	AA
3	3::Q28085	Complement factor H OS=Bos taurus GN=CFH PE=1 SV=3	4634	144958	296	296	82	82		-1		21561	16939	1	1	1	1001.09	3000.25	3	3000.24	0.0156	1	57.07	5.6e-05	K	DRYQYGEEVTYDCDEGFGTDGPASIR	C	AA
3	3::Q28085	Complement factor H OS=Bos taurus GN=CFH PE=1 SV=3	4634	144958	296	296	82	82		-1		21562	16941	1	1	1	1001.09	3000.25	3	3000.24	0.0156	1	73.05	1.4e-06	K	DRYQYGEEVTYDCDEGFGTDGPASIR	C	AA
3	3::Q28085	Complement factor H OS=Bos taurus GN=CFH PE=1 SV=3	4634	144958	296	296	82	82		-1		21897	18869	1	1	0	1025.14	3072.4	3	3072.4	0.0002	0	65.78	2.9e-05	K	IQLCPPPPQVPNACDMTTTVNYQDGEK	I	AA
3	3::Q28085	Complement factor H OS=Bos taurus GN=CFH PE=1 SV=3	4634	144958	296	296	82	82		-1		21908	18985	1	1	0	1025.81	3074.4	3	3074.37	0.0339	0	36.89	0.021	K	IQLCPPPPQVPNACDMTTTVNYQDGEK	I	AA
3	3::Q28085	Complement factor H OS=Bos taurus GN=CFH PE=1 SV=3	4634	144958	296	296	82	82		-1		22055	18895	1	1	0	1030.47	3088.39	3	3088.39	-0.0005	0	40.52	0.0081	K	IQLCPPPPQVPNACDMTTTVNYQDGEK	I	AA
3	3::Q28085	Complement factor H OS=Bos taurus GN=CFH PE=1 SV=3	4634	144958	296	296	82	82		-1		22057	19011	1	1	0	1030.47	3088.4	3	3088.39	0.0091	0	60.85	8e-05	K	IQLCPPPPQVPNACDMTTTVNYQDGEK	I	AA
3	3::Q28085	Complement factor H OS=Bos taurus GN=CFH PE=1 SV=3	4634	144958	296	296	82	82		-1		22068	18776	1	1	0	1030.82	3089.44	3	3089.38	0.0578	0	57.17	0.00023	K	IQLCPPPPQVPNACDMTTTVNYQDGEK	I	AA
3	3::Q28085	Complement factor H OS=Bos taurus GN=CFH PE=1 SV=3	4634	144958	296	296	82	82		-1		22094	17161	1	1	0	1032.11	3093.3	3	3093.25	0.0436	0	31.72	0.017	R	CYEGYSLQNDQNTMTCTESGWSPPPR	C	AA
3	3::Q28085	Complement factor H OS=Bos taurus GN=CFH PE=1 SV=3	4634	144958	296	296	82	82		-1		24309	12785	1	1	0	873.895	3491.55	4	3491.56	-0.0106	0	27.23	0.14	R	TCGNIPDLDHGDVKPSVPPYHHGDSVEFSCR	E	AA
3	3::Q28085	Complement factor H OS=Bos taurus GN=CFH PE=1 SV=3	4634	144958	296	296	82	82		-1		24314	12747	1	1	0	699.319	3491.56	5	3491.56	-0.0011	0	26.16	0.19	R	TCGNIPDLDHGDVKPSVPPYHHGDSVEFSCR	E	AA
3	3::Q28085	Complement factor H OS=Bos taurus GN=CFH PE=1 SV=3	4634	144958	296	296	82	82		-1		24317	12863	1	1	0	699.32	3491.56	5	3491.56	0.0025	0	26.51	0.18	R	TCGNIPDLDHGDVKPSVPPYHHGDSVEFSCR	E	AA
3	3::Q28085	Complement factor H OS=Bos taurus GN=CFH PE=1 SV=3	4634	144958	296	296	82	82		-1		24867	22912	1	1	0	1204.55	3610.62	3	3610.61	0.0109	0	67.2	1.6e-05	R	CLGGEWSRPQDCISTNCVNLPTFEDAVLTDR	E	AA
3	3::Q28085	Complement factor H OS=Bos taurus GN=CFH PE=1 SV=3	4634	144958	296	296	82	82		-1		25417	20709	1	1	0	967.7	3866.77	4	3866.77	0.004	1	39.89	0.0095	R	CLGGEWSRPQDCISTNCVNLPTFEDAVLTDREK	D	AA
3	3::Q28085	Complement factor H OS=Bos taurus GN=CFH PE=1 SV=3	4634	144958	296	296	82	82		-1		26119	21318	1	1	0	890.616	4448.05	5	4448.03	0.0202	2	33.31	0.043	R	CLGGEWSRPQDCISTNCVNLPTFEDAVLTDREKDFYR	S	AA
3	3::Q28085	Complement factor H OS=Bos taurus GN=CFH PE=1 SV=3	4634	144958	296	296	82	82		-1		26122	21204	1	1	0	891.015	4450.04	5	4449.99	0.0471	2	29.67	0.094	R	CLGGEWSRPQDCISTNCVNLPTFEDAVLTDREKDFYR	S	AA	emPAI	45.32
4	3::Q7SIH1	Alpha-2-macroglobulin OS=Bos taurus GN=A2M PE=1 SV=2	4633	168953	346	346	77	77		-1		69	10185	1	1	0	383.21	764.406	2	764.407	-0.0006	0	41.37	0.00071	R	GEAFTLK	A	AA
4	3::Q7SIH1	Alpha-2-macroglobulin OS=Bos taurus GN=A2M PE=1 SV=2	4633	168953	346	346	77	77		-1		70	10066	1	1	0	383.211	764.406	2	764.407	-0.0004	0	27.97	0.016	R	GEAFTLK	A	AA
4	3::Q7SIH1	Alpha-2-macroglobulin OS=Bos taurus GN=A2M PE=1 SV=2	4633	168953	346	346	77	77		-1		272	5108	1	1	1	403.705	805.396	2	805.397	-0.0012	0	19.95	0.45	K	GPTQEFK	K	AA
4	3::Q7SIH1	Alpha-2-macroglobulin OS=Bos taurus GN=A2M PE=1 SV=2	4633	168953	346	346	77	77		-1		273	4771	1	1	1	403.705	805.396	2	805.397	-0.0007	0	40.38	0.0041	K	GPTQEFK	K	AA
4	3::Q7SIH1	Alpha-2-macroglobulin OS=Bos taurus GN=A2M PE=1 SV=2	4633	168953	346	346	77	77		-1		275	4658	1	1	1	403.706	805.397	2	805.397	-0.0004	0	42.99	0.0022	K	GPTQEFK	K	AA
4	3::Q7SIH1	Alpha-2-macroglobulin OS=Bos taurus GN=A2M PE=1 SV=2	4633	168953	346	346	77	77		-1		276	4996	1	1	1	403.706	805.397	2	805.397	-0.0002	0	28.9	0.058	K	GPTQEFK	K	AA
4	3::Q7SIH1	Alpha-2-macroglobulin OS=Bos taurus GN=A2M PE=1 SV=2	4633	168953	346	346	77	77		-1		277	4887	1	1	1	403.706	805.397	2	805.397	0.0001	0	29.39	0.051	K	GPTQEFK	K	AA
4	3::Q7SIH1	Alpha-2-macroglobulin OS=Bos taurus GN=A2M PE=1 SV=2	4633	168953	346	346	77	77		-1		638	8686	1	1	1	424.227	846.44	2	846.438	0.0015	0	56.38	0.00019	K	AGALCLSR	D	AA
4	3::Q7SIH1	Alpha-2-macroglobulin OS=Bos taurus GN=A2M PE=1 SV=2	4633	168953	346	346	77	77		-1		639	8790	1	1	1	424.227	846.44	2	846.438	0.002	0	36.12	0.02	K	AGALCLSR	D	AA
4	3::Q7SIH1	Alpha-2-macroglobulin OS=Bos taurus GN=A2M PE=1 SV=2	4633	168953	346	346	77	77		-1		640	8588	1	1	1	424.228	846.442	2	846.438	0.0038	0	49.91	0.00081	K	AGALCLSR	D	AA
4	3::Q7SIH1	Alpha-2-macroglobulin OS=Bos taurus GN=A2M PE=1 SV=2	4633	168953	346	346	77	77		-1		733	9229	1	1	1	431.747	861.48	2	861.481	-0.0005	0	41.17	0.0035	K	VSESLSLK	L	AA
4	3::Q7SIH1	Alpha-2-macroglobulin OS=Bos taurus GN=A2M PE=1 SV=2	4633	168953	346	346	77	77		-1		734	9109	1	1	1	431.748	861.481	2	861.481	0	0	37.57	0.0079	K	VSESLSLK	L	AA
4	3::Q7SIH1	Alpha-2-macroglobulin OS=Bos taurus GN=A2M PE=1 SV=2	4633	168953	346	346	77	77		-1		735	9333	1	1	1	431.748	861.482	2	861.481	0.0017	0	39.66	0.005	K	VSESLSLK	L	AA
4	3::Q7SIH1	Alpha-2-macroglobulin OS=Bos taurus GN=A2M PE=1 SV=2	4633	168953	346	346	77	77		-1		834	7893	1	1	1	438.259	874.503	2	874.503	0	1	36.51	0.011	R	RGIPFTGK	V	AA
4	3::Q7SIH1	Alpha-2-macroglobulin OS=Bos taurus GN=A2M PE=1 SV=2	4633	168953	346	346	77	77		-1		835	7797	1	1	1	438.26	874.506	2	874.503	0.0035	1	35.48	0.0091	R	RGIPFTGK	V	AA
4	3::Q7SIH1	Alpha-2-macroglobulin OS=Bos taurus GN=A2M PE=1 SV=2	4633	168953	346	346	77	77		-1		878	7973	1	1	1	442.284	882.553	2	882.554	-0.0006	0	44.76	0.00036	R	DLKPAIVK	V	AA
4	3::Q7SIH1	Alpha-2-macroglobulin OS=Bos taurus GN=A2M PE=1 SV=2	4633	168953	346	346	77	77		-1		879	8090	1	1	1	442.284	882.554	2	882.554	0.0005	0	16.74	0.23	R	DLKPAIVK	V	AA
4	3::Q7SIH1	Alpha-2-macroglobulin OS=Bos taurus GN=A2M PE=1 SV=2	4633	168953	346	346	77	77		-1		937	6022	1	1	1	450.78	899.545	2	899.544	0.001	1	44.6	0.0017	K	GQVLKDLK	E	AA
4	3::Q7SIH1	Alpha-2-macroglobulin OS=Bos taurus GN=A2M PE=1 SV=2	4633	168953	346	346	77	77		-1		1029	7008	1	1	1	456.198	910.381	2	910.382	-0.001	0	34.27	0.007	R	VTMNMCR	K	AA
4	3::Q7SIH1	Alpha-2-macroglobulin OS=Bos taurus GN=A2M PE=1 SV=2	4633	168953	346	346	77	77		-1		1030	7122	1	1	1	456.199	910.383	2	910.382	0.0003	0	34.13	0.0073	R	VTMNMCR	K	AA
4	3::Q7SIH1	Alpha-2-macroglobulin OS=Bos taurus GN=A2M PE=1 SV=2	4633	168953	346	346	77	77		-1		1040	7344	1	1	1	456.69	911.365	2	911.366	-0.0009	0	23.75	0.039	R	VTMNMCR	K	AA
4	3::Q7SIH1	Alpha-2-macroglobulin OS=Bos taurus GN=A2M PE=1 SV=2	4633	168953	346	346	77	77		-1		1118	3662	1	1	1	464.194	926.373	2	926.377	-0.0041	0	20.28	0.11	R	VTMNMCR	K	AA
4	3::Q7SIH1	Alpha-2-macroglobulin OS=Bos taurus GN=A2M PE=1 SV=2	4633	168953	346	346	77	77		-1		1119	2936	1	1	1	464.194	926.374	2	926.377	-0.0036	0	19.79	0.12	R	VTMNMCR	K	AA
4	3::Q7SIH1	Alpha-2-macroglobulin OS=Bos taurus GN=A2M PE=1 SV=2	4633	168953	346	346	77	77		-1		1121	3883	1	1	1	464.195	926.374	2	926.377	-0.0029	0	21.06	0.088	R	VTMNMCR	K	AA
4	3::Q7SIH1	Alpha-2-macroglobulin OS=Bos taurus GN=A2M PE=1 SV=2	4633	168953	346	346	77	77		-1		1122	3491	1	1	1	464.195	926.375	2	926.377	-0.0025	0	22.31	0.066	R	VTMNMCR	K	AA
4	3::Q7SIH1	Alpha-2-macroglobulin OS=Bos taurus GN=A2M PE=1 SV=2	4633	168953	346	346	77	77		-1		1123	3578	1	1	1	464.195	926.375	2	926.377	-0.0019	0	28.29	0.017	R	VTMNMCR	K	AA
4	3::Q7SIH1	Alpha-2-macroglobulin OS=Bos taurus GN=A2M PE=1 SV=2	4633	168953	346	346	77	77		-1		1124	3401	1	1	1	464.195	926.376	2	926.377	-0.0016	0	20.49	0.1	R	VTMNMCR	K	AA
4	3::Q7SIH1	Alpha-2-macroglobulin OS=Bos taurus GN=A2M PE=1 SV=2	4633	168953	346	346	77	77		-1		1125	3991	1	1	1	464.195	926.376	2	926.377	-0.0012	0	15.75	0.3	R	VTMNMCR	K	AA
4	3::Q7SIH1	Alpha-2-macroglobulin OS=Bos taurus GN=A2M PE=1 SV=2	4633	168953	346	346	77	77		-1		1126	3790	1	1	1	464.195	926.376	2	926.377	-0.0008	0	23	0.057	R	VTMNMCR	K	AA
4	3::Q7SIH1	Alpha-2-macroglobulin OS=Bos taurus GN=A2M PE=1 SV=2	4633	168953	346	346	77	77		-1		1127	7015	1	1	1	464.196	926.377	2	926.377	-0.0004	0	21.68	0.08	R	VTMNMCR	K	AA
4	3::Q7SIH1	Alpha-2-macroglobulin OS=Bos taurus GN=A2M PE=1 SV=2	4633	168953	346	346	77	77		-1		1259	7031	1	1	1	472.196	942.378	2	942.372	0.0058	0	17.88	0.098	R	VTMNMCR	K	AA
4	3::Q7SIH1	Alpha-2-macroglobulin OS=Bos taurus GN=A2M PE=1 SV=2	4633	168953	346	346	77	77		-1		1564	7061	1	1	1	487.804	973.593	2	973.592	0.0007	1	39.93	0.0015	K	IKGTSLSIR	V	AA
4	3::Q7SIH1	Alpha-2-macroglobulin OS=Bos taurus GN=A2M PE=1 SV=2	4633	168953	346	346	77	77		-1		1625	5168	1	1	1	492.235	982.456	2	982.454	0.0021	1	26.59	0.082	K	RQEFEMK	I	AA
4	3::Q7SIH1	Alpha-2-macroglobulin OS=Bos taurus GN=A2M PE=1 SV=2	4633	168953	346	346	77	77		-1		1711	5300	1	1	1	497.241	992.467	2	992.467	-0.0008	0	33.19	0.03	K	FQVENSNR	L	AA
4	3::Q7SIH1	Alpha-2-macroglobulin OS=Bos taurus GN=A2M PE=1 SV=2	4633	168953	346	346	77	77		-1		1999	16765	1	1	1	509.798	1017.58	2	1017.59	-0.0038	0	30.34	0.037	K	ATVLNYLPK	C	AA
4	3::Q7SIH1	Alpha-2-macroglobulin OS=Bos taurus GN=A2M PE=1 SV=2	4633	168953	346	346	77	77		-1		2000	16378	1	1	1	509.8	1017.59	2	1017.59	-0.0003	0	36.21	0.0074	K	ATVLNYLPK	C	AA
4	3::Q7SIH1	Alpha-2-macroglobulin OS=Bos taurus GN=A2M PE=1 SV=2	4633	168953	346	346	77	77		-1		2001	16492	1	1	1	509.8	1017.59	2	1017.59	-0.0002	0	47.58	0.00054	K	ATVLNYLPK	C	AA
4	3::Q7SIH1	Alpha-2-macroglobulin OS=Bos taurus GN=A2M PE=1 SV=2	4633	168953	346	346	77	77		-1		2002	16619	1	1	1	509.8	1017.59	2	1017.59	0.0005	0	49.81	0.00032	K	ATVLNYLPK	C	AA
4	3::Q7SIH1	Alpha-2-macroglobulin OS=Bos taurus GN=A2M PE=1 SV=2	4633	168953	346	346	77	77		-1		2902	17596	1	1	1	554.797	1107.58	2	1107.58	-0.0021	0	52.32	0.00036	R	SLFTDVVAEK	D	AA
4	3::Q7SIH1	Alpha-2-macroglobulin OS=Bos taurus GN=A2M PE=1 SV=2	4633	168953	346	346	77	77		-1		2903	17474	1	1	1	554.799	1107.58	2	1107.58	0.0014	0	54.21	0.00025	R	SLFTDVVAEK	D	AA
4	3::Q7SIH1	Alpha-2-macroglobulin OS=Bos taurus GN=A2M PE=1 SV=2	4633	168953	346	346	77	77		-1		2904	17365	1	1	1	554.799	1107.58	2	1107.58	0.0016	0	51.99	0.00042	R	SLFTDVVAEK	D	AA
4	3::Q7SIH1	Alpha-2-macroglobulin OS=Bos taurus GN=A2M PE=1 SV=2	4633	168953	346	346	77	77		-1		2985	12412	1	1	1	558.804	1115.59	2	1115.6	-0.0042	0	80.52	8.7e-07	R	QTVSWAVTPK	S	AA
4	3::Q7SIH1	Alpha-2-macroglobulin OS=Bos taurus GN=A2M PE=1 SV=2	4633	168953	346	346	77	77		-1		2986	18685	1	1	1	558.805	1115.59	2	1115.6	-0.0029	0	40.47	0.0089	R	QTVSWAVTPK	S	AA
4	3::Q7SIH1	Alpha-2-macroglobulin OS=Bos taurus GN=A2M PE=1 SV=2	4633	168953	346	346	77	77		-1		2987	12533	1	1	1	558.806	1115.6	2	1115.6	-0.0004	0	83.43	5e-07	R	QTVSWAVTPK	S	AA
4	3::Q7SIH1	Alpha-2-macroglobulin OS=Bos taurus GN=A2M PE=1 SV=2	4633	168953	346	346	77	77		-1		2988	12661	1	1	1	558.806	1115.6	2	1115.6	-0.0003	0	47.1	0.0021	R	QTVSWAVTPK	S	AA
4	3::Q7SIH1	Alpha-2-macroglobulin OS=Bos taurus GN=A2M PE=1 SV=2	4633	168953	346	346	77	77		-1		2989	18550	1	1	1	558.806	1115.6	2	1115.6	0.0005	0	50.79	0.00092	R	QTVSWAVTPK	S	AA
4	3::Q7SIH1	Alpha-2-macroglobulin OS=Bos taurus GN=A2M PE=1 SV=2	4633	168953	346	346	77	77		-1		3163	12089	1	1	1	566.321	1130.63	2	1130.63	-0.0015	0	57.5	0.00012	R	STGTLLNNAIK	G	AA
4	3::Q7SIH1	Alpha-2-macroglobulin OS=Bos taurus GN=A2M PE=1 SV=2	4633	168953	346	346	77	77		-1		3164	12212	1	1	1	566.322	1130.63	2	1130.63	-0.0004	0	72.47	3.8e-06	R	STGTLLNNAIK	G	AA
4	3::Q7SIH1	Alpha-2-macroglobulin OS=Bos taurus GN=A2M PE=1 SV=2	4633	168953	346	346	77	77		-1		3165	12321	1	1	1	566.322	1130.63	2	1130.63	0.001	0	49.17	0.00081	R	STGTLLNNAIK	G	AA
4	3::Q7SIH1	Alpha-2-macroglobulin OS=Bos taurus GN=A2M PE=1 SV=2	4633	168953	346	346	77	77		-1		3168	11745	1	1	1	566.814	1131.61	2	1131.61	0.0006	0	55.68	0.00019	R	STGTLLNNAIK	G	AA
4	3::Q7SIH1	Alpha-2-macroglobulin OS=Bos taurus GN=A2M PE=1 SV=2	4633	168953	346	346	77	77		-1		3169	11865	1	1	1	566.815	1131.61	2	1131.61	0.0013	0	50.94	0.00057	R	STGTLLNNAIK	G	AA
4	3::Q7SIH1	Alpha-2-macroglobulin OS=Bos taurus GN=A2M PE=1 SV=2	4633	168953	346	346	77	77		-1		3170	14244	1	1	1	566.815	1131.62	2	1131.61	0.0024	0	44.36	0.0024	R	STGTLLNNAIK	G	AA
4	3::Q7SIH1	Alpha-2-macroglobulin OS=Bos taurus GN=A2M PE=1 SV=2	4633	168953	346	346	77	77		-1		3200	9610	1	1	1	568.313	1134.61	2	1134.61	-0.0012	0	69.09	7.7e-06	K	GATEITTTITK	L	AA
4	3::Q7SIH1	Alpha-2-macroglobulin OS=Bos taurus GN=A2M PE=1 SV=2	4633	168953	346	346	77	77		-1		3634	3115	1	1	1	389.185	1164.53	3	1164.53	-0.0002	0	49.54	0.00074	K	ICPQPEEHR	I	AA
4	3::Q7SIH1	Alpha-2-macroglobulin OS=Bos taurus GN=A2M PE=1 SV=2	4633	168953	346	346	77	77		-1		3635	3036	1	1	1	389.185	1164.53	3	1164.53	-0.0001	0	52.75	0.00035	K	ICPQPEEHR	I	AA
4	3::Q7SIH1	Alpha-2-macroglobulin OS=Bos taurus GN=A2M PE=1 SV=2	4633	168953	346	346	77	77		-1		3636	3116	1	1	1	583.275	1164.53	2	1164.53	0.0001	0	28.61	0.091	K	ICPQPEEHR	I	AA
4	3::Q7SIH1	Alpha-2-macroglobulin OS=Bos taurus GN=A2M PE=1 SV=2	4633	168953	346	346	77	77		-1		3637	3037	1	1	1	583.276	1164.54	2	1164.53	0.0021	0	23.98	0.27	K	ICPQPEEHR	I	AA
4	3::Q7SIH1	Alpha-2-macroglobulin OS=Bos taurus GN=A2M PE=1 SV=2	4633	168953	346	346	77	77		-1		3944	1667	1	1	1	398.19	1191.55	3	1191.55	-0.0025	0	34.32	0.026	K	EGSQGSHVYTK	A	AA
4	3::Q7SIH1	Alpha-2-macroglobulin OS=Bos taurus GN=A2M PE=1 SV=2	4633	168953	346	346	77	77		-1		3945	1707	1	1	1	596.782	1191.55	2	1191.55	-0.0019	0	33.55	0.031	K	EGSQGSHVYTK	A	AA
4	3::Q7SIH1	Alpha-2-macroglobulin OS=Bos taurus GN=A2M PE=1 SV=2	4633	168953	346	346	77	77		-1		3946	1762	1	1	1	398.191	1191.55	3	1191.55	-0.0014	0	30.18	0.07	K	EGSQGSHVYTK	A	AA
4	3::Q7SIH1	Alpha-2-macroglobulin OS=Bos taurus GN=A2M PE=1 SV=2	4633	168953	346	346	77	77		-1		4211	10405	1	1	1	605.825	1209.64	2	1209.64	-0.0002	0	66.32	1.3e-05	K	LPPNVVEESAR	A	AA
4	3::Q7SIH1	Alpha-2-macroglobulin OS=Bos taurus GN=A2M PE=1 SV=2	4633	168953	346	346	77	77		-1		4212	10240	1	1	1	605.825	1209.64	2	1209.64	-0.0001	0	35.43	0.016	K	LPPNVVEESAR	A	AA
4	3::Q7SIH1	Alpha-2-macroglobulin OS=Bos taurus GN=A2M PE=1 SV=2	4633	168953	346	346	77	77		-1		4213	10514	1	1	1	605.825	1209.64	2	1209.64	0.0001	0	65.07	1.7e-05	K	LPPNVVEESAR	A	AA
4	3::Q7SIH1	Alpha-2-macroglobulin OS=Bos taurus GN=A2M PE=1 SV=2	4633	168953	346	346	77	77		-1		4214	10616	1	1	1	605.825	1209.64	2	1209.64	0.0003	0	47.17	0.0011	K	LPPNVVEESAR	A	AA
4	3::Q7SIH1	Alpha-2-macroglobulin OS=Bos taurus GN=A2M PE=1 SV=2	4633	168953	346	346	77	77		-1		4215	10318	1	1	1	605.826	1209.64	2	1209.64	0.002	0	66.97	1.1e-05	K	LPPNVVEESAR	A	AA
4	3::Q7SIH1	Alpha-2-macroglobulin OS=Bos taurus GN=A2M PE=1 SV=2	4633	168953	346	346	77	77		-1		4602	14767	1	1	1	624.335	1246.66	2	1246.66	-0.0001	0	57.08	0.00017	R	LLTEDIYQPR	A	AA
4	3::Q7SIH1	Alpha-2-macroglobulin OS=Bos taurus GN=A2M PE=1 SV=2	4633	168953	346	346	77	77		-1		4603	14726	1	1	1	416.559	1246.66	3	1246.66	0.0005	0	54.34	0.00033	R	LLTEDIYQPR	A	AA
4	3::Q7SIH1	Alpha-2-macroglobulin OS=Bos taurus GN=A2M PE=1 SV=2	4633	168953	346	346	77	77		-1		4646	17244	1	1	1	625.838	1249.66	2	1249.67	-0.0057	0	60.15	6.4e-05	K	LSFVTVDSNLR	R	AA
4	3::Q7SIH1	Alpha-2-macroglobulin OS=Bos taurus GN=A2M PE=1 SV=2	4633	168953	346	346	77	77		-1		4647	17348	1	1	1	625.843	1249.67	2	1249.67	0.0051	0	64.25	2.2e-05	K	LSFVTVDSNLR	R	AA
4	3::Q7SIH1	Alpha-2-macroglobulin OS=Bos taurus GN=A2M PE=1 SV=2	4633	168953	346	346	77	77		-1		4901	8113	1	1	1	638.799	1275.58	2	1275.59	-0.008	0	54.67	0.00021	R	YEIEHCLANK	V	AA
4	3::Q7SIH1	Alpha-2-macroglobulin OS=Bos taurus GN=A2M PE=1 SV=2	4633	168953	346	346	77	77		-1		4902	7983	1	1	1	426.202	1275.58	3	1275.59	-0.0076	0	31.39	0.046	R	YEIEHCLANK	V	AA
4	3::Q7SIH1	Alpha-2-macroglobulin OS=Bos taurus GN=A2M PE=1 SV=2	4633	168953	346	346	77	77		-1		4903	8093	1	1	1	426.204	1275.59	3	1275.59	-0.0027	0	25.42	0.2	R	YEIEHCLANK	V	AA
4	3::Q7SIH1	Alpha-2-macroglobulin OS=Bos taurus GN=A2M PE=1 SV=2	4633	168953	346	346	77	77		-1		4904	7991	1	1	1	638.802	1275.59	2	1275.59	-0.0018	0	57.02	0.00014	R	YEIEHCLANK	V	AA
4	3::Q7SIH1	Alpha-2-macroglobulin OS=Bos taurus GN=A2M PE=1 SV=2	4633	168953	346	346	77	77		-1		5072	16140	1	1	1	644.345	1286.68	2	1286.68	-0.0079	0	32.1	0.063	R	DTGLGLSPTASLR	V	AA
4	3::Q7SIH1	Alpha-2-macroglobulin OS=Bos taurus GN=A2M PE=1 SV=2	4633	168953	346	346	77	77		-1		5073	16031	1	1	1	644.349	1286.68	2	1286.68	-0.0004	0	68.76	1.4e-05	R	DTGLGLSPTASLR	V	AA
4	3::Q7SIH1	Alpha-2-macroglobulin OS=Bos taurus GN=A2M PE=1 SV=2	4633	168953	346	346	77	77		-1		5074	15910	1	1	1	644.351	1286.69	2	1286.68	0.0051	0	52.75	0.00049	R	DTGLGLSPTASLR	V	AA
4	3::Q7SIH1	Alpha-2-macroglobulin OS=Bos taurus GN=A2M PE=1 SV=2	4633	168953	346	346	77	77		-1		5076	7685	1	1	1	429.907	1286.7	3	1286.7	0.0004	0	31.82	0.061	K	TQTVQAHYVLK	G	AA
4	3::Q7SIH1	Alpha-2-macroglobulin OS=Bos taurus GN=A2M PE=1 SV=2	4633	168953	346	346	77	77		-1		5077	7684	1	1	1	644.357	1286.7	2	1286.7	0.0005	0	65.17	2.8e-05	K	TQTVQAHYVLK	G	AA
4	3::Q7SIH1	Alpha-2-macroglobulin OS=Bos taurus GN=A2M PE=1 SV=2	4633	168953	346	346	77	77		-1		5294	12715	1	1	1	651.845	1301.67	2	1301.68	-0.0015	0	66.11	2.6e-05	R	VTASPQSLCALR	A	AA
4	3::Q7SIH1	Alpha-2-macroglobulin OS=Bos taurus GN=A2M PE=1 SV=2	4633	168953	346	346	77	77		-1		5295	12480	1	1	1	651.845	1301.68	2	1301.68	-0.001	0	81.71	7.1e-07	R	VTASPQSLCALR	A	AA
4	3::Q7SIH1	Alpha-2-macroglobulin OS=Bos taurus GN=A2M PE=1 SV=2	4633	168953	346	346	77	77		-1		5296	12575	1	1	1	434.899	1301.68	3	1301.68	-0.0007	0	54	0.00043	R	VTASPQSLCALR	A	AA
4	3::Q7SIH1	Alpha-2-macroglobulin OS=Bos taurus GN=A2M PE=1 SV=2	4633	168953	346	346	77	77		-1		5297	12600	1	1	1	651.845	1301.68	2	1301.68	0	0	102.87	5.6e-09	R	VTASPQSLCALR	A	AA
4	3::Q7SIH1	Alpha-2-macroglobulin OS=Bos taurus GN=A2M PE=1 SV=2	4633	168953	346	346	77	77		-1		5458	15795	1	1	1	656.356	1310.7	2	1310.7	-0.001	0	74.43	2e-06	K	AILYLNTGYQR	Q	AA
4	3::Q7SIH1	Alpha-2-macroglobulin OS=Bos taurus GN=A2M PE=1 SV=2	4633	168953	346	346	77	77		-1		5459	15688	1	1	1	656.357	1310.7	2	1310.7	0.0022	0	60.15	5.1e-05	K	AILYLNTGYQR	Q	AA
4	3::Q7SIH1	Alpha-2-macroglobulin OS=Bos taurus GN=A2M PE=1 SV=2	4633	168953	346	346	77	77		-1		5470	16514	1	1	1	656.843	1311.67	2	1311.68	-0.011	0	35.42	0.021	K	AILYLNTGYQR	Q	AA
4	3::Q7SIH1	Alpha-2-macroglobulin OS=Bos taurus GN=A2M PE=1 SV=2	4633	168953	346	346	77	77		-1		5471	16395	1	1	1	656.848	1311.68	2	1311.68	-0.001	0	46.96	0.0013	K	AILYLNTGYQR	Q	AA
4	3::Q7SIH1	Alpha-2-macroglobulin OS=Bos taurus GN=A2M PE=1 SV=2	4633	168953	346	346	77	77		-1		5472	16664	1	1	1	656.852	1311.69	2	1311.68	0.0074	0	43.97	0.0027	K	AILYLNTGYQR	Q	AA
4	3::Q7SIH1	Alpha-2-macroglobulin OS=Bos taurus GN=A2M PE=1 SV=2	4633	168953	346	346	77	77		-1		5473	15720	1	1	1	438.241	1311.7	3	1311.68	0.0201	0	35.44	0.018	K	AILYLNTGYQR	Q	AA
4	3::Q7SIH1	Alpha-2-macroglobulin OS=Bos taurus GN=A2M PE=1 SV=2	4633	168953	346	346	77	77		-1		5674	21569	1	1	1	662.819	1323.62	2	1323.63	-0.0051	0	52.29	0.00044	R	NALFCLDSAWK	S	AA
4	3::Q7SIH1	Alpha-2-macroglobulin OS=Bos taurus GN=A2M PE=1 SV=2	4633	168953	346	346	77	77		-1		5675	21444	1	1	1	662.821	1323.63	2	1323.63	-0.0005	0	63.78	3.2e-05	R	NALFCLDSAWK	S	AA
4	3::Q7SIH1	Alpha-2-macroglobulin OS=Bos taurus GN=A2M PE=1 SV=2	4633	168953	346	346	77	77		-1		5676	21327	1	1	1	662.822	1323.63	2	1323.63	0.0009	0	63.46	3.4e-05	R	NALFCLDSAWK	S	AA
4	3::Q7SIH1	Alpha-2-macroglobulin OS=Bos taurus GN=A2M PE=1 SV=2	4633	168953	346	346	77	77		-1		5677	21082	1	1	1	662.823	1323.63	2	1323.63	0.0038	0	76.67	1.7e-06	R	NALFCLDSAWK	S	AA
4	3::Q7SIH1	Alpha-2-macroglobulin OS=Bos taurus GN=A2M PE=1 SV=2	4633	168953	346	346	77	77		-1		5693	23443	1	1	1	663.31	1324.61	2	1324.61	-0.0059	0	55.14	0.00018	R	NALFCLDSAWK	S	AA
4	3::Q7SIH1	Alpha-2-macroglobulin OS=Bos taurus GN=A2M PE=1 SV=2	4633	168953	346	346	77	77		-1		6298	8821	1	1	1	457.932	1370.78	3	1370.78	-0.0032	0	59.38	6.8e-05	R	IQHHTLLASPVR	A	AA
4	3::Q7SIH1	Alpha-2-macroglobulin OS=Bos taurus GN=A2M PE=1 SV=2	4633	168953	346	346	77	77		-1		6299	8585	1	1	1	457.933	1370.78	3	1370.78	-0.0023	0	52.34	0.00034	R	IQHHTLLASPVR	A	AA
4	3::Q7SIH1	Alpha-2-macroglobulin OS=Bos taurus GN=A2M PE=1 SV=2	4633	168953	346	346	77	77		-1		6300	8230	1	1	1	686.395	1370.78	2	1370.78	-0.0022	0	37.6	0.011	R	IQHHTLLASPVR	A	AA
4	3::Q7SIH1	Alpha-2-macroglobulin OS=Bos taurus GN=A2M PE=1 SV=2	4633	168953	346	346	77	77		-1		6301	8480	1	1	1	457.933	1370.78	3	1370.78	-0.0013	0	47.27	0.0011	R	IQHHTLLASPVR	A	AA
4	3::Q7SIH1	Alpha-2-macroglobulin OS=Bos taurus GN=A2M PE=1 SV=2	4633	168953	346	346	77	77		-1		6302	8066	1	1	1	457.933	1370.78	3	1370.78	-0.0009	0	52.23	0.00036	R	IQHHTLLASPVR	A	AA
4	3::Q7SIH1	Alpha-2-macroglobulin OS=Bos taurus GN=A2M PE=1 SV=2	4633	168953	346	346	77	77		-1		6303	8300	1	1	1	457.933	1370.78	3	1370.78	0	0	52.36	0.00035	R	IQHHTLLASPVR	A	AA
4	3::Q7SIH1	Alpha-2-macroglobulin OS=Bos taurus GN=A2M PE=1 SV=2	4633	168953	346	346	77	77		-1		6304	8689	1	1	1	457.933	1370.78	3	1370.78	0.0003	0	46.61	0.0013	R	IQHHTLLASPVR	A	AA
4	3::Q7SIH1	Alpha-2-macroglobulin OS=Bos taurus GN=A2M PE=1 SV=2	4633	168953	346	346	77	77		-1		6305	8188	1	1	1	457.933	1370.78	3	1370.78	0.0003	0	53.2	0.00029	R	IQHHTLLASPVR	A	AA
4	3::Q7SIH1	Alpha-2-macroglobulin OS=Bos taurus GN=A2M PE=1 SV=2	4633	168953	346	346	77	77		-1		6306	8102	1	1	1	686.398	1370.78	2	1370.78	0.0031	0	35.41	0.014	R	IQHHTLLASPVR	A	AA
4	3::Q7SIH1	Alpha-2-macroglobulin OS=Bos taurus GN=A2M PE=1 SV=2	4633	168953	346	346	77	77		-1		6860	13974	1	1	1	703.889	1405.76	2	1405.77	-0.005	1	44.07	0.0023	K	LSFVTVDSNLRR	G	AA
4	3::Q7SIH1	Alpha-2-macroglobulin OS=Bos taurus GN=A2M PE=1 SV=2	4633	168953	346	346	77	77		-1		6861	13958	1	1	1	469.595	1405.76	3	1405.77	-0.0037	1	35.51	0.016	K	LSFVTVDSNLRR	G	AA
4	3::Q7SIH1	Alpha-2-macroglobulin OS=Bos taurus GN=A2M PE=1 SV=2	4633	168953	346	346	77	77		-1		6862	14179	1	1	1	469.596	1405.77	3	1405.77	-0.0023	1	31.8	0.04	K	LSFVTVDSNLRR	G	AA
4	3::Q7SIH1	Alpha-2-macroglobulin OS=Bos taurus GN=A2M PE=1 SV=2	4633	168953	346	346	77	77		-1		6863	14063	1	1	1	469.596	1405.77	3	1405.77	-0.0017	1	32.73	0.032	K	LSFVTVDSNLRR	G	AA
4	3::Q7SIH1	Alpha-2-macroglobulin OS=Bos taurus GN=A2M PE=1 SV=2	4633	168953	346	346	77	77		-1		6864	14435	1	1	1	469.596	1405.77	3	1405.77	-0.0015	1	39.42	0.0069	K	LSFVTVDSNLRR	G	AA
4	3::Q7SIH1	Alpha-2-macroglobulin OS=Bos taurus GN=A2M PE=1 SV=2	4633	168953	346	346	77	77		-1		6878	15577	1	1	1	469.925	1406.75	3	1406.75	0.0015	1	48.28	0.00099	K	LSFVTVDSNLRR	G	AA
4	3::Q7SIH1	Alpha-2-macroglobulin OS=Bos taurus GN=A2M PE=1 SV=2	4633	168953	346	346	77	77		-1		6880	14314	1	1	1	469.931	1406.77	3	1406.75	0.0207	1	21.59	0.33	K	LSFVTVDSNLRR	G	AA
4	3::Q7SIH1	Alpha-2-macroglobulin OS=Bos taurus GN=A2M PE=1 SV=2	4633	168953	346	346	77	77		-1		7009	15248	1	1	1	472.947	1415.82	3	1415.82	-0.0005	0	35.28	0.0065	K	MVSGFIPLKPTVK	M	AA
4	3::Q7SIH1	Alpha-2-macroglobulin OS=Bos taurus GN=A2M PE=1 SV=2	4633	168953	346	346	77	77		-1		7010	15266	1	1	1	708.918	1415.82	2	1415.82	0.0001	0	58.73	2.8e-05	K	MVSGFIPLKPTVK	M	AA
4	3::Q7SIH1	Alpha-2-macroglobulin OS=Bos taurus GN=A2M PE=1 SV=2	4633	168953	346	346	77	77		-1		7074	19421	1	1	1	711.368	1420.72	2	1420.73	-0.0144	0	62.55	5.2e-05	R	SNSFVYLEPLPR	E	AA
4	3::Q7SIH1	Alpha-2-macroglobulin OS=Bos taurus GN=A2M PE=1 SV=2	4633	168953	346	346	77	77		-1		7076	25143	1	1	1	711.374	1420.73	2	1420.73	-0.002	0	49.63	0.001	R	SNSFVYLEPLPR	E	AA
4	3::Q7SIH1	Alpha-2-macroglobulin OS=Bos taurus GN=A2M PE=1 SV=2	4633	168953	346	346	77	77		-1		7077	19542	1	1	1	711.374	1420.73	2	1420.73	-0.0008	0	66.95	1.8e-05	R	SNSFVYLEPLPR	E	AA
4	3::Q7SIH1	Alpha-2-macroglobulin OS=Bos taurus GN=A2M PE=1 SV=2	4633	168953	346	346	77	77		-1		7078	19451	1	1	1	474.586	1420.73	3	1420.73	-0.0003	0	71.95	5.4e-06	R	SNSFVYLEPLPR	E	AA
4	3::Q7SIH1	Alpha-2-macroglobulin OS=Bos taurus GN=A2M PE=1 SV=2	4633	168953	346	346	77	77		-1		7079	19666	1	1	1	711.376	1420.74	2	1420.73	0.0019	0	58	0.00014	R	SNSFVYLEPLPR	E	AA
4	3::Q7SIH1	Alpha-2-macroglobulin OS=Bos taurus GN=A2M PE=1 SV=2	4633	168953	346	346	77	77		-1		7096	21171	1	1	1	711.866	1421.72	2	1421.72	-0.0011	0	61.83	6e-05	R	SNSFVYLEPLPR	E	AA
4	3::Q7SIH1	Alpha-2-macroglobulin OS=Bos taurus GN=A2M PE=1 SV=2	4633	168953	346	346	77	77		-1		7097	20322	1	1	1	711.867	1421.72	2	1421.72	0.0003	0	66.72	1.8e-05	R	SNSFVYLEPLPR	E	AA
4	3::Q7SIH1	Alpha-2-macroglobulin OS=Bos taurus GN=A2M PE=1 SV=2	4633	168953	346	346	77	77		-1		7098	21285	1	1	1	711.867	1421.72	2	1421.72	0.0003	0	49.74	0.00091	R	SNSFVYLEPLPR	E	AA
4	3::Q7SIH1	Alpha-2-macroglobulin OS=Bos taurus GN=A2M PE=1 SV=2	4633	168953	346	346	77	77		-1		7274	10374	1	1	1	716.86	1431.7	2	1431.71	-0.0047	0	91.24	8.4e-08	K	IQEEGTEVELTGK	G	AA
4	3::Q7SIH1	Alpha-2-macroglobulin OS=Bos taurus GN=A2M PE=1 SV=2	4633	168953	346	346	77	77		-1		7275	10482	1	1	1	716.861	1431.71	2	1431.71	-0.0022	0	79.23	1.3e-06	K	IQEEGTEVELTGK	G	AA
4	3::Q7SIH1	Alpha-2-macroglobulin OS=Bos taurus GN=A2M PE=1 SV=2	4633	168953	346	346	77	77		-1		7276	10589	1	1	1	716.863	1431.71	2	1431.71	0.0028	0	62.56	6.7e-05	K	IQEEGTEVELTGK	G	AA
4	3::Q7SIH1	Alpha-2-macroglobulin OS=Bos taurus GN=A2M PE=1 SV=2	4633	168953	346	346	77	77		-1		7279	13978	1	1	1	716.91	1431.8	2	1431.82	-0.0111	0	42.43	0.0021	K	MVSGFIPLKPTVK	M	AA
4	3::Q7SIH1	Alpha-2-macroglobulin OS=Bos taurus GN=A2M PE=1 SV=2	4633	168953	346	346	77	77		-1		7281	14419	1	1	1	478.278	1431.81	3	1431.82	-0.0048	0	23.8	0.15	K	MVSGFIPLKPTVK	M	AA
4	3::Q7SIH1	Alpha-2-macroglobulin OS=Bos taurus GN=A2M PE=1 SV=2	4633	168953	346	346	77	77		-1		7282	15278	1	1	1	478.279	1431.81	3	1431.82	-0.0014	0	30.7	0.026	K	MVSGFIPLKPTVK	M	AA
4	3::Q7SIH1	Alpha-2-macroglobulin OS=Bos taurus GN=A2M PE=1 SV=2	4633	168953	346	346	77	77		-1		7283	14049	1	1	1	478.279	1431.81	3	1431.82	-0.0013	0	33.77	0.013	K	MVSGFIPLKPTVK	M	AA
4	3::Q7SIH1	Alpha-2-macroglobulin OS=Bos taurus GN=A2M PE=1 SV=2	4633	168953	346	346	77	77		-1		7284	14169	1	1	1	478.279	1431.82	3	1431.82	-0.0007	0	40.34	0.0028	K	MVSGFIPLKPTVK	M	AA
4	3::Q7SIH1	Alpha-2-macroglobulin OS=Bos taurus GN=A2M PE=1 SV=2	4633	168953	346	346	77	77		-1		7285	13935	1	1	1	478.28	1431.82	3	1431.82	0.0023	0	28.33	0.043	K	MVSGFIPLKPTVK	M	AA
4	3::Q7SIH1	Alpha-2-macroglobulin OS=Bos taurus GN=A2M PE=1 SV=2	4633	168953	346	346	77	77		-1		8179	9608	1	1	1	744.298	1486.58	2	1486.58	-0.0004	0	68.3	1.1e-06	K	EQETYCICGNGR	Q	AA
4	3::Q7SIH1	Alpha-2-macroglobulin OS=Bos taurus GN=A2M PE=1 SV=2	4633	168953	346	346	77	77		-1		8223	21465	1	1	1	746.374	1490.73	2	1490.73	-0.0012	0	57.95	0.00018	K	DLFHCVSFTLPR	S	AA
4	3::Q7SIH1	Alpha-2-macroglobulin OS=Bos taurus GN=A2M PE=1 SV=2	4633	168953	346	346	77	77		-1		8224	21459	1	1	1	497.919	1490.73	3	1490.73	0.0001	0	46.5	0.0024	K	DLFHCVSFTLPR	S	AA
4	3::Q7SIH1	Alpha-2-macroglobulin OS=Bos taurus GN=A2M PE=1 SV=2	4633	168953	346	346	77	77		-1		8225	21577	1	1	1	497.919	1490.73	3	1490.73	0.0007	0	47.82	0.0017	K	DLFHCVSFTLPR	S	AA
4	3::Q7SIH1	Alpha-2-macroglobulin OS=Bos taurus GN=A2M PE=1 SV=2	4633	168953	346	346	77	77		-1		8738	25236	1	1	1	762.4	1522.78	2	1522.78	0.0033	0	77.39	1.7e-06	R	ASFSVLGDILGSAMR	N	AA
4	3::Q7SIH1	Alpha-2-macroglobulin OS=Bos taurus GN=A2M PE=1 SV=2	4633	168953	346	346	77	77		-1		8765	11331	1	1	1	763.395	1524.78	2	1524.78	-0.0019	0	36.84	0.019	K	AAQVTIQSSGTFSTK	F	AA
4	3::Q7SIH1	Alpha-2-macroglobulin OS=Bos taurus GN=A2M PE=1 SV=2	4633	168953	346	346	77	77		-1		8767	10960	1	1	1	763.396	1524.78	2	1524.78	-0.0007	0	40.2	0.0086	K	AAQVTIQSSGTFSTK	F	AA
4	3::Q7SIH1	Alpha-2-macroglobulin OS=Bos taurus GN=A2M PE=1 SV=2	4633	168953	346	346	77	77		-1		8768	11046	1	1	1	763.396	1524.78	2	1524.78	-0.0003	0	70.17	8.8e-06	K	AAQVTIQSSGTFSTK	F	AA
4	3::Q7SIH1	Alpha-2-macroglobulin OS=Bos taurus GN=A2M PE=1 SV=2	4633	168953	346	346	77	77		-1		8779	11162	1	1	1	763.896	1525.78	2	1525.76	0.015	0	54.1	0.00032	K	AAQVTIQSSGTFSTK	F	AA
4	3::Q7SIH1	Alpha-2-macroglobulin OS=Bos taurus GN=A2M PE=1 SV=2	4633	168953	346	346	77	77		-1		8782	12349	1	1	1	509.615	1525.82	3	1525.83	-0.0034	1	47.03	0.0013	K	SKAILYLNTGYQR	Q	AA
4	3::Q7SIH1	Alpha-2-macroglobulin OS=Bos taurus GN=A2M PE=1 SV=2	4633	168953	346	346	77	77		-1		8936	9004	1	1	1	513.89	1538.65	3	1538.65	-0.0055	0	43.81	0.0011	K	HFDGSYSTFGEHR	G	AA
4	3::Q7SIH1	Alpha-2-macroglobulin OS=Bos taurus GN=A2M PE=1 SV=2	4633	168953	346	346	77	77		-1		8937	8885	1	1	1	513.891	1538.65	3	1538.65	-0.0034	0	51.41	0.0002	K	HFDGSYSTFGEHR	G	AA
4	3::Q7SIH1	Alpha-2-macroglobulin OS=Bos taurus GN=A2M PE=1 SV=2	4633	168953	346	346	77	77		-1		8938	8532	1	1	1	513.891	1538.65	3	1538.65	-0.0013	0	49.04	0.00038	K	HFDGSYSTFGEHR	G	AA
4	3::Q7SIH1	Alpha-2-macroglobulin OS=Bos taurus GN=A2M PE=1 SV=2	4633	168953	346	346	77	77		-1		8939	8647	1	1	1	513.892	1538.65	3	1538.65	0.0004	0	36.02	0.0079	K	HFDGSYSTFGEHR	G	AA
4	3::Q7SIH1	Alpha-2-macroglobulin OS=Bos taurus GN=A2M PE=1 SV=2	4633	168953	346	346	77	77		-1		8940	8785	1	1	1	513.892	1538.65	3	1538.65	0.0009	0	42.96	0.0016	K	HFDGSYSTFGEHR	G	AA
4	3::Q7SIH1	Alpha-2-macroglobulin OS=Bos taurus GN=A2M PE=1 SV=2	4633	168953	346	346	77	77		-1		8941	8429	1	1	1	513.893	1538.66	3	1538.65	0.0029	0	61.43	2.3e-05	K	HFDGSYSTFGEHR	G	AA
4	3::Q7SIH1	Alpha-2-macroglobulin OS=Bos taurus GN=A2M PE=1 SV=2	4633	168953	346	346	77	77		-1		8942	8334	1	1	1	513.894	1538.66	3	1538.65	0.0052	0	50.61	0.00031	K	HFDGSYSTFGEHR	G	AA
4	3::Q7SIH1	Alpha-2-macroglobulin OS=Bos taurus GN=A2M PE=1 SV=2	4633	168953	346	346	77	77		-1		8948	25055	1	1	1	770.393	1538.77	2	1538.78	-0.0053	0	74.56	3.2e-06	R	ASFSVLGDILGSAMR	N	AA
4	3::Q7SIH1	Alpha-2-macroglobulin OS=Bos taurus GN=A2M PE=1 SV=2	4633	168953	346	346	77	77		-1		8949	24610	1	1	1	770.394	1538.77	2	1538.78	-0.0025	0	44.17	0.0035	R	ASFSVLGDILGSAMR	N	AA
4	3::Q7SIH1	Alpha-2-macroglobulin OS=Bos taurus GN=A2M PE=1 SV=2	4633	168953	346	346	77	77		-1		8950	25014	1	1	1	513.932	1538.77	3	1538.78	-0.0017	0	38.9	0.012	R	ASFSVLGDILGSAMR	N	AA
4	3::Q7SIH1	Alpha-2-macroglobulin OS=Bos taurus GN=A2M PE=1 SV=2	4633	168953	346	346	77	77		-1		8953	24524	1	1	1	770.395	1538.78	2	1538.78	-0.0002	0	72.92	4.6e-06	R	ASFSVLGDILGSAMR	N	AA
4	3::Q7SIH1	Alpha-2-macroglobulin OS=Bos taurus GN=A2M PE=1 SV=2	4633	168953	346	346	77	77		-1		8954	24933	1	1	1	770.396	1538.78	2	1538.78	0.0018	0	69.16	1.1e-05	R	ASFSVLGDILGSAMR	N	AA
4	3::Q7SIH1	Alpha-2-macroglobulin OS=Bos taurus GN=A2M PE=1 SV=2	4633	168953	346	346	77	77		-1		8956	24552	1	1	1	513.934	1538.78	3	1538.78	0.0027	0	37.26	0.017	R	ASFSVLGDILGSAMR	N	AA
4	3::Q7SIH1	Alpha-2-macroglobulin OS=Bos taurus GN=A2M PE=1 SV=2	4633	168953	346	346	77	77		-1		8957	25175	1	1	1	770.397	1538.78	2	1538.78	0.0036	0	70.25	8.6e-06	R	ASFSVLGDILGSAMR	N	AA
4	3::Q7SIH1	Alpha-2-macroglobulin OS=Bos taurus GN=A2M PE=1 SV=2	4633	168953	346	346	77	77		-1		9614	23840	1	1	1	804.429	1606.84	2	1606.85	-0.0028	0	75.67	2.4e-06	K	ALLAYAFALAGNQER	R	AA
4	3::Q7SIH1	Alpha-2-macroglobulin OS=Bos taurus GN=A2M PE=1 SV=2	4633	168953	346	346	77	77		-1		9615	23961	1	1	1	804.431	1606.85	2	1606.85	-0.0003	0	77.07	1.6e-06	K	ALLAYAFALAGNQER	R	AA
4	3::Q7SIH1	Alpha-2-macroglobulin OS=Bos taurus GN=A2M PE=1 SV=2	4633	168953	346	346	77	77		-1		9616	23962	1	1	1	536.623	1606.85	3	1606.85	0.0001	0	56.47	0.00018	K	ALLAYAFALAGNQER	R	AA
4	3::Q7SIH1	Alpha-2-macroglobulin OS=Bos taurus GN=A2M PE=1 SV=2	4633	168953	346	346	77	77		-1		9617	23854	1	1	1	536.623	1606.85	3	1606.85	0.001	0	63.73	3.6e-05	K	ALLAYAFALAGNQER	R	AA
4	3::Q7SIH1	Alpha-2-macroglobulin OS=Bos taurus GN=A2M PE=1 SV=2	4633	168953	346	346	77	77		-1		9618	24071	1	1	1	804.433	1606.85	2	1606.85	0.004	0	77.6	1.4e-06	K	ALLAYAFALAGNQER	R	AA
4	3::Q7SIH1	Alpha-2-macroglobulin OS=Bos taurus GN=A2M PE=1 SV=2	4633	168953	346	346	77	77		-1		9971	24601	1	1	1	546.28	1635.82	3	1635.83	-0.0063	0	41.01	0.0088	R	GNSEGNTWLTAFVLK	S	AA
4	3::Q7SIH1	Alpha-2-macroglobulin OS=Bos taurus GN=A2M PE=1 SV=2	4633	168953	346	346	77	77		-1		9972	24686	1	1	1	818.919	1635.82	2	1635.83	-0.0026	0	108.92	1.4e-09	R	GNSEGNTWLTAFVLK	S	AA
4	3::Q7SIH1	Alpha-2-macroglobulin OS=Bos taurus GN=A2M PE=1 SV=2	4633	168953	346	346	77	77		-1		9973	24576	1	1	1	818.921	1635.83	2	1635.83	0.0012	0	107.56	1.9e-09	R	GNSEGNTWLTAFVLK	S	AA
4	3::Q7SIH1	Alpha-2-macroglobulin OS=Bos taurus GN=A2M PE=1 SV=2	4633	168953	346	346	77	77		-1		9981	16749	1	1	1	546.629	1636.86	3	1636.87	-0.003	1	61.39	5.4e-05	R	RTEVLTSLYEEAVK	E	AA
4	3::Q7SIH1	Alpha-2-macroglobulin OS=Bos taurus GN=A2M PE=1 SV=2	4633	168953	346	346	77	77		-1		10167	8852	1	1	1	551.962	1652.87	3	1652.87	-0.0078	1	46.11	0.002	R	KAAQVTIQSSGTFSTK	F	AA
4	3::Q7SIH1	Alpha-2-macroglobulin OS=Bos taurus GN=A2M PE=1 SV=2	4633	168953	346	346	77	77		-1		10168	8490	1	1	1	827.442	1652.87	2	1652.87	-0.0037	1	59.79	8.5e-05	R	KAAQVTIQSSGTFSTK	F	AA
4	3::Q7SIH1	Alpha-2-macroglobulin OS=Bos taurus GN=A2M PE=1 SV=2	4633	168953	346	346	77	77		-1		10169	9206	1	1	1	551.964	1652.87	3	1652.87	-0.0036	1	31.25	0.061	R	KAAQVTIQSSGTFSTK	F	AA
4	3::Q7SIH1	Alpha-2-macroglobulin OS=Bos taurus GN=A2M PE=1 SV=2	4633	168953	346	346	77	77		-1		10170	8973	1	1	1	551.964	1652.87	3	1652.87	-0.0028	1	39.34	0.0092	R	KAAQVTIQSSGTFSTK	F	AA
4	3::Q7SIH1	Alpha-2-macroglobulin OS=Bos taurus GN=A2M PE=1 SV=2	4633	168953	346	346	77	77		-1		10171	8745	1	1	1	551.964	1652.87	3	1652.87	-0.0021	1	63.91	3.2e-05	R	KAAQVTIQSSGTFSTK	F	AA
4	3::Q7SIH1	Alpha-2-macroglobulin OS=Bos taurus GN=A2M PE=1 SV=2	4633	168953	346	346	77	77		-1		10173	8652	1	1	1	551.965	1652.87	3	1652.87	-0.0003	1	68.8	1e-05	R	KAAQVTIQSSGTFSTK	F	AA
4	3::Q7SIH1	Alpha-2-macroglobulin OS=Bos taurus GN=A2M PE=1 SV=2	4633	168953	346	346	77	77		-1		10174	24385	1	1	1	551.965	1652.87	3	1652.87	0.0003	1	47.13	0.0015	R	KAAQVTIQSSGTFSTK	F	AA
4	3::Q7SIH1	Alpha-2-macroglobulin OS=Bos taurus GN=A2M PE=1 SV=2	4633	168953	346	346	77	77		-1		10175	8477	1	1	1	551.966	1652.88	3	1652.87	0.0017	1	75.64	2e-06	R	KAAQVTIQSSGTFSTK	F	AA
4	3::Q7SIH1	Alpha-2-macroglobulin OS=Bos taurus GN=A2M PE=1 SV=2	4633	168953	346	346	77	77		-1		10187	10262	1	1	1	552.3	1653.88	3	1653.86	0.0217	1	30.84	0.06	R	KAAQVTIQSSGTFSTK	F	AA
4	3::Q7SIH1	Alpha-2-macroglobulin OS=Bos taurus GN=A2M PE=1 SV=2	4633	168953	346	346	77	77		-1		10815	25010	1	1	1	569.97	1706.89	3	1706.89	-0.0025	0	51.4	0.00066	R	SPTSQEVMFLTIQVK	G	AA
4	3::Q7SIH1	Alpha-2-macroglobulin OS=Bos taurus GN=A2M PE=1 SV=2	4633	168953	346	346	77	77		-1		10816	21721	1	1	1	569.97	1706.89	3	1706.89	-0.0021	0	53.36	0.00041	R	SPTSQEVMFLTIQVK	G	AA
4	3::Q7SIH1	Alpha-2-macroglobulin OS=Bos taurus GN=A2M PE=1 SV=2	4633	168953	346	346	77	77		-1		10817	21605	1	1	1	854.452	1706.89	2	1706.89	-0.0014	0	113.86	3.6e-10	R	SPTSQEVMFLTIQVK	G	AA
4	3::Q7SIH1	Alpha-2-macroglobulin OS=Bos taurus GN=A2M PE=1 SV=2	4633	168953	346	346	77	77		-1		10818	21720	1	1	1	854.452	1706.89	2	1706.89	-0.0013	0	113.81	3.7e-10	R	SPTSQEVMFLTIQVK	G	AA
4	3::Q7SIH1	Alpha-2-macroglobulin OS=Bos taurus GN=A2M PE=1 SV=2	4633	168953	346	346	77	77		-1		10819	21842	1	1	1	854.453	1706.89	2	1706.89	-0.0001	0	127.88	1.5e-11	R	SPTSQEVMFLTIQVK	G	AA
4	3::Q7SIH1	Alpha-2-macroglobulin OS=Bos taurus GN=A2M PE=1 SV=2	4633	168953	346	346	77	77		-1		10820	21606	1	1	1	569.971	1706.89	3	1706.89	0.0004	0	46.26	0.0021	R	SPTSQEVMFLTIQVK	G	AA
4	3::Q7SIH1	Alpha-2-macroglobulin OS=Bos taurus GN=A2M PE=1 SV=2	4633	168953	346	346	77	77		-1		10824	24994	1	1	1	854.455	1706.9	2	1706.89	0.0048	0	115.78	2.2e-10	R	SPTSQEVMFLTIQVK	G	AA
4	3::Q7SIH1	Alpha-2-macroglobulin OS=Bos taurus GN=A2M PE=1 SV=2	4633	168953	346	346	77	77		-1		10825	21849	1	1	1	569.973	1706.9	3	1706.89	0.0054	0	44.74	0.0028	R	SPTSQEVMFLTIQVK	G	AA
4	3::Q7SIH1	Alpha-2-macroglobulin OS=Bos taurus GN=A2M PE=1 SV=2	4633	168953	346	346	77	77		-1		10831	22031	1	1	1	854.955	1707.89	2	1707.88	0.0192	0	75.76	2.4e-06	R	SPTSQEVMFLTIQVK	G	AA
4	3::Q7SIH1	Alpha-2-macroglobulin OS=Bos taurus GN=A2M PE=1 SV=2	4633	168953	346	346	77	77		-1		11048	21633	1	1	1	575.3	1722.88	3	1722.89	-0.0083	0	39.22	0.011	R	SPTSQEVMFLTIQVK	G	AA
4	3::Q7SIH1	Alpha-2-macroglobulin OS=Bos taurus GN=A2M PE=1 SV=2	4633	168953	346	346	77	77		-1		11049	19498	1	1	1	575.301	1722.88	3	1722.89	-0.0048	0	51.81	0.00061	R	SPTSQEVMFLTIQVK	G	AA
4	3::Q7SIH1	Alpha-2-macroglobulin OS=Bos taurus GN=A2M PE=1 SV=2	4633	168953	346	346	77	77		-1		11050	20119	1	1	1	862.451	1722.89	2	1722.89	0.0005	0	36.26	0.022	R	SPTSQEVMFLTIQVK	G	AA
4	3::Q7SIH1	Alpha-2-macroglobulin OS=Bos taurus GN=A2M PE=1 SV=2	4633	168953	346	346	77	77		-1		11051	19895	1	1	1	575.305	1722.89	3	1722.89	0.0071	0	46.96	0.0017	R	SPTSQEVMFLTIQVK	G	AA
4	3::Q7SIH1	Alpha-2-macroglobulin OS=Bos taurus GN=A2M PE=1 SV=2	4633	168953	346	346	77	77		-1		11052	19754	1	1	1	575.306	1722.89	3	1722.89	0.0084	0	41.63	0.0059	R	SPTSQEVMFLTIQVK	G	AA
4	3::Q7SIH1	Alpha-2-macroglobulin OS=Bos taurus GN=A2M PE=1 SV=2	4633	168953	346	346	77	77		-1		11053	19760	1	1	1	862.455	1722.9	2	1722.89	0.0094	0	62.99	4.1e-05	R	SPTSQEVMFLTIQVK	G	AA
4	3::Q7SIH1	Alpha-2-macroglobulin OS=Bos taurus GN=A2M PE=1 SV=2	4633	168953	346	346	77	77		-1		11055	19881	1	1	1	862.458	1722.9	2	1722.89	0.0152	0	103.59	3.5e-09	R	SPTSQEVMFLTIQVK	G	AA
4	3::Q7SIH1	Alpha-2-macroglobulin OS=Bos taurus GN=A2M PE=1 SV=2	4633	168953	346	346	77	77		-1		11071	19494	1	1	1	862.934	1723.85	2	1723.87	-0.017	0	41.54	0.0073	R	SPTSQEVMFLTIQVK	G	AA
4	3::Q7SIH1	Alpha-2-macroglobulin OS=Bos taurus GN=A2M PE=1 SV=2	4633	168953	346	346	77	77		-1		11073	19998	1	1	1	862.945	1723.88	2	1723.87	0.0055	0	41.4	0.0068	R	SPTSQEVMFLTIQVK	G	AA
4	3::Q7SIH1	Alpha-2-macroglobulin OS=Bos taurus GN=A2M PE=1 SV=2	4633	168953	346	346	77	77		-1		11964	20860	1	1	1	892.996	1783.98	2	1783.97	0.0048	0	42.39	0.0034	R	VSVQLEASPAFLAVPEK	E	AA
4	3::Q7SIH1	Alpha-2-macroglobulin OS=Bos taurus GN=A2M PE=1 SV=2	4633	168953	346	346	77	77		-1		12088	19436	1	1	1	598.68	1793.02	3	1793.02	0.0001	0	47.68	0.00039	K	DTIIKPLLVEPEGLEK	E	AA
4	3::Q7SIH1	Alpha-2-macroglobulin OS=Bos taurus GN=A2M PE=1 SV=2	4633	168953	346	346	77	77		-1		12089	19573	1	1	1	598.681	1793.02	3	1793.02	0.0034	0	44.75	0.00069	K	DTIIKPLLVEPEGLEK	E	AA
4	3::Q7SIH1	Alpha-2-macroglobulin OS=Bos taurus GN=A2M PE=1 SV=2	4633	168953	346	346	77	77		-1		12090	19449	1	1	1	897.521	1793.03	2	1793.02	0.009	0	62.3	1.1e-05	K	DTIIKPLLVEPEGLEK	E	AA
4	3::Q7SIH1	Alpha-2-macroglobulin OS=Bos taurus GN=A2M PE=1 SV=2	4633	168953	346	346	77	77		-1		12705	7383	1	1	1	929.37	1856.73	2	1856.73	-0.0046	0	110.62	6.7e-11	R	NPSNCYGEESNAVCEK	F	AA
4	3::Q7SIH1	Alpha-2-macroglobulin OS=Bos taurus GN=A2M PE=1 SV=2	4633	168953	346	346	77	77		-1		12706	7285	1	1	1	619.917	1856.73	3	1856.73	-0.0004	0	55.93	2.2e-05	R	NPSNCYGEESNAVCEK	F	AA
4	3::Q7SIH1	Alpha-2-macroglobulin OS=Bos taurus GN=A2M PE=1 SV=2	4633	168953	346	346	77	77		-1		12707	7273	1	1	1	929.383	1856.75	2	1856.73	0.0202	0	35.94	0.0036	R	NPSNCYGEESNAVCEK	F	AA
4	3::Q7SIH1	Alpha-2-macroglobulin OS=Bos taurus GN=A2M PE=1 SV=2	4633	168953	346	346	77	77		-1		12710	7101	1	1	1	929.865	1857.71	2	1857.71	0.0003	0	14.78	0.17	R	NPSNCYGEESNAVCEK	F	AA
4	3::Q7SIH1	Alpha-2-macroglobulin OS=Bos taurus GN=A2M PE=1 SV=2	4633	168953	346	346	77	77		-1		12724	7836	1	1	1	930.37	1858.73	2	1858.7	0.0274	0	28.92	0.0094	R	NPSNCYGEESNAVCEK	F	AA
4	3::Q7SIH1	Alpha-2-macroglobulin OS=Bos taurus GN=A2M PE=1 SV=2	4633	168953	346	346	77	77		-1		13090	25188	1	1	1	951.018	1900.02	2	1900.03	-0.0083	0	53.31	0.0003	R	LLIYAILPDGEVVGDSAR	Y	AA
4	3::Q7SIH1	Alpha-2-macroglobulin OS=Bos taurus GN=A2M PE=1 SV=2	4633	168953	346	346	77	77		-1		13091	25290	1	1	1	634.353	1900.04	3	1900.03	0.0059	0	31.65	0.037	R	LLIYAILPDGEVVGDSAR	Y	AA
4	3::Q7SIH1	Alpha-2-macroglobulin OS=Bos taurus GN=A2M PE=1 SV=2	4633	168953	346	346	77	77		-1		13265	15567	1	1	1	641.376	1921.11	3	1921.11	-0.0063	1	62.35	9.1e-06	R	KDTIIKPLLVEPEGLEK	E	AA
4	3::Q7SIH1	Alpha-2-macroglobulin OS=Bos taurus GN=A2M PE=1 SV=2	4633	168953	346	346	77	77		-1		13266	15571	1	1	1	481.285	1921.11	4	1921.11	-0.0044	1	41.12	0.0012	R	KDTIIKPLLVEPEGLEK	E	AA
4	3::Q7SIH1	Alpha-2-macroglobulin OS=Bos taurus GN=A2M PE=1 SV=2	4633	168953	346	346	77	77		-1		13267	15686	1	1	1	641.378	1921.11	3	1921.11	-0.0012	1	25.75	0.04	R	KDTIIKPLLVEPEGLEK	E	AA
4	3::Q7SIH1	Alpha-2-macroglobulin OS=Bos taurus GN=A2M PE=1 SV=2	4633	168953	346	346	77	77		-1		13928	16050	1	1	1	664.636	1990.89	3	1990.89	-0.0057	0	55.1	0.00019	R	DFVHFDDTSEPPTETVR	K	AA
4	3::Q7SIH1	Alpha-2-macroglobulin OS=Bos taurus GN=A2M PE=1 SV=2	4633	168953	346	346	77	77		-1		13930	15935	1	1	1	664.637	1990.89	3	1990.89	-0.0024	0	48.34	0.00095	R	DFVHFDDTSEPPTETVR	K	AA
4	3::Q7SIH1	Alpha-2-macroglobulin OS=Bos taurus GN=A2M PE=1 SV=2	4633	168953	346	346	77	77		-1		13931	15821	1	1	1	664.637	1990.89	3	1990.89	-0.0022	0	46.3	0.0015	R	DFVHFDDTSEPPTETVR	K	AA
4	3::Q7SIH1	Alpha-2-macroglobulin OS=Bos taurus GN=A2M PE=1 SV=2	4633	168953	346	346	77	77		-1		13932	15864	1	1	1	996.454	1990.89	2	1990.89	0.0022	0	33.66	0.029	R	DFVHFDDTSEPPTETVR	K	AA
4	3::Q7SIH1	Alpha-2-macroglobulin OS=Bos taurus GN=A2M PE=1 SV=2	4633	168953	346	346	77	77		-1		14023	19025	1	1	1	668.001	2000.98	3	2000.98	-0.0018	0	30.04	0.13	K	GSGGTAEHPFTVEEFVLPK	F	AA
4	3::Q7SIH1	Alpha-2-macroglobulin OS=Bos taurus GN=A2M PE=1 SV=2	4633	168953	346	346	77	77		-1		14025	18907	1	1	1	668.002	2000.98	3	2000.98	-0.0005	0	51.99	0.0008	K	GSGGTAEHPFTVEEFVLPK	F	AA
4	3::Q7SIH1	Alpha-2-macroglobulin OS=Bos taurus GN=A2M PE=1 SV=2	4633	168953	346	346	77	77		-1		14027	18777	1	1	1	668.003	2000.99	3	2000.98	0.0015	0	44.09	0.0049	K	GSGGTAEHPFTVEEFVLPK	F	AA
4	3::Q7SIH1	Alpha-2-macroglobulin OS=Bos taurus GN=A2M PE=1 SV=2	4633	168953	346	346	77	77		-1		14028	18793	1	1	1	1001.5	2000.99	2	2000.98	0.0028	0	45.18	0.0039	K	GSGGTAEHPFTVEEFVLPK	F	AA
4	3::Q7SIH1	Alpha-2-macroglobulin OS=Bos taurus GN=A2M PE=1 SV=2	4633	168953	346	346	77	77		-1		14031	18910	1	1	1	1001.5	2000.99	2	2000.98	0.0058	0	39.31	0.015	K	GSGGTAEHPFTVEEFVLPK	F	AA
4	3::Q7SIH1	Alpha-2-macroglobulin OS=Bos taurus GN=A2M PE=1 SV=2	4633	168953	346	346	77	77		-1		14113	16630	1	1	1	671.681	2012.02	3	2012.02	-0.0012	0	71.03	8.3e-06	K	VGLNFSPGQSFPASQAHLR	V	AA
4	3::Q7SIH1	Alpha-2-macroglobulin OS=Bos taurus GN=A2M PE=1 SV=2	4633	168953	346	346	77	77		-1		14114	16507	1	1	1	671.681	2012.02	3	2012.02	-0.0004	0	65.57	2.9e-05	K	VGLNFSPGQSFPASQAHLR	V	AA
4	3::Q7SIH1	Alpha-2-macroglobulin OS=Bos taurus GN=A2M PE=1 SV=2	4633	168953	346	346	77	77		-1		14115	16386	1	1	1	671.682	2012.02	3	2012.02	-0.0001	0	26.04	0.26	K	VGLNFSPGQSFPASQAHLR	V	AA
4	3::Q7SIH1	Alpha-2-macroglobulin OS=Bos taurus GN=A2M PE=1 SV=2	4633	168953	346	346	77	77		-1		14116	16458	1	1	1	1007.02	2012.03	2	2012.02	0.0022	0	63.09	5.2e-05	K	VGLNFSPGQSFPASQAHLR	V	AA
4	3::Q7SIH1	Alpha-2-macroglobulin OS=Bos taurus GN=A2M PE=1 SV=2	4633	168953	346	346	77	77		-1		14140	17153	1	1	1	672.012	2013.01	3	2013.01	0.0069	0	70.47	1e-05	K	VGLNFSPGQSFPASQAHLR	V	AA
4	3::Q7SIH1	Alpha-2-macroglobulin OS=Bos taurus GN=A2M PE=1 SV=2	4633	168953	346	346	77	77		-1		14175	17027	1	1	1	672.345	2014.01	3	2013.99	0.0232	0	30.74	0.098	K	VGLNFSPGQSFPASQAHLR	V	AA
4	3::Q7SIH1	Alpha-2-macroglobulin OS=Bos taurus GN=A2M PE=1 SV=2	4633	168953	346	346	77	77		-1		14639	16865	1	1	1	685.375	2053.1	3	2053.11	-0.0023	1	55.87	0.00015	K	VSESLSLKLPPNVVEESAR	A	AA
4	3::Q7SIH1	Alpha-2-macroglobulin OS=Bos taurus GN=A2M PE=1 SV=2	4633	168953	346	346	77	77		-1		14640	16990	1	1	1	685.376	2053.1	3	2053.11	-0.0007	1	61.48	3.9e-05	K	VSESLSLKLPPNVVEESAR	A	AA
4	3::Q7SIH1	Alpha-2-macroglobulin OS=Bos taurus GN=A2M PE=1 SV=2	4633	168953	346	346	77	77		-1		14641	17336	1	1	1	685.376	2053.11	3	2053.11	-0.0005	1	45	0.0017	K	VSESLSLKLPPNVVEESAR	A	AA
4	3::Q7SIH1	Alpha-2-macroglobulin OS=Bos taurus GN=A2M PE=1 SV=2	4633	168953	346	346	77	77		-1		14642	17362	1	1	1	685.376	2053.11	3	2053.11	0.0004	1	56.53	0.00012	K	VSESLSLKLPPNVVEESAR	A	AA
4	3::Q7SIH1	Alpha-2-macroglobulin OS=Bos taurus GN=A2M PE=1 SV=2	4633	168953	346	346	77	77		-1		14643	17111	1	1	1	685.376	2053.11	3	2053.11	0.0006	1	74.95	1.8e-06	K	VSESLSLKLPPNVVEESAR	A	AA
4	3::Q7SIH1	Alpha-2-macroglobulin OS=Bos taurus GN=A2M PE=1 SV=2	4633	168953	346	346	77	77		-1		14644	17231	1	1	1	685.377	2053.11	3	2053.11	0.0035	1	64.99	1.7e-05	K	VSESLSLKLPPNVVEESAR	A	AA
4	3::Q7SIH1	Alpha-2-macroglobulin OS=Bos taurus GN=A2M PE=1 SV=2	4633	168953	346	346	77	77		-1		14645	16732	1	1	1	685.379	2053.11	3	2053.11	0.0083	1	29.15	0.063	K	VSESLSLKLPPNVVEESAR	A	AA
4	3::Q7SIH1	Alpha-2-macroglobulin OS=Bos taurus GN=A2M PE=1 SV=2	4633	168953	346	346	77	77		-1		14687	13003	1	1	1	1029.96	2057.9	2	2057.91	-0.0064	0	110.12	5.1e-10	K	FSGELNNEGCFSQQVNTK	I	AA
4	3::Q7SIH1	Alpha-2-macroglobulin OS=Bos taurus GN=A2M PE=1 SV=2	4633	168953	346	346	77	77		-1		14690	13001	1	1	1	686.978	2057.91	3	2057.91	0.0002	0	78.51	8.4e-07	K	FSGELNNEGCFSQQVNTK	I	AA
4	3::Q7SIH1	Alpha-2-macroglobulin OS=Bos taurus GN=A2M PE=1 SV=2	4633	168953	346	346	77	77		-1		14691	13366	1	1	1	1029.96	2057.91	2	2057.91	0.0012	0	32.89	0.03	K	FSGELNNEGCFSQQVNTK	I	AA
4	3::Q7SIH1	Alpha-2-macroglobulin OS=Bos taurus GN=A2M PE=1 SV=2	4633	168953	346	346	77	77		-1		14692	13132	1	1	1	1029.96	2057.91	2	2057.91	0.0014	0	112.36	3.5e-10	K	FSGELNNEGCFSQQVNTK	I	AA
4	3::Q7SIH1	Alpha-2-macroglobulin OS=Bos taurus GN=A2M PE=1 SV=2	4633	168953	346	346	77	77		-1		14695	13717	1	1	1	687.303	2058.89	3	2058.9	-0.0073	0	40.5	0.0036	K	FSGELNNEGCFSQQVNTK	I	AA
4	3::Q7SIH1	Alpha-2-macroglobulin OS=Bos taurus GN=A2M PE=1 SV=2	4633	168953	346	346	77	77		-1		14697	13829	1	1	1	1030.46	2058.9	2	2058.9	0.0015	0	105.82	1.2e-09	K	FSGELNNEGCFSQQVNTK	I	AA
4	3::Q7SIH1	Alpha-2-macroglobulin OS=Bos taurus GN=A2M PE=1 SV=2	4633	168953	346	346	77	77		-1		14698	13830	1	1	1	687.307	2058.9	3	2058.9	0.0045	0	65.13	1.5e-05	K	FSGELNNEGCFSQQVNTK	I	AA
4	3::Q7SIH1	Alpha-2-macroglobulin OS=Bos taurus GN=A2M PE=1 SV=2	4633	168953	346	346	77	77		-1		14699	14255	1	1	1	1030.46	2058.9	2	2058.9	0.005	0	41.44	0.0035	K	FSGELNNEGCFSQQVNTK	I	AA
4	3::Q7SIH1	Alpha-2-macroglobulin OS=Bos taurus GN=A2M PE=1 SV=2	4633	168953	346	346	77	77		-1		14700	13372	1	1	1	687.312	2058.91	3	2058.9	0.0197	0	54.88	0.00019	K	FSGELNNEGCFSQQVNTK	I	AA
4	3::Q7SIH1	Alpha-2-macroglobulin OS=Bos taurus GN=A2M PE=1 SV=2	4633	168953	346	346	77	77		-1		14707	13718	1	1	1	1030.96	2059.9	2	2059.88	0.0214	0	48.33	0.00073	K	FSGELNNEGCFSQQVNTK	I	AA
4	3::Q7SIH1	Alpha-2-macroglobulin OS=Bos taurus GN=A2M PE=1 SV=2	4633	168953	346	346	77	77		-1		15111	13094	1	1	1	530.752	2118.98	4	2118.99	-0.0081	1	28.49	0.13	R	DFVHFDDTSEPPTETVRK	Y	AA
4	3::Q7SIH1	Alpha-2-macroglobulin OS=Bos taurus GN=A2M PE=1 SV=2	4633	168953	346	346	77	77		-1		15112	13224	1	1	1	530.754	2118.98	4	2118.99	-0.001	1	23.96	0.4	R	DFVHFDDTSEPPTETVRK	Y	AA
4	3::Q7SIH1	Alpha-2-macroglobulin OS=Bos taurus GN=A2M PE=1 SV=2	4633	168953	346	346	77	77		-1		15688	7237	1	1	1	726.3	2175.88	3	2175.89	-0.0168	1	65.48	4.1e-06	K	YRNPSNCYGEESNAVCEK	F	AA
4	3::Q7SIH1	Alpha-2-macroglobulin OS=Bos taurus GN=A2M PE=1 SV=2	4633	168953	346	346	77	77		-1		15689	7126	1	1	1	726.305	2175.89	3	2175.89	-0.003	1	67.05	4.1e-06	K	YRNPSNCYGEESNAVCEK	F	AA
4	3::Q7SIH1	Alpha-2-macroglobulin OS=Bos taurus GN=A2M PE=1 SV=2	4633	168953	346	346	77	77		-1		15698	7064	1	1	1	726.633	2176.88	3	2176.88	-0.0029	1	27.23	0.028	K	YRNPSNCYGEESNAVCEK	F	AA
4	3::Q7SIH1	Alpha-2-macroglobulin OS=Bos taurus GN=A2M PE=1 SV=2	4633	168953	346	346	77	77		-1		15699	7596	1	1	1	726.636	2176.89	3	2176.88	0.0065	1	79.71	2e-07	K	YRNPSNCYGEESNAVCEK	F	AA
4	3::Q7SIH1	Alpha-2-macroglobulin OS=Bos taurus GN=A2M PE=1 SV=2	4633	168953	346	346	77	77		-1		16173	17743	1	1	1	742.657	2224.95	3	2224.97	-0.0174	0	55.7	9.5e-05	R	NTQNLLQMPYGCGEQNMAR	F	AA
4	3::Q7SIH1	Alpha-2-macroglobulin OS=Bos taurus GN=A2M PE=1 SV=2	4633	168953	346	346	77	77		-1		16175	17745	1	1	1	1113.48	2224.95	2	2224.97	-0.0114	0	27.85	0.066	R	NTQNLLQMPYGCGEQNMAR	F	AA
4	3::Q7SIH1	Alpha-2-macroglobulin OS=Bos taurus GN=A2M PE=1 SV=2	4633	168953	346	346	77	77		-1		16514	12414	1	1	1	754.681	2261.02	3	2261.03	-0.0129	1	63.74	3.6e-05	R	NRDFVHFDDTSEPPTETVR	K	AA
4	3::Q7SIH1	Alpha-2-macroglobulin OS=Bos taurus GN=A2M PE=1 SV=2	4633	168953	346	346	77	77		-1		16515	12401	1	1	1	566.264	2261.03	4	2261.03	-0.0081	1	31.67	0.06	R	NRDFVHFDDTSEPPTETVR	K	AA
4	3::Q7SIH1	Alpha-2-macroglobulin OS=Bos taurus GN=A2M PE=1 SV=2	4633	168953	346	346	77	77		-1		16516	12654	1	1	1	754.684	2261.03	3	2261.03	-0.0041	1	57.89	0.00015	R	NRDFVHFDDTSEPPTETVR	K	AA
4	3::Q7SIH1	Alpha-2-macroglobulin OS=Bos taurus GN=A2M PE=1 SV=2	4633	168953	346	346	77	77		-1		16517	12644	1	1	1	566.265	2261.03	4	2261.03	-0.0037	1	38.8	0.012	R	NRDFVHFDDTSEPPTETVR	K	AA
4	3::Q7SIH1	Alpha-2-macroglobulin OS=Bos taurus GN=A2M PE=1 SV=2	4633	168953	346	346	77	77		-1		16518	12778	1	1	1	566.265	2261.03	4	2261.03	-0.002	1	37.7	0.016	R	NRDFVHFDDTSEPPTETVR	K	AA
4	3::Q7SIH1	Alpha-2-macroglobulin OS=Bos taurus GN=A2M PE=1 SV=2	4633	168953	346	346	77	77		-1		16519	12534	1	1	1	754.685	2261.03	3	2261.03	-0.0016	1	76.25	2.2e-06	R	NRDFVHFDDTSEPPTETVR	K	AA
4	3::Q7SIH1	Alpha-2-macroglobulin OS=Bos taurus GN=A2M PE=1 SV=2	4633	168953	346	346	77	77		-1		16520	12525	1	1	1	566.266	2261.03	4	2261.03	-0.0001	1	55.66	0.00026	R	NRDFVHFDDTSEPPTETVR	K	AA
4	3::Q7SIH1	Alpha-2-macroglobulin OS=Bos taurus GN=A2M PE=1 SV=2	4633	168953	346	346	77	77		-1		16547	12784	1	1	1	755.351	2263.03	3	2263	0.0292	1	24.33	0.35	R	NRDFVHFDDTSEPPTETVR	K	AA
4	3::Q7SIH1	Alpha-2-macroglobulin OS=Bos taurus GN=A2M PE=1 SV=2	4633	168953	346	346	77	77		-1		16797	7469	1	1	1	572.031	2284.1	4	2284.1	-0.0026	0	43.72	0.005	R	HFPPAAATDTAADAHDPARPGAK	V	AA
4	3::Q7SIH1	Alpha-2-macroglobulin OS=Bos taurus GN=A2M PE=1 SV=2	4633	168953	346	346	77	77		-1		16798	8042	1	1	1	457.827	2284.1	5	2284.1	-0.0022	0	37.27	0.022	R	HFPPAAATDTAADAHDPARPGAK	V	AA
4	3::Q7SIH1	Alpha-2-macroglobulin OS=Bos taurus GN=A2M PE=1 SV=2	4633	168953	346	346	77	77		-1		16799	7362	1	1	1	572.032	2284.1	4	2284.1	-0.0016	0	47.57	0.0021	R	HFPPAAATDTAADAHDPARPGAK	V	AA
4	3::Q7SIH1	Alpha-2-macroglobulin OS=Bos taurus GN=A2M PE=1 SV=2	4633	168953	346	346	77	77		-1		16800	8172	1	1	1	572.032	2284.1	4	2284.1	-0.0009	0	45.61	0.0032	R	HFPPAAATDTAADAHDPARPGAK	V	AA
4	3::Q7SIH1	Alpha-2-macroglobulin OS=Bos taurus GN=A2M PE=1 SV=2	4633	168953	346	346	77	77		-1		16801	8380	1	1	1	572.032	2284.1	4	2284.1	-0.0009	0	50.69	0.001	R	HFPPAAATDTAADAHDPARPGAK	V	AA
4	3::Q7SIH1	Alpha-2-macroglobulin OS=Bos taurus GN=A2M PE=1 SV=2	4633	168953	346	346	77	77		-1		16802	7253	1	1	1	572.032	2284.1	4	2284.1	-0.0006	0	48.07	0.0018	R	HFPPAAATDTAADAHDPARPGAK	V	AA
4	3::Q7SIH1	Alpha-2-macroglobulin OS=Bos taurus GN=A2M PE=1 SV=2	4633	168953	346	346	77	77		-1		16803	8055	1	1	1	572.032	2284.1	4	2284.1	-0.0006	0	41.13	0.0091	R	HFPPAAATDTAADAHDPARPGAK	V	AA
4	3::Q7SIH1	Alpha-2-macroglobulin OS=Bos taurus GN=A2M PE=1 SV=2	4633	168953	346	346	77	77		-1		16805	7149	1	1	1	572.032	2284.1	4	2284.1	-0.0001	0	31.84	0.077	R	HFPPAAATDTAADAHDPARPGAK	V	AA
4	3::Q7SIH1	Alpha-2-macroglobulin OS=Bos taurus GN=A2M PE=1 SV=2	4633	168953	346	346	77	77		-1		16806	8597	1	1	1	572.032	2284.1	4	2284.1	0.0003	0	42.64	0.0065	R	HFPPAAATDTAADAHDPARPGAK	V	AA
4	3::Q7SIH1	Alpha-2-macroglobulin OS=Bos taurus GN=A2M PE=1 SV=2	4633	168953	346	346	77	77		-1		16807	8493	1	1	1	572.032	2284.1	4	2284.1	0.0003	0	45.63	0.0032	R	HFPPAAATDTAADAHDPARPGAK	V	AA
4	3::Q7SIH1	Alpha-2-macroglobulin OS=Bos taurus GN=A2M PE=1 SV=2	4633	168953	346	346	77	77		-1		16808	8284	1	1	1	572.032	2284.1	4	2284.1	0.0008	0	38.84	0.016	R	HFPPAAATDTAADAHDPARPGAK	V	AA
4	3::Q7SIH1	Alpha-2-macroglobulin OS=Bos taurus GN=A2M PE=1 SV=2	4633	168953	346	346	77	77		-1		17049	5852	1	1	1	577.251	2304.98	4	2304.97	0.0019	2	26.78	0.077	R	KYRNPSNCYGEESNAVCEK	F	AA
4	3::Q7SIH1	Alpha-2-macroglobulin OS=Bos taurus GN=A2M PE=1 SV=2	4633	168953	346	346	77	77		-1		17055	5717	1	1	1	577.501	2305.97	4	2305.96	0.0169	2	23.05	0.16	R	KYRNPSNCYGEESNAVCEK	F	AA
4	3::Q7SIH1	Alpha-2-macroglobulin OS=Bos taurus GN=A2M PE=1 SV=2	4633	168953	346	346	77	77		-1		17175	25243	1	1	1	773.734	2318.18	3	2318.19	-0.0132	0	45.77	0.0032	R	GYIFIDEAHITEALTWLAQK	Q	AA
4	3::Q7SIH1	Alpha-2-macroglobulin OS=Bos taurus GN=A2M PE=1 SV=2	4633	168953	346	346	77	77		-1		17660	10378	1	1	1	598.286	2389.11	4	2389.13	-0.0157	2	30.6	0.099	R	NRDFVHFDDTSEPPTETVRK	Y	AA
4	3::Q7SIH1	Alpha-2-macroglobulin OS=Bos taurus GN=A2M PE=1 SV=2	4633	168953	346	346	77	77		-1		17663	10491	1	1	1	598.29	2389.13	4	2389.13	0.0029	2	45.32	0.0037	R	NRDFVHFDDTSEPPTETVRK	Y	AA
4	3::Q7SIH1	Alpha-2-macroglobulin OS=Bos taurus GN=A2M PE=1 SV=2	4633	168953	346	346	77	77		-1		17665	10597	1	1	1	598.294	2389.15	4	2389.13	0.0158	2	35.23	0.039	R	NRDFVHFDDTSEPPTETVRK	Y	AA
4	3::Q7SIH1	Alpha-2-macroglobulin OS=Bos taurus GN=A2M PE=1 SV=2	4633	168953	346	346	77	77		-1		17673	10369	1	1	1	598.541	2390.14	4	2390.11	0.0213	2	27.48	0.22	R	NRDFVHFDDTSEPPTETVRK	Y	AA
4	3::Q7SIH1	Alpha-2-macroglobulin OS=Bos taurus GN=A2M PE=1 SV=2	4633	168953	346	346	77	77		-1		17935	20941	1	1	1	807.398	2419.17	3	2419.17	-0.001	1	69.22	1.6e-05	K	KDEFPFALEVQTLPQTCDGPK	A	AA
4	3::Q7SIH1	Alpha-2-macroglobulin OS=Bos taurus GN=A2M PE=1 SV=2	4633	168953	346	346	77	77		-1		17936	21554	1	1	1	807.4	2419.18	3	2419.17	0.0051	1	53.21	0.00064	K	KDEFPFALEVQTLPQTCDGPK	A	AA
4	3::Q7SIH1	Alpha-2-macroglobulin OS=Bos taurus GN=A2M PE=1 SV=2	4633	168953	346	346	77	77		-1		17937	20823	1	1	1	807.4	2419.18	3	2419.17	0.0064	1	79.22	1.6e-06	K	KDEFPFALEVQTLPQTCDGPK	A	AA
4	3::Q7SIH1	Alpha-2-macroglobulin OS=Bos taurus GN=A2M PE=1 SV=2	4633	168953	346	346	77	77		-1		18843	16768	1	1	1	835.395	2503.16	3	2503.19	-0.0236	0	55.26	0.00033	K	QQNCQGGFSSTQDTVVALHALSR	Y	AA
4	3::Q7SIH1	Alpha-2-macroglobulin OS=Bos taurus GN=A2M PE=1 SV=2	4633	168953	346	346	77	77		-1		18844	19499	1	1	1	835.399	2503.18	3	2503.19	-0.0108	0	91.58	8.4e-08	K	QQNCQGGFSSTQDTVVALHALSR	Y	AA
4	3::Q7SIH1	Alpha-2-macroglobulin OS=Bos taurus GN=A2M PE=1 SV=2	4633	168953	346	346	77	77		-1		18845	16227	1	1	1	626.803	2503.18	4	2503.19	-0.0032	0	58.27	0.00019	K	QQNCQGGFSSTQDTVVALHALSR	Y	AA
4	3::Q7SIH1	Alpha-2-macroglobulin OS=Bos taurus GN=A2M PE=1 SV=2	4633	168953	346	346	77	77		-1		18847	16296	1	1	1	835.41	2503.21	3	2503.19	0.0221	0	73.43	6.1e-06	K	QQNCQGGFSSTQDTVVALHALSR	Y	AA
4	3::Q7SIH1	Alpha-2-macroglobulin OS=Bos taurus GN=A2M PE=1 SV=2	4633	168953	346	346	77	77		-1		18852	17329	1	1	1	835.732	2504.17	3	2504.17	0.0031	0	73.21	5.7e-06	K	QQNCQGGFSSTQDTVVALHALSR	Y	AA
4	3::Q7SIH1	Alpha-2-macroglobulin OS=Bos taurus GN=A2M PE=1 SV=2	4633	168953	346	346	77	77		-1		18853	16169	1	1	1	835.741	2504.2	3	2504.17	0.0291	0	86.91	2.7e-07	K	QQNCQGGFSSTQDTVVALHALSR	Y	AA
4	3::Q7SIH1	Alpha-2-macroglobulin OS=Bos taurus GN=A2M PE=1 SV=2	4633	168953	346	346	77	77		-1		18856	17260	1	1	1	836.063	2505.17	3	2505.16	0.0126	0	62.85	5.9e-05	K	QQNCQGGFSSTQDTVVALHALSR	Y	AA
4	3::Q7SIH1	Alpha-2-macroglobulin OS=Bos taurus GN=A2M PE=1 SV=2	4633	168953	346	346	77	77		-1		18858	20051	1	1	1	1254.03	2506.04	2	2506.05	-0.0089	0	124.22	9.8e-12	K	VYDYYETDEFAVAEYSAPCSK	D	AA
4	3::Q7SIH1	Alpha-2-macroglobulin OS=Bos taurus GN=A2M PE=1 SV=2	4633	168953	346	346	77	77		-1		18859	20045	1	1	1	836.355	2506.04	3	2506.05	-0.0087	0	71.24	1.9e-06	K	VYDYYETDEFAVAEYSAPCSK	D	AA
4	3::Q7SIH1	Alpha-2-macroglobulin OS=Bos taurus GN=A2M PE=1 SV=2	4633	168953	346	346	77	77		-1		18860	20145	1	1	1	836.356	2506.05	3	2506.05	-0.0067	0	56.17	6.4e-05	K	VYDYYETDEFAVAEYSAPCSK	D	AA
4	3::Q7SIH1	Alpha-2-macroglobulin OS=Bos taurus GN=A2M PE=1 SV=2	4633	168953	346	346	77	77		-1		19409	24924	1	1	1	646.083	2580.3	4	2580.3	-0.002	1	53.22	0.00054	R	SLFTDVVAEKDLFHCVSFTLPR	S	AA
4	3::Q7SIH1	Alpha-2-macroglobulin OS=Bos taurus GN=A2M PE=1 SV=2	4633	168953	346	346	77	77		-1		19410	24804	1	1	1	646.083	2580.3	4	2580.3	-0.001	1	59.56	0.00013	R	SLFTDVVAEKDLFHCVSFTLPR	S	AA
4	3::Q7SIH1	Alpha-2-macroglobulin OS=Bos taurus GN=A2M PE=1 SV=2	4633	168953	346	346	77	77		-1		19411	24790	1	1	1	861.109	2580.3	3	2580.3	-0.0002	1	53.31	0.00054	R	SLFTDVVAEKDLFHCVSFTLPR	S	AA
4	3::Q7SIH1	Alpha-2-macroglobulin OS=Bos taurus GN=A2M PE=1 SV=2	4633	168953	346	346	77	77		-1		19412	25037	1	1	1	646.084	2580.31	4	2580.3	0.0012	1	58.93	0.00014	R	SLFTDVVAEKDLFHCVSFTLPR	S	AA
4	3::Q7SIH1	Alpha-2-macroglobulin OS=Bos taurus GN=A2M PE=1 SV=2	4633	168953	346	346	77	77		-1		19413	24919	1	1	1	861.109	2580.31	3	2580.3	0.0012	1	67.18	2.1e-05	R	SLFTDVVAEKDLFHCVSFTLPR	S	AA
4	3::Q7SIH1	Alpha-2-macroglobulin OS=Bos taurus GN=A2M PE=1 SV=2	4633	168953	346	346	77	77		-1		19499	14320	1	1	1	864.789	2591.35	3	2591.35	-0.0029	0	52.92	0.00044	K	NEESLVFVQTDKPIYKPEQTVK	F	AA
4	3::Q7SIH1	Alpha-2-macroglobulin OS=Bos taurus GN=A2M PE=1 SV=2	4633	168953	346	346	77	77		-1		19500	14345	1	1	1	648.844	2591.35	4	2591.35	-0.0017	0	45.2	0.0025	K	NEESLVFVQTDKPIYKPEQTVK	F	AA
4	3::Q7SIH1	Alpha-2-macroglobulin OS=Bos taurus GN=A2M PE=1 SV=2	4633	168953	346	346	77	77		-1		19501	14222	1	1	1	648.844	2591.35	4	2591.35	-0.0014	0	51.62	0.00057	K	NEESLVFVQTDKPIYKPEQTVK	F	AA
4	3::Q7SIH1	Alpha-2-macroglobulin OS=Bos taurus GN=A2M PE=1 SV=2	4633	168953	346	346	77	77		-1		19502	14204	1	1	1	864.795	2591.36	3	2591.35	0.0138	0	35.47	0.02	K	NEESLVFVQTDKPIYKPEQTVK	F	AA
4	3::Q7SIH1	Alpha-2-macroglobulin OS=Bos taurus GN=A2M PE=1 SV=2	4633	168953	346	346	77	77		-1		20484	25253	1	1	1	926.84	2777.5	3	2777.49	0.0082	0	33.22	0.021	R	IVLLDESFHPLNELVPLVYVEDPK	G	AA
4	3::Q7SIH1	Alpha-2-macroglobulin OS=Bos taurus GN=A2M PE=1 SV=2	4633	168953	346	346	77	77		-1		21194	25354	1	1	1	974.521	2920.54	3	2920.53	0.0147	0	55.83	0.00016	K	IITILEEEVQVSVCGLYTYGKPVPGR	V	AA
4	3::Q7SIH1	Alpha-2-macroglobulin OS=Bos taurus GN=A2M PE=1 SV=2	4633	168953	346	346	77	77		-1		21196	25400	1	1	1	974.522	2920.54	3	2920.53	0.0187	0	32.62	0.032	K	IITILEEEVQVSVCGLYTYGKPVPGR	V	AA
4	3::Q7SIH1	Alpha-2-macroglobulin OS=Bos taurus GN=A2M PE=1 SV=2	4633	168953	346	346	77	77		-1		21197	25296	1	1	1	731.144	2920.55	4	2920.53	0.0215	0	31.5	0.04	K	IITILEEEVQVSVCGLYTYGKPVPGR	V	AA
4	3::Q7SIH1	Alpha-2-macroglobulin OS=Bos taurus GN=A2M PE=1 SV=2	4633	168953	346	346	77	77		-1		21234	25271	1	1	1	976.534	2926.58	3	2926.58	-0.005	0	54.91	0.00013	R	AVDQSVLLMRPEAELSAATVYNLLPVK	D	AA
4	3::Q7SIH1	Alpha-2-macroglobulin OS=Bos taurus GN=A2M PE=1 SV=2	4633	168953	346	346	77	77		-1		21237	25358	1	1	1	976.87	2927.59	3	2927.57	0.019	0	33.64	0.017	R	AVDQSVLLMRPEAELSAATVYNLLPVK	D	AA
4	3::Q7SIH1	Alpha-2-macroglobulin OS=Bos taurus GN=A2M PE=1 SV=2	4633	168953	346	346	77	77		-1		22280	25361	1	1	1	777.169	3104.65	4	3104.65	-0.0087	1	21.51	0.41	R	IVLLDESFHPLNELVPLVYVEDPKGNR	I	AA
4	3::Q7SIH1	Alpha-2-macroglobulin OS=Bos taurus GN=A2M PE=1 SV=2	4633	168953	346	346	77	77		-1		22281	25915	1	1	1	777.17	3104.65	4	3104.65	-0.0023	1	26.83	0.11	R	IVLLDESFHPLNELVPLVYVEDPKGNR	I	AA
4	3::Q7SIH1	Alpha-2-macroglobulin OS=Bos taurus GN=A2M PE=1 SV=2	4633	168953	346	346	77	77		-1		22283	25269	1	1	1	777.172	3104.66	4	3104.65	0.004	1	28.42	0.068	R	IVLLDESFHPLNELVPLVYVEDPKGNR	I	AA
4	3::Q7SIH1	Alpha-2-macroglobulin OS=Bos taurus GN=A2M PE=1 SV=2	4633	168953	346	346	77	77		-1		22295	25410	1	1	1	777.421	3105.66	4	3105.64	0.0178	1	23.5	0.23	R	IVLLDESFHPLNELVPLVYVEDPKGNR	I	AA
4	3::Q7SIH1	Alpha-2-macroglobulin OS=Bos taurus GN=A2M PE=1 SV=2	4633	168953	346	346	77	77		-1		22296	26090	1	1	1	777.422	3105.66	4	3105.64	0.0208	1	20.69	0.43	R	IVLLDESFHPLNELVPLVYVEDPKGNR	I	AA
4	3::Q7SIH1	Alpha-2-macroglobulin OS=Bos taurus GN=A2M PE=1 SV=2	4633	168953	346	346	77	77		-1		22297	25830	1	1	1	777.422	3105.66	4	3105.64	0.0215	1	22.94	0.25	R	IVLLDESFHPLNELVPLVYVEDPKGNR	I	AA
4	3::Q7SIH1	Alpha-2-macroglobulin OS=Bos taurus GN=A2M PE=1 SV=2	4633	168953	346	346	77	77		-1		22857	24655	1	1	1	644.534	3217.63	5	3217.64	-0.0123	1	47.81	0.0019	R	APSAEVEMTAYVILAHVTAQPAPNPEDLKR	A	AA
4	3::Q7SIH1	Alpha-2-macroglobulin OS=Bos taurus GN=A2M PE=1 SV=2	4633	168953	346	346	77	77		-1		22858	24665	1	1	1	1073.55	3217.63	3	3217.64	-0.0121	1	33.62	0.049	R	APSAEVEMTAYVILAHVTAQPAPNPEDLKR	A	AA
4	3::Q7SIH1	Alpha-2-macroglobulin OS=Bos taurus GN=A2M PE=1 SV=2	4633	168953	346	346	77	77		-1		22859	24763	1	1	1	805.419	3217.65	4	3217.64	0.0016	1	75.3	3e-06	R	APSAEVEMTAYVILAHVTAQPAPNPEDLKR	A	AA
4	3::Q7SIH1	Alpha-2-macroglobulin OS=Bos taurus GN=A2M PE=1 SV=2	4633	168953	346	346	77	77		-1		22860	24882	1	1	1	805.419	3217.65	4	3217.64	0.0026	1	58.61	0.00014	R	APSAEVEMTAYVILAHVTAQPAPNPEDLKR	A	AA
4	3::Q7SIH1	Alpha-2-macroglobulin OS=Bos taurus GN=A2M PE=1 SV=2	4633	168953	346	346	77	77		-1		22861	24782	1	1	1	644.537	3217.65	5	3217.64	0.0032	1	63.38	4.6e-05	R	APSAEVEMTAYVILAHVTAQPAPNPEDLKR	A	AA
4	3::Q7SIH1	Alpha-2-macroglobulin OS=Bos taurus GN=A2M PE=1 SV=2	4633	168953	346	346	77	77		-1		22862	24783	1	1	1	1073.57	3217.67	3	3217.64	0.0296	1	28.59	0.11	R	APSAEVEMTAYVILAHVTAQPAPNPEDLKR	A	AA
4	3::Q7SIH1	Alpha-2-macroglobulin OS=Bos taurus GN=A2M PE=1 SV=2	4633	168953	346	346	77	77		-1		22864	24641	1	1	1	805.667	3218.64	4	3218.63	0.0098	1	64.52	3.7e-05	R	APSAEVEMTAYVILAHVTAQPAPNPEDLKR	A	AA
4	3::Q7SIH1	Alpha-2-macroglobulin OS=Bos taurus GN=A2M PE=1 SV=2	4633	168953	346	346	77	77		-1		22919	15607	1	1	1	647.555	3232.74	5	3232.76	-0.0197	1	30.01	0.036	R	TTVLVKNEESLVFVQTDKPIYKPEQTVK	F	AA
4	3::Q7SIH1	Alpha-2-macroglobulin OS=Bos taurus GN=A2M PE=1 SV=2	4633	168953	346	346	77	77		-1		22920	24431	1	1	1	809.192	3232.74	4	3232.76	-0.0188	1	20.33	0.33	R	TTVLVKNEESLVFVQTDKPIYKPEQTVK	F	AA
4	3::Q7SIH1	Alpha-2-macroglobulin OS=Bos taurus GN=A2M PE=1 SV=2	4633	168953	346	346	77	77		-1		22922	15602	1	1	1	809.195	3232.75	4	3232.76	-0.0098	1	34.52	0.011	R	TTVLVKNEESLVFVQTDKPIYKPEQTVK	F	AA
4	3::Q7SIH1	Alpha-2-macroglobulin OS=Bos taurus GN=A2M PE=1 SV=2	4633	168953	346	346	77	77		-1		22923	15289	1	1	1	647.558	3232.75	5	3232.76	-0.0084	1	30.43	0.028	R	TTVLVKNEESLVFVQTDKPIYKPEQTVK	F	AA
4	3::Q7SIH1	Alpha-2-macroglobulin OS=Bos taurus GN=A2M PE=1 SV=2	4633	168953	346	346	77	77		-1		22924	15388	1	1	1	809.196	3232.75	4	3232.76	-0.0054	1	47.07	0.00057	R	TTVLVKNEESLVFVQTDKPIYKPEQTVK	F	AA
4	3::Q7SIH1	Alpha-2-macroglobulin OS=Bos taurus GN=A2M PE=1 SV=2	4633	168953	346	346	77	77		-1		22926	15397	1	1	1	647.559	3232.76	5	3232.76	-0.0002	1	37.53	0.0046	R	TTVLVKNEESLVFVQTDKPIYKPEQTVK	F	AA
4	3::Q7SIH1	Alpha-2-macroglobulin OS=Bos taurus GN=A2M PE=1 SV=2	4633	168953	346	346	77	77		-1		22927	15277	1	1	1	809.199	3232.77	4	3232.76	0.0078	1	31.09	0.018	R	TTVLVKNEESLVFVQTDKPIYKPEQTVK	F	AA
4	3::Q7SIH1	Alpha-2-macroglobulin OS=Bos taurus GN=A2M PE=1 SV=2	4633	168953	346	346	77	77		-1		22928	15485	1	1	1	809.199	3232.77	4	3232.76	0.0088	1	50.56	0.00019	R	TTVLVKNEESLVFVQTDKPIYKPEQTVK	F	AA
4	3::Q7SIH1	Alpha-2-macroglobulin OS=Bos taurus GN=A2M PE=1 SV=2	4633	168953	346	346	77	77		-1		22933	24709	1	1	1	809.414	3233.63	4	3233.64	-0.0133	1	40.29	0.011	R	APSAEVEMTAYVILAHVTAQPAPNPEDLKR	A	AA
4	3::Q7SIH1	Alpha-2-macroglobulin OS=Bos taurus GN=A2M PE=1 SV=2	4633	168953	346	346	77	77		-1		22934	23491	1	1	1	809.415	3233.63	4	3233.64	-0.0097	1	42.01	0.0073	R	APSAEVEMTAYVILAHVTAQPAPNPEDLKR	A	AA
4	3::Q7SIH1	Alpha-2-macroglobulin OS=Bos taurus GN=A2M PE=1 SV=2	4633	168953	346	346	77	77		-1		22935	23727	1	1	1	809.415	3233.63	4	3233.64	-0.0068	1	59.55	0.00013	R	APSAEVEMTAYVILAHVTAQPAPNPEDLKR	A	AA
4	3::Q7SIH1	Alpha-2-macroglobulin OS=Bos taurus GN=A2M PE=1 SV=2	4633	168953	346	346	77	77		-1		22938	16105	1	1	1	809.442	3233.74	4	3233.74	-0.0045	1	41.77	0.0024	R	TTVLVKNEESLVFVQTDKPIYKPEQTVK	F	AA
4	3::Q7SIH1	Alpha-2-macroglobulin OS=Bos taurus GN=A2M PE=1 SV=2	4633	168953	346	346	77	77		-1		22940	15857	1	1	1	809.446	3233.75	4	3233.74	0.0094	1	24.12	0.11	R	TTVLVKNEESLVFVQTDKPIYKPEQTVK	F	AA
4	3::Q7SIH1	Alpha-2-macroglobulin OS=Bos taurus GN=A2M PE=1 SV=2	4633	168953	346	346	77	77		-1		22941	15495	1	1	1	647.759	3233.76	5	3233.74	0.0138	1	34.47	0.0094	R	TTVLVKNEESLVFVQTDKPIYKPEQTVK	F	AA
4	3::Q7SIH1	Alpha-2-macroglobulin OS=Bos taurus GN=A2M PE=1 SV=2	4633	168953	346	346	77	77		-1		22942	15726	1	1	1	809.448	3233.76	4	3233.74	0.0206	1	25.72	0.064	R	TTVLVKNEESLVFVQTDKPIYKPEQTVK	F	AA
4	3::Q7SIH1	Alpha-2-macroglobulin OS=Bos taurus GN=A2M PE=1 SV=2	4633	168953	346	346	77	77		-1		22947	16085	1	1	1	647.956	3234.75	5	3234.73	0.0176	1	23.74	0.14	R	TTVLVKNEESLVFVQTDKPIYKPEQTVK	F	AA
4	3::Q7SIH1	Alpha-2-macroglobulin OS=Bos taurus GN=A2M PE=1 SV=2	4633	168953	346	346	77	77		-1		22967	18695	1	1	1	541.117	3240.66	6	3240.64	0.0177	1	22.51	0.49	R	TEVLTSLYEEAVKEDNTIHWTRPQKPR	L	AA
4	3::Q7SIH1	Alpha-2-macroglobulin OS=Bos taurus GN=A2M PE=1 SV=2	4633	168953	346	346	77	77		-1		23042	20894	1	1	1	814.142	3252.54	4	3252.54	-0.0051	1	39.98	0.013	R	VSVQLEASPAFLAVPEKEQETYCICGNGR	Q	AA
4	3::Q7SIH1	Alpha-2-macroglobulin OS=Bos taurus GN=A2M PE=1 SV=2	4633	168953	346	346	77	77		-1		23043	20515	1	1	1	1085.19	3252.54	3	3252.54	-0.0002	1	42.01	0.0084	R	VSVQLEASPAFLAVPEKEQETYCICGNGR	Q	AA
4	3::Q7SIH1	Alpha-2-macroglobulin OS=Bos taurus GN=A2M PE=1 SV=2	4633	168953	346	346	77	77		-1		23044	20897	1	1	1	1085.19	3252.54	3	3252.54	0.0016	1	42.76	0.0071	R	VSVQLEASPAFLAVPEKEQETYCICGNGR	Q	AA
4	3::Q7SIH1	Alpha-2-macroglobulin OS=Bos taurus GN=A2M PE=1 SV=2	4633	168953	346	346	77	77		-1		23045	21008	1	1	1	814.144	3252.55	4	3252.54	0.002	1	25.57	0.38	R	VSVQLEASPAFLAVPEKEQETYCICGNGR	Q	AA
4	3::Q7SIH1	Alpha-2-macroglobulin OS=Bos taurus GN=A2M PE=1 SV=2	4633	168953	346	346	77	77		-1		23047	20523	1	1	1	814.149	3252.57	4	3252.54	0.025	1	33.04	0.068	R	VSVQLEASPAFLAVPEKEQETYCICGNGR	Q	AA
4	3::Q7SIH1	Alpha-2-macroglobulin OS=Bos taurus GN=A2M PE=1 SV=2	4633	168953	346	346	77	77		-1		23761	18025	1	1	1	845.659	3378.6	4	3378.6	0.0076	0	43.54	0.0055	R	SGTHTLPVEQGDMQGHFSMSVPVESDIAPVAR	L	AA
4	3::Q7SIH1	Alpha-2-macroglobulin OS=Bos taurus GN=A2M PE=1 SV=2	4633	168953	346	346	77	77		-1		23763	18040	1	1	1	1127.21	3378.61	3	3378.6	0.01	0	42.46	0.0071	R	SGTHTLPVEQGDMQGHFSMSVPVESDIAPVAR	L	AA
4	3::Q7SIH1	Alpha-2-macroglobulin OS=Bos taurus GN=A2M PE=1 SV=2	4633	168953	346	346	77	77		-1		23764	18154	1	1	1	845.661	3378.62	4	3378.6	0.0179	0	54.51	0.00044	R	SGTHTLPVEQGDMQGHFSMSVPVESDIAPVAR	L	AA
4	3::Q7SIH1	Alpha-2-macroglobulin OS=Bos taurus GN=A2M PE=1 SV=2	4633	168953	346	346	77	77		-1		23765	18594	1	1	1	845.664	3378.63	4	3378.6	0.0308	0	25.57	0.35	R	SGTHTLPVEQGDMQGHFSMSVPVESDIAPVAR	L	AA
4	3::Q7SIH1	Alpha-2-macroglobulin OS=Bos taurus GN=A2M PE=1 SV=2	4633	168953	346	346	77	77		-1		23846	17001	1	1	1	849.654	3394.59	4	3394.59	-0.0054	0	55.06	0.00039	R	SGTHTLPVEQGDMQGHFSMSVPVESDIAPVAR	L	AA
4	3::Q7SIH1	Alpha-2-macroglobulin OS=Bos taurus GN=A2M PE=1 SV=2	4633	168953	346	346	77	77		-1		23847	16878	1	1	1	849.655	3394.59	4	3394.59	-0.0029	0	54.65	0.00043	R	SGTHTLPVEQGDMQGHFSMSVPVESDIAPVAR	L	AA
4	3::Q7SIH1	Alpha-2-macroglobulin OS=Bos taurus GN=A2M PE=1 SV=2	4633	168953	346	346	77	77		-1		23848	17121	1	1	1	849.895	3395.55	4	3395.58	-0.0253	0	26.69	0.22	R	SGTHTLPVEQGDMQGHFSMSVPVESDIAPVAR	L	AA
4	3::Q7SIH1	Alpha-2-macroglobulin OS=Bos taurus GN=A2M PE=1 SV=2	4633	168953	346	346	77	77		-1		23849	15930	1	1	1	849.905	3395.59	4	3395.58	0.0141	0	49.3	0.0015	R	SGTHTLPVEQGDMQGHFSMSVPVESDIAPVAR	L	AA
4	3::Q7SIH1	Alpha-2-macroglobulin OS=Bos taurus GN=A2M PE=1 SV=2	4633	168953	346	346	77	77		-1		23850	16495	1	1	1	849.906	3395.59	4	3395.58	0.0172	0	36.67	0.028	R	SGTHTLPVEQGDMQGHFSMSVPVESDIAPVAR	L	AA
4	3::Q7SIH1	Alpha-2-macroglobulin OS=Bos taurus GN=A2M PE=1 SV=2	4633	168953	346	346	77	77		-1		23851	16203	1	1	1	849.907	3395.6	4	3395.58	0.0226	0	25.16	0.4	R	SGTHTLPVEQGDMQGHFSMSVPVESDIAPVAR	L	AA
4	3::Q7SIH1	Alpha-2-macroglobulin OS=Bos taurus GN=A2M PE=1 SV=2	4633	168953	346	346	77	77		-1		23852	16328	1	1	1	849.908	3395.6	4	3395.58	0.0265	0	33.03	0.065	R	SGTHTLPVEQGDMQGHFSMSVPVESDIAPVAR	L	AA
4	3::Q7SIH1	Alpha-2-macroglobulin OS=Bos taurus GN=A2M PE=1 SV=2	4633	168953	346	346	77	77		-1		23862	16079	1	1	1	680.157	3395.75	5	3395.76	-0.0091	2	24.23	0.32	R	RTEVLTSLYEEAVKEDNTIHWTRPQKPR	L	AA
4	3::Q7SIH1	Alpha-2-macroglobulin OS=Bos taurus GN=A2M PE=1 SV=2	4633	168953	346	346	77	77		-1		23863	17424	1	1	1	680.157	3395.75	5	3395.76	-0.0091	2	25.68	0.23	R	RTEVLTSLYEEAVKEDNTIHWTRPQKPR	L	AA
4	3::Q7SIH1	Alpha-2-macroglobulin OS=Bos taurus GN=A2M PE=1 SV=2	4633	168953	346	346	77	77		-1		23954	14654	1	1	1	853.907	3411.6	4	3411.57	0.0287	0	31.45	0.088	R	SGTHTLPVEQGDMQGHFSMSVPVESDIAPVAR	L	AA
4	3::Q7SIH1	Alpha-2-macroglobulin OS=Bos taurus GN=A2M PE=1 SV=2	4633	168953	346	346	77	77		-1		24129	25252	1	1	1	1151.57	3451.7	3	3451.69	0.0032	0	25.61	0.34	R	IAQWQNLEVENGLQQLTFPLSSEPFQGSYK	V	AA	emPAI	23.71
5	3::A0A140T897	Serum albumin OS=Bos taurus GN=ALB PE=3 SV=1	4580	71274	680	680	75	75		-1		148	10164	1	1	0	395.239	788.463	2	788.464	-0.0016	0	46.43	0.00047	K	LVTDLTK	V	AA
5	3::A0A140T897	Serum albumin OS=Bos taurus GN=ALB PE=3 SV=1	4580	71274	680	680	75	75		-1		149	9562	1	1	0	395.239	788.463	2	788.464	-0.0008	0	44.85	0.00067	K	LVTDLTK	V	AA
5	3::A0A140T897	Serum albumin OS=Bos taurus GN=ALB PE=3 SV=1	4580	71274	680	680	75	75		-1		150	9720	1	1	0	395.239	788.464	2	788.464	-0.0006	0	45.65	0.00056	K	LVTDLTK	V	AA
5	3::A0A140T897	Serum albumin OS=Bos taurus GN=ALB PE=3 SV=1	4580	71274	680	680	75	75		-1		151	9084	1	1	0	395.239	788.464	2	788.464	-0.0005	0	54.64	7.1e-05	K	LVTDLTK	V	AA
5	3::A0A140T897	Serum albumin OS=Bos taurus GN=ALB PE=3 SV=1	4580	71274	680	680	75	75		-1		152	9974	1	1	0	395.239	788.464	2	788.464	-0.0002	0	33.09	0.01	K	LVTDLTK	V	AA
5	3::A0A140T897	Serum albumin OS=Bos taurus GN=ALB PE=3 SV=1	4580	71274	680	680	75	75		-1		153	8966	1	1	0	395.239	788.464	2	788.464	0	0	54.84	6.8e-05	K	LVTDLTK	V	AA
5	3::A0A140T897	Serum albumin OS=Bos taurus GN=ALB PE=3 SV=1	4580	71274	680	680	75	75		-1		154	9211	1	1	0	395.24	788.465	2	788.464	0.0003	0	41.78	0.0014	K	LVTDLTK	V	AA
5	3::A0A140T897	Serum albumin OS=Bos taurus GN=ALB PE=3 SV=1	4580	71274	680	680	75	75		-1		155	9839	1	1	0	395.24	788.465	2	788.464	0.0006	0	37.42	0.0037	K	LVTDLTK	V	AA
5	3::A0A140T897	Serum albumin OS=Bos taurus GN=ALB PE=3 SV=1	4580	71274	680	680	75	75		-1		156	10727	1	1	0	395.24	788.465	2	788.464	0.0007	0	27.64	0.036	K	LVTDLTK	V	AA
5	3::A0A140T897	Serum albumin OS=Bos taurus GN=ALB PE=3 SV=1	4580	71274	680	680	75	75		-1		157	8851	1	1	0	395.24	788.466	2	788.464	0.0011	0	48.92	0.00026	K	LVTDLTK	V	AA
5	3::A0A140T897	Serum albumin OS=Bos taurus GN=ALB PE=3 SV=1	4580	71274	680	680	75	75		-1		158	8747	1	1	0	395.24	788.466	2	788.464	0.002	0	42.08	0.00076	K	LVTDLTK	V	AA
5	3::A0A140T897	Serum albumin OS=Bos taurus GN=ALB PE=3 SV=1	4580	71274	680	680	75	75		-1		641	4158	1	1	1	424.255	846.495	2	846.496	-0.0009	1	40.74	0.0024	R	LSQKFPK	A	AA
5	3::A0A140T897	Serum albumin OS=Bos taurus GN=ALB PE=3 SV=1	4580	71274	680	680	75	75		-1		642	4394	1	1	1	424.255	846.496	2	846.496	-0.0004	1	41.37	0.0021	R	LSQKFPK	A	AA
5	3::A0A140T897	Serum albumin OS=Bos taurus GN=ALB PE=3 SV=1	4580	71274	680	680	75	75		-1		643	4278	1	1	1	424.255	846.496	2	846.496	-0.0001	1	40.81	0.0024	R	LSQKFPK	A	AA
5	3::A0A140T897	Serum albumin OS=Bos taurus GN=ALB PE=3 SV=1	4580	71274	680	680	75	75		-1		910	6104	1	1	1	449.743	897.471	2	897.474	-0.0027	0	29.68	0.037	R	LCVLHEK	T	AA
5	3::A0A140T897	Serum albumin OS=Bos taurus GN=ALB PE=3 SV=1	4580	71274	680	680	75	75		-1		911	5580	1	1	1	449.744	897.474	2	897.474	-0.0005	0	29.88	0.031	R	LCVLHEK	T	AA
5	3::A0A140T897	Serum albumin OS=Bos taurus GN=ALB PE=3 SV=1	4580	71274	680	680	75	75		-1		912	5676	1	1	1	449.744	897.474	2	897.474	-0.0004	0	30.09	0.029	R	LCVLHEK	T	AA
5	3::A0A140T897	Serum albumin OS=Bos taurus GN=ALB PE=3 SV=1	4580	71274	680	680	75	75		-1		913	5784	1	1	1	449.744	897.474	2	897.474	-0.0004	0	33.34	0.014	R	LCVLHEK	T	AA
5	3::A0A140T897	Serum albumin OS=Bos taurus GN=ALB PE=3 SV=1	4580	71274	680	680	75	75		-1		914	5893	1	1	1	449.745	897.475	2	897.474	0.0006	0	28.98	0.042	R	LCVLHEK	T	AA
5	3::A0A140T897	Serum albumin OS=Bos taurus GN=ALB PE=3 SV=1	4580	71274	680	680	75	75		-1		915	5998	1	1	1	449.745	897.476	2	897.474	0.0021	0	30	0.034	R	LCVLHEK	T	AA
5	3::A0A140T897	Serum albumin OS=Bos taurus GN=ALB PE=3 SV=1	4580	71274	680	680	75	75		-1		1109	9582	1	1	1	461.747	921.48	2	921.481	-0.0005	0	46.59	0.0012	K	AEFVEVTK	L	AA
5	3::A0A140T897	Serum albumin OS=Bos taurus GN=ALB PE=3 SV=1	4580	71274	680	680	75	75		-1		1110	9809	1	1	1	461.747	921.48	2	921.481	-0.0004	0	43.37	0.0025	K	AEFVEVTK	L	AA
5	3::A0A140T897	Serum albumin OS=Bos taurus GN=ALB PE=3 SV=1	4580	71274	680	680	75	75		-1		1111	9695	1	1	1	461.748	921.481	2	921.481	0.0004	0	47.71	0.00093	K	AEFVEVTK	L	AA
5	3::A0A140T897	Serum albumin OS=Bos taurus GN=ALB PE=3 SV=1	4580	71274	680	680	75	75		-1		1128	13363	1	1	0	464.25	926.485	2	926.486	-0.0014	0	30.92	0.03	K	YLYEIAR	R	AA
5	3::A0A140T897	Serum albumin OS=Bos taurus GN=ALB PE=3 SV=1	4580	71274	680	680	75	75		-1		1130	12996	1	1	0	464.25	926.486	2	926.486	0.0003	0	38.16	0.0063	K	YLYEIAR	R	AA
5	3::A0A140T897	Serum albumin OS=Bos taurus GN=ALB PE=3 SV=1	4580	71274	680	680	75	75		-1		1131	13481	1	1	0	464.251	926.487	2	926.486	0.0005	0	22.64	0.22	K	YLYEIAR	R	AA
5	3::A0A140T897	Serum albumin OS=Bos taurus GN=ALB PE=3 SV=1	4580	71274	680	680	75	75		-1		1132	13685	1	1	0	464.251	926.487	2	926.486	0.0005	0	20.37	0.38	K	YLYEIAR	R	AA
5	3::A0A140T897	Serum albumin OS=Bos taurus GN=ALB PE=3 SV=1	4580	71274	680	680	75	75		-1		1133	12886	1	1	0	464.251	926.487	2	926.486	0.0013	0	30.1	0.038	K	YLYEIAR	R	AA
5	3::A0A140T897	Serum albumin OS=Bos taurus GN=ALB PE=3 SV=1	4580	71274	680	680	75	75		-1		1134	13247	1	1	0	464.252	926.49	2	926.486	0.0037	0	31.48	0.029	K	YLYEIAR	R	AA
5	3::A0A140T897	Serum albumin OS=Bos taurus GN=ALB PE=3 SV=1	4580	71274	680	680	75	75		-1		1135	13130	1	1	0	464.253	926.492	2	926.486	0.0055	0	31.74	0.026	K	YLYEIAR	R	AA
5	3::A0A140T897	Serum albumin OS=Bos taurus GN=ALB PE=3 SV=1	4580	71274	680	680	75	75		-1		1555	7372	1	1	1	487.732	973.449	2	973.451	-0.0014	0	30.45	0.028	K	DLGEEHFK	G	AA
5	3::A0A140T897	Serum albumin OS=Bos taurus GN=ALB PE=3 SV=1	4580	71274	680	680	75	75		-1		1556	7262	1	1	1	487.732	973.45	2	973.451	-0.0006	0	27.03	0.067	K	DLGEEHFK	G	AA
5	3::A0A140T897	Serum albumin OS=Bos taurus GN=ALB PE=3 SV=1	4580	71274	680	680	75	75		-1		1557	7151	1	1	1	487.732	973.45	2	973.451	-0.0002	0	32.19	0.02	K	DLGEEHFK	G	AA
5	3::A0A140T897	Serum albumin OS=Bos taurus GN=ALB PE=3 SV=1	4580	71274	680	680	75	75		-1		1662	2565	1	1	1	494.787	987.559	2	987.56	-0.0008	1	48.69	0.00089	K	TPVSEKVTK	C	AA
5	3::A0A140T897	Serum albumin OS=Bos taurus GN=ALB PE=3 SV=1	4580	71274	680	680	75	75		-1		1677	2636	1	1	1	495.782	989.55	2	989.551	-0.0004	1	55.03	0.00019	R	EKVLTSSAR	Q	AA
5	3::A0A140T897	Serum albumin OS=Bos taurus GN=ALB PE=3 SV=1	4580	71274	680	680	75	75		-1		1678	2716	1	1	1	495.783	989.55	2	989.551	-0.0001	1	47.71	0.001	R	EKVLTSSAR	Q	AA
5	3::A0A140T897	Serum albumin OS=Bos taurus GN=ALB PE=3 SV=1	4580	71274	680	680	75	75		-1		1679	2791	1	1	1	495.783	989.55	2	989.551	-0.0001	1	35.25	0.018	R	EKVLTSSAR	Q	AA
5	3::A0A140T897	Serum albumin OS=Bos taurus GN=ALB PE=3 SV=1	4580	71274	680	680	75	75		-1		1680	2864	1	1	1	495.783	989.551	2	989.551	0.0004	1	48.12	0.00094	R	EKVLTSSAR	Q	AA
5	3::A0A140T897	Serum albumin OS=Bos taurus GN=ALB PE=3 SV=1	4580	71274	680	680	75	75		-1		1681	2939	1	1	1	495.783	989.551	2	989.551	0.0008	1	43.33	0.0028	R	EKVLTSSAR	Q	AA
5	3::A0A140T897	Serum albumin OS=Bos taurus GN=ALB PE=3 SV=1	4580	71274	680	680	75	75		-1		1800	9138	1	1	1	501.293	1000.57	2	1000.58	-0.0106	1	28.87	0.096	R	ALKAWSVAR	L	AA
5	3::A0A140T897	Serum albumin OS=Bos taurus GN=ALB PE=3 SV=1	4580	71274	680	680	75	75		-1		1801	9015	1	1	1	501.298	1000.58	2	1000.58	0.0004	1	48.06	0.00098	R	ALKAWSVAR	L	AA
5	3::A0A140T897	Serum albumin OS=Bos taurus GN=ALB PE=3 SV=1	4580	71274	680	680	75	75		-1		1812	15674	1	1	1	501.794	1001.57	2	1001.58	-0.0021	0	27.81	0.091	K	LVVSTQTALA	-	AA
5	3::A0A140T897	Serum albumin OS=Bos taurus GN=ALB PE=3 SV=1	4580	71274	680	680	75	75		-1		1819	15782	1	1	1	501.796	1001.58	2	1001.58	0.0017	0	21.07	0.42	K	LVVSTQTALA	-	AA
5	3::A0A140T897	Serum albumin OS=Bos taurus GN=ALB PE=3 SV=1	4580	71274	680	680	75	75		-1		1928	17988	1	1	1	507.813	1013.61	2	1013.61	0.0002	0	71.65	2.8e-06	K	QTALVELLK	H	AA
5	3::A0A140T897	Serum albumin OS=Bos taurus GN=ALB PE=3 SV=1	4580	71274	680	680	75	75		-1		1929	18111	1	1	1	507.813	1013.61	2	1013.61	0.0003	0	79.06	5.1e-07	K	QTALVELLK	H	AA
5	3::A0A140T897	Serum albumin OS=Bos taurus GN=ALB PE=3 SV=1	4580	71274	680	680	75	75		-1		1930	17868	1	1	1	507.814	1013.61	2	1013.61	0.0006	0	72.02	2.5e-06	K	QTALVELLK	H	AA
5	3::A0A140T897	Serum albumin OS=Bos taurus GN=ALB PE=3 SV=1	4580	71274	680	680	75	75		-1		2432	3976	1	1	1	534.724	1067.43	2	1067.43	-0.0004	0	45.59	0.00041	K	QNCDQFEK	L	AA
5	3::A0A140T897	Serum albumin OS=Bos taurus GN=ALB PE=3 SV=1	4580	71274	680	680	75	75		-1		2433	4220	1	1	1	534.724	1067.43	2	1067.43	-0.0003	0	50.66	0.00013	K	QNCDQFEK	L	AA
5	3::A0A140T897	Serum albumin OS=Bos taurus GN=ALB PE=3 SV=1	4580	71274	680	680	75	75		-1		2434	4571	1	1	1	534.724	1067.43	2	1067.43	-0.0002	0	42.36	0.00096	K	QNCDQFEK	L	AA
5	3::A0A140T897	Serum albumin OS=Bos taurus GN=ALB PE=3 SV=1	4580	71274	680	680	75	75		-1		2435	4463	1	1	1	534.724	1067.43	2	1067.43	-0.0002	0	46.65	0.00036	K	QNCDQFEK	L	AA
5	3::A0A140T897	Serum albumin OS=Bos taurus GN=ALB PE=3 SV=1	4580	71274	680	680	75	75		-1		2436	4337	1	1	1	534.725	1067.43	2	1067.43	0.0003	0	53.94	6.7e-05	K	QNCDQFEK	L	AA
5	3::A0A140T897	Serum albumin OS=Bos taurus GN=ALB PE=3 SV=1	4580	71274	680	680	75	75		-1		2437	4092	1	1	1	534.725	1067.44	2	1067.43	0.0017	0	34.65	0.006	K	QNCDQFEK	L	AA
5	3::A0A140T897	Serum albumin OS=Bos taurus GN=ALB PE=3 SV=1	4580	71274	680	680	75	75		-1		2442	5579	1	1	1	535.218	1068.42	2	1068.42	0.0036	0	52.01	5.8e-05	K	QNCDQFEK	L	AA
5	3::A0A140T897	Serum albumin OS=Bos taurus GN=ALB PE=3 SV=1	4580	71274	680	680	75	75		-1		2443	5459	1	1	1	535.219	1068.42	2	1068.42	0.0054	0	48.72	0.00014	K	QNCDQFEK	L	AA
5	3::A0A140T897	Serum albumin OS=Bos taurus GN=ALB PE=3 SV=1	4580	71274	680	680	75	75		-1		2447	3889	1	1	1	535.22	1068.42	2	1068.42	0.0066	0	35.47	0.0029	K	QNCDQFEK	L	AA
5	3::A0A140T897	Serum albumin OS=Bos taurus GN=ALB PE=3 SV=1	4580	71274	680	680	75	75		-1		2449	4882	1	1	1	535.222	1068.43	2	1068.42	0.0119	0	33.37	0.006	K	QNCDQFEK	L	AA
5	3::A0A140T897	Serum albumin OS=Bos taurus GN=ALB PE=3 SV=1	4580	71274	680	680	75	75		-1		2873	10327	1	1	1	554.261	1106.51	2	1106.51	0	0	48.36	0.00099	K	EACFAVEGPK	L	AA
5	3::A0A140T897	Serum albumin OS=Bos taurus GN=ALB PE=3 SV=1	4580	71274	680	680	75	75		-1		3220	13055	1	1	0	569.75	1137.49	2	1137.49	-0.0049	0	46.71	0.0006	K	CCTESLVNR	R	AA
5	3::A0A140T897	Serum albumin OS=Bos taurus GN=ALB PE=3 SV=1	4580	71274	680	680	75	75		-1		3223	6981	1	1	0	569.752	1137.49	2	1137.49	-0.0003	0	56.41	7.3e-05	K	CCTESLVNR	R	AA
5	3::A0A140T897	Serum albumin OS=Bos taurus GN=ALB PE=3 SV=1	4580	71274	680	680	75	75		-1		3226	6373	1	1	0	569.753	1137.49	2	1137.49	0.0006	0	63.18	1.5e-05	K	CCTESLVNR	R	AA
5	3::A0A140T897	Serum albumin OS=Bos taurus GN=ALB PE=3 SV=1	4580	71274	680	680	75	75		-1		3250	8657	1	1	0	570.243	1138.47	2	1138.47	-0.0024	0	17.86	0.35	K	CCTESLVNR	R	AA
5	3::A0A140T897	Serum albumin OS=Bos taurus GN=ALB PE=3 SV=1	4580	71274	680	680	75	75		-1		3299	13697	1	1	1	381.576	1141.71	3	1141.71	-0.0014	1	52.24	6.8e-05	K	KQTALVELLK	H	AA
5	3::A0A140T897	Serum albumin OS=Bos taurus GN=ALB PE=3 SV=1	4580	71274	680	680	75	75		-1		3300	13941	1	1	1	571.861	1141.71	2	1141.71	-0.0004	1	73.63	4.9e-07	K	KQTALVELLK	H	AA
5	3::A0A140T897	Serum albumin OS=Bos taurus GN=ALB PE=3 SV=1	4580	71274	680	680	75	75		-1		3301	13806	1	1	1	381.576	1141.71	3	1141.71	-0.0003	1	49.97	0.00012	K	KQTALVELLK	H	AA
5	3::A0A140T897	Serum albumin OS=Bos taurus GN=ALB PE=3 SV=1	4580	71274	680	680	75	75		-1		3302	13923	1	1	1	381.576	1141.71	3	1141.71	-0.0003	1	52.24	6.8e-05	K	KQTALVELLK	H	AA
5	3::A0A140T897	Serum albumin OS=Bos taurus GN=ALB PE=3 SV=1	4580	71274	680	680	75	75		-1		3303	13712	1	1	1	571.861	1141.71	2	1141.71	0.0007	1	74.86	3.7e-07	K	KQTALVELLK	H	AA
5	3::A0A140T897	Serum albumin OS=Bos taurus GN=ALB PE=3 SV=1	4580	71274	680	680	75	75		-1		3304	13820	1	1	1	571.861	1141.71	2	1141.71	0.0008	1	76.84	2.4e-07	K	KQTALVELLK	H	AA
5	3::A0A140T897	Serum albumin OS=Bos taurus GN=ALB PE=3 SV=1	4580	71274	680	680	75	75		-1		3330	14149	1	1	1	381.912	1142.71	3	1142.69	0.0218	1	25.37	0.023	K	KQTALVELLK	H	AA
5	3::A0A140T897	Serum albumin OS=Bos taurus GN=ALB PE=3 SV=1	4580	71274	680	680	75	75		-1		3602	17678	1	1	1	582.317	1162.62	2	1162.62	-0.0033	0	42.76	0.004	K	LVNELTEFAK	T	AA
5	3::A0A140T897	Serum albumin OS=Bos taurus GN=ALB PE=3 SV=1	4580	71274	680	680	75	75		-1		3603	16796	1	1	1	582.318	1162.62	2	1162.62	-0.0021	0	68.26	1.1e-05	K	LVNELTEFAK	T	AA
5	3::A0A140T897	Serum albumin OS=Bos taurus GN=ALB PE=3 SV=1	4580	71274	680	680	75	75		-1		3604	17050	1	1	1	582.318	1162.62	2	1162.62	-0.0017	0	41.44	0.0046	K	LVNELTEFAK	T	AA
5	3::A0A140T897	Serum albumin OS=Bos taurus GN=ALB PE=3 SV=1	4580	71274	680	680	75	75		-1		3606	16193	1	1	1	582.319	1162.62	2	1162.62	-0.0002	0	63.81	2.9e-05	K	LVNELTEFAK	T	AA
5	3::A0A140T897	Serum albumin OS=Bos taurus GN=ALB PE=3 SV=1	4580	71274	680	680	75	75		-1		3607	16671	1	1	1	582.319	1162.62	2	1162.62	-0.0002	0	63.2	3.4e-05	K	LVNELTEFAK	T	AA
5	3::A0A140T897	Serum albumin OS=Bos taurus GN=ALB PE=3 SV=1	4580	71274	680	680	75	75		-1		3608	16306	1	1	1	582.319	1162.62	2	1162.62	-0.0002	0	68.59	9.8e-06	K	LVNELTEFAK	T	AA
5	3::A0A140T897	Serum albumin OS=Bos taurus GN=ALB PE=3 SV=1	4580	71274	680	680	75	75		-1		3609	16428	1	1	1	582.319	1162.62	2	1162.62	0	0	68.53	9.9e-06	K	LVNELTEFAK	T	AA
5	3::A0A140T897	Serum albumin OS=Bos taurus GN=ALB PE=3 SV=1	4580	71274	680	680	75	75		-1		3610	16075	1	1	1	582.319	1162.62	2	1162.62	0	0	61.14	5.4e-05	K	LVNELTEFAK	T	AA
5	3::A0A140T897	Serum albumin OS=Bos taurus GN=ALB PE=3 SV=1	4580	71274	680	680	75	75		-1		3611	16546	1	1	1	582.319	1162.62	2	1162.62	0.0004	0	68.45	1e-05	K	LVNELTEFAK	T	AA
5	3::A0A140T897	Serum albumin OS=Bos taurus GN=ALB PE=3 SV=1	4580	71274	680	680	75	75		-1		3612	18070	1	1	1	582.32	1162.62	2	1162.62	0.0015	0	46.81	0.0013	K	LVNELTEFAK	T	AA
5	3::A0A140T897	Serum albumin OS=Bos taurus GN=ALB PE=3 SV=1	4580	71274	680	680	75	75		-1		3623	15972	1	1	1	582.811	1163.61	2	1163.61	-0.0003	0	68.52	1.1e-05	K	LVNELTEFAK	T	AA
5	3::A0A140T897	Serum albumin OS=Bos taurus GN=ALB PE=3 SV=1	4580	71274	680	680	75	75		-1		3624	17293	1	1	1	582.813	1163.61	2	1163.61	0.0045	0	68.22	1.1e-05	K	LVNELTEFAK	T	AA
5	3::A0A140T897	Serum albumin OS=Bos taurus GN=ALB PE=3 SV=1	4580	71274	680	680	75	75		-1		3625	17167	1	1	1	582.814	1163.61	2	1163.61	0.0053	0	68.43	1e-05	K	LVNELTEFAK	T	AA
5	3::A0A140T897	Serum albumin OS=Bos taurus GN=ALB PE=3 SV=1	4580	71274	680	680	75	75		-1		3626	16924	1	1	1	582.819	1163.62	2	1163.61	0.0169	0	44.86	0.0019	K	LVNELTEFAK	T	AA
5	3::A0A140T897	Serum albumin OS=Bos taurus GN=ALB PE=3 SV=1	4580	71274	680	680	75	75		-1		3652	1295	1	1	1	583.749	1165.48	2	1165.49	-0.002	0	19.63	0.24	R	CCTKPESER	M	AA
5	3::A0A140T897	Serum albumin OS=Bos taurus GN=ALB PE=3 SV=1	4580	71274	680	680	75	75		-1		3653	1140	1	1	1	389.502	1165.48	3	1165.49	-0.0009	0	35.74	0.0063	R	CCTKPESER	M	AA
5	3::A0A140T897	Serum albumin OS=Bos taurus GN=ALB PE=3 SV=1	4580	71274	680	680	75	75		-1		3654	966	1	1	1	583.75	1165.48	2	1165.49	-0.0009	0	38.07	0.0037	R	CCTKPESER	M	AA
5	3::A0A140T897	Serum albumin OS=Bos taurus GN=ALB PE=3 SV=1	4580	71274	680	680	75	75		-1		3655	852	1	1	1	389.502	1165.48	3	1165.49	-0.0008	0	36.11	0.0058	R	CCTKPESER	M	AA
5	3::A0A140T897	Serum albumin OS=Bos taurus GN=ALB PE=3 SV=1	4580	71274	680	680	75	75		-1		3656	981	1	1	1	389.502	1165.48	3	1165.49	-0.0007	0	28.77	0.032	R	CCTKPESER	M	AA
5	3::A0A140T897	Serum albumin OS=Bos taurus GN=ALB PE=3 SV=1	4580	71274	680	680	75	75		-1		3657	908	1	1	1	389.502	1165.48	3	1165.49	-0.0006	0	43.24	0.0011	R	CCTKPESER	M	AA
5	3::A0A140T897	Serum albumin OS=Bos taurus GN=ALB PE=3 SV=1	4580	71274	680	680	75	75		-1		3658	1225	1	1	1	389.502	1165.48	3	1165.49	-0.0006	0	43.13	0.0012	R	CCTKPESER	M	AA
5	3::A0A140T897	Serum albumin OS=Bos taurus GN=ALB PE=3 SV=1	4580	71274	680	680	75	75		-1		3659	1387	1	1	1	583.75	1165.49	2	1165.49	-0.0005	0	21.99	0.15	R	CCTKPESER	M	AA
5	3::A0A140T897	Serum albumin OS=Bos taurus GN=ALB PE=3 SV=1	4580	71274	680	680	75	75		-1		3660	1120	1	1	1	583.75	1165.49	2	1165.49	-0.0005	0	27.67	0.041	R	CCTKPESER	M	AA
5	3::A0A140T897	Serum albumin OS=Bos taurus GN=ALB PE=3 SV=1	4580	71274	680	680	75	75		-1		3661	1060	1	1	1	389.502	1165.49	3	1165.49	-0.0004	0	38.97	0.003	R	CCTKPESER	M	AA
5	3::A0A140T897	Serum albumin OS=Bos taurus GN=ALB PE=3 SV=1	4580	71274	680	680	75	75		-1		3662	892	1	1	1	583.75	1165.49	2	1165.49	-0.0003	0	36.29	0.0056	R	CCTKPESER	M	AA
5	3::A0A140T897	Serum albumin OS=Bos taurus GN=ALB PE=3 SV=1	4580	71274	680	680	75	75		-1		3663	1042	1	1	1	583.75	1165.49	2	1165.49	0.0002	0	33.02	0.012	R	CCTKPESER	M	AA
5	3::A0A140T897	Serum albumin OS=Bos taurus GN=ALB PE=3 SV=1	4580	71274	680	680	75	75		-1		3665	1207	1	1	1	583.751	1165.49	2	1165.49	0.0017	0	30.59	0.021	R	CCTKPESER	M	AA
5	3::A0A140T897	Serum albumin OS=Bos taurus GN=ALB PE=3 SV=1	4580	71274	680	680	75	75		-1		3958	738	1	1	1	597.303	1192.59	2	1192.59	-0.0027	1	26.7	0.19	R	DTHKSEIAHR	F	AA
5	3::A0A140T897	Serum albumin OS=Bos taurus GN=ALB PE=3 SV=1	4580	71274	680	680	75	75		-1		3959	700	1	1	1	597.304	1192.59	2	1192.59	-0.0014	1	31.78	0.059	R	DTHKSEIAHR	F	AA
5	3::A0A140T897	Serum albumin OS=Bos taurus GN=ALB PE=3 SV=1	4580	71274	680	680	75	75		-1		3960	2566	1	1	1	398.538	1192.59	3	1192.59	-0.0013	1	27.02	0.18	R	DTHKSEIAHR	F	AA
5	3::A0A140T897	Serum albumin OS=Bos taurus GN=ALB PE=3 SV=1	4580	71274	680	680	75	75		-1		3961	1288	1	1	1	398.538	1192.59	3	1192.59	-0.0011	1	47.2	0.0017	R	DTHKSEIAHR	F	AA
5	3::A0A140T897	Serum albumin OS=Bos taurus GN=ALB PE=3 SV=1	4580	71274	680	680	75	75		-1		3962	1109	1	1	1	398.539	1192.59	3	1192.59	-0.0008	1	56.35	0.0002	R	DTHKSEIAHR	F	AA
5	3::A0A140T897	Serum albumin OS=Bos taurus GN=ALB PE=3 SV=1	4580	71274	680	680	75	75		-1		3963	884	1	1	1	398.539	1192.59	3	1192.59	-0.0008	1	51.84	0.00058	R	DTHKSEIAHR	F	AA
5	3::A0A140T897	Serum albumin OS=Bos taurus GN=ALB PE=3 SV=1	4580	71274	680	680	75	75		-1		3964	1375	1	1	1	398.539	1192.59	3	1192.59	-0.0007	1	49.21	0.0011	R	DTHKSEIAHR	F	AA
5	3::A0A140T897	Serum albumin OS=Bos taurus GN=ALB PE=3 SV=1	4580	71274	680	680	75	75		-1		3965	1030	1	1	1	398.539	1192.59	3	1192.59	-0.0006	1	49.49	0.00099	R	DTHKSEIAHR	F	AA
5	3::A0A140T897	Serum albumin OS=Bos taurus GN=ALB PE=3 SV=1	4580	71274	680	680	75	75		-1		3966	1468	1	1	1	398.539	1192.59	3	1192.59	-0.0005	1	47.62	0.0015	R	DTHKSEIAHR	F	AA
5	3::A0A140T897	Serum albumin OS=Bos taurus GN=ALB PE=3 SV=1	4580	71274	680	680	75	75		-1		3967	830	1	1	1	398.539	1192.59	3	1192.59	-0.0004	1	46.21	0.0021	R	DTHKSEIAHR	F	AA
5	3::A0A140T897	Serum albumin OS=Bos taurus GN=ALB PE=3 SV=1	4580	71274	680	680	75	75		-1		3968	772	1	1	1	398.539	1192.59	3	1192.59	-0.0001	1	51.49	0.00062	R	DTHKSEIAHR	F	AA
5	3::A0A140T897	Serum albumin OS=Bos taurus GN=ALB PE=3 SV=1	4580	71274	680	680	75	75		-1		3969	729	1	1	1	398.539	1192.59	3	1192.59	-0.0001	1	49.88	0.0009	R	DTHKSEIAHR	F	AA
5	3::A0A140T897	Serum albumin OS=Bos taurus GN=ALB PE=3 SV=1	4580	71274	680	680	75	75		-1		3970	787	1	1	1	597.305	1192.59	2	1192.59	0	1	24.98	0.28	R	DTHKSEIAHR	F	AA
5	3::A0A140T897	Serum albumin OS=Bos taurus GN=ALB PE=3 SV=1	4580	71274	680	680	75	75		-1		3971	956	1	1	1	398.539	1192.59	3	1192.59	0	1	59.54	9.8e-05	R	DTHKSEIAHR	F	AA
5	3::A0A140T897	Serum albumin OS=Bos taurus GN=ALB PE=3 SV=1	4580	71274	680	680	75	75		-1		3972	847	1	1	1	597.305	1192.6	2	1192.59	0.0002	1	27.98	0.14	R	DTHKSEIAHR	F	AA
5	3::A0A140T897	Serum albumin OS=Bos taurus GN=ALB PE=3 SV=1	4580	71274	680	680	75	75		-1		3973	1195	1	1	1	398.539	1192.6	3	1192.59	0.0002	1	33.95	0.035	R	DTHKSEIAHR	F	AA
5	3::A0A140T897	Serum albumin OS=Bos taurus GN=ALB PE=3 SV=1	4580	71274	680	680	75	75		-1		3975	1559	1	1	1	398.539	1192.6	3	1192.59	0.0017	1	51.48	0.00066	R	DTHKSEIAHR	F	AA
5	3::A0A140T897	Serum albumin OS=Bos taurus GN=ALB PE=3 SV=1	4580	71274	680	680	75	75		-1		3976	688	1	1	1	398.54	1192.6	3	1192.59	0.0023	1	41.27	0.0069	R	DTHKSEIAHR	F	AA
5	3::A0A140T897	Serum albumin OS=Bos taurus GN=ALB PE=3 SV=1	4580	71274	680	680	75	75		-1		4619	8570	1	1	1	417.21	1248.61	3	1248.61	-0.0046	1	41.53	0.0066	R	FKDLGEEHFK	G	AA
5	3::A0A140T897	Serum albumin OS=Bos taurus GN=ALB PE=3 SV=1	4580	71274	680	680	75	75		-1		4620	9221	1	1	1	417.211	1248.61	3	1248.61	-0.0034	1	45.32	0.0029	R	FKDLGEEHFK	G	AA
5	3::A0A140T897	Serum albumin OS=Bos taurus GN=ALB PE=3 SV=1	4580	71274	680	680	75	75		-1		4622	8464	1	1	1	417.211	1248.61	3	1248.61	-0.0026	1	54	0.00039	R	FKDLGEEHFK	G	AA
5	3::A0A140T897	Serum albumin OS=Bos taurus GN=ALB PE=3 SV=1	4580	71274	680	680	75	75		-1		4623	8025	1	1	1	417.212	1248.61	3	1248.61	-0.0013	1	52.96	0.00051	R	FKDLGEEHFK	G	AA
5	3::A0A140T897	Serum albumin OS=Bos taurus GN=ALB PE=3 SV=1	4580	71274	680	680	75	75		-1		4624	8146	1	1	1	417.212	1248.61	3	1248.61	-0.0009	1	53.38	0.00046	R	FKDLGEEHFK	G	AA
5	3::A0A140T897	Serum albumin OS=Bos taurus GN=ALB PE=3 SV=1	4580	71274	680	680	75	75		-1		4625	8077	1	1	1	625.314	1248.61	2	1248.61	-0.0005	1	42.42	0.0056	R	FKDLGEEHFK	G	AA
5	3::A0A140T897	Serum albumin OS=Bos taurus GN=ALB PE=3 SV=1	4580	71274	680	680	75	75		-1		4626	7919	1	1	1	417.212	1248.61	3	1248.61	-0.0002	1	55.15	0.00031	R	FKDLGEEHFK	G	AA
5	3::A0A140T897	Serum albumin OS=Bos taurus GN=ALB PE=3 SV=1	4580	71274	680	680	75	75		-1		4627	8262	1	1	1	417.212	1248.61	3	1248.61	0.0008	1	55.07	0.00031	R	FKDLGEEHFK	G	AA
5	3::A0A140T897	Serum albumin OS=Bos taurus GN=ALB PE=3 SV=1	4580	71274	680	680	75	75		-1		4629	7851	1	1	1	625.315	1248.61	2	1248.61	0.0009	1	58.17	0.00015	R	FKDLGEEHFK	G	AA
5	3::A0A140T897	Serum albumin OS=Bos taurus GN=ALB PE=3 SV=1	4580	71274	680	680	75	75		-1		4630	7809	1	1	1	417.212	1248.61	3	1248.61	0.0009	1	51.25	0.00076	R	FKDLGEEHFK	G	AA
5	3::A0A140T897	Serum albumin OS=Bos taurus GN=ALB PE=3 SV=1	4580	71274	680	680	75	75		-1		4631	7774	1	1	1	625.315	1248.62	2	1248.61	0.0015	1	52	0.00064	R	FKDLGEEHFK	G	AA
5	3::A0A140T897	Serum albumin OS=Bos taurus GN=ALB PE=3 SV=1	4580	71274	680	680	75	75		-1		4632	7970	1	1	1	625.315	1248.62	2	1248.61	0.0016	1	57.59	0.00018	R	FKDLGEEHFK	G	AA
5	3::A0A140T897	Serum albumin OS=Bos taurus GN=ALB PE=3 SV=1	4580	71274	680	680	75	75		-1		4633	8360	1	1	1	417.214	1248.62	3	1248.61	0.0053	1	50.46	0.00088	R	FKDLGEEHFK	G	AA
5	3::A0A140T897	Serum albumin OS=Bos taurus GN=ALB PE=3 SV=1	4580	71274	680	680	75	75		-1		5013	15085	1	1	1	642.362	1282.71	2	1282.7	0.0067	0	47.02	0.00078	R	HPEYAVSVLLR	L	AA
5	3::A0A140T897	Serum albumin OS=Bos taurus GN=ALB PE=3 SV=1	4580	71274	680	680	75	75		-1		5014	15239	1	1	1	642.363	1282.71	2	1282.7	0.0085	0	34.68	0.014	R	HPEYAVSVLLR	L	AA
5	3::A0A140T897	Serum albumin OS=Bos taurus GN=ALB PE=3 SV=1	4580	71274	680	680	75	75		-1		5128	5912	1	1	1	431.205	1290.59	3	1290.59	-0.0029	0	28.32	0.1	K	ECCDKPLLEK	S	AA
5	3::A0A140T897	Serum albumin OS=Bos taurus GN=ALB PE=3 SV=1	4580	71274	680	680	75	75		-1		5131	6019	1	1	1	431.205	1290.59	3	1290.59	-0.0003	0	38.56	0.0096	K	ECCDKPLLEK	S	AA
5	3::A0A140T897	Serum albumin OS=Bos taurus GN=ALB PE=3 SV=1	4580	71274	680	680	75	75		-1		5132	6036	1	1	1	646.305	1290.6	2	1290.59	0.0014	0	54.9	0.00023	K	ECCDKPLLEK	S	AA
5	3::A0A140T897	Serum albumin OS=Bos taurus GN=ALB PE=3 SV=1	4580	71274	680	680	75	75		-1		5133	5923	1	1	1	646.306	1290.6	2	1290.59	0.0031	0	53.57	0.00031	K	ECCDKPLLEK	S	AA
5	3::A0A140T897	Serum albumin OS=Bos taurus GN=ALB PE=3 SV=1	4580	71274	680	680	75	75		-1		5170	12583	1	1	1	432.239	1293.7	3	1293.7	-0.0014	1	69.7	6.2e-06	K	FPKAEFVEVTK	L	AA
5	3::A0A140T897	Serum albumin OS=Bos taurus GN=ALB PE=3 SV=1	4580	71274	680	680	75	75		-1		5171	12710	1	1	1	432.24	1293.7	3	1293.7	0.0022	1	34.9	0.018	K	FPKAEFVEVTK	L	AA
5	3::A0A140T897	Serum albumin OS=Bos taurus GN=ALB PE=3 SV=1	4580	71274	680	680	75	75		-1		5356	12946	1	1	1	653.36	1304.7	2	1304.71	-0.0039	0	32.05	0.037	K	HLVDEPQNLIK	Q	AA
5	3::A0A140T897	Serum albumin OS=Bos taurus GN=ALB PE=3 SV=1	4580	71274	680	680	75	75		-1		5357	11834	1	1	1	653.361	1304.71	2	1304.71	-0.0022	0	70.67	5.1e-06	K	HLVDEPQNLIK	Q	AA
5	3::A0A140T897	Serum albumin OS=Bos taurus GN=ALB PE=3 SV=1	4580	71274	680	680	75	75		-1		5358	11951	1	1	1	653.361	1304.71	2	1304.71	-0.0012	0	67.03	1.2e-05	K	HLVDEPQNLIK	Q	AA
5	3::A0A140T897	Serum albumin OS=Bos taurus GN=ALB PE=3 SV=1	4580	71274	680	680	75	75		-1		5359	11741	1	1	1	435.91	1304.71	3	1304.71	-0.0011	0	46.31	0.0014	K	HLVDEPQNLIK	Q	AA
5	3::A0A140T897	Serum albumin OS=Bos taurus GN=ALB PE=3 SV=1	4580	71274	680	680	75	75		-1		5360	11861	1	1	1	435.91	1304.71	3	1304.71	-0.0009	0	48.62	0.00085	K	HLVDEPQNLIK	Q	AA
5	3::A0A140T897	Serum albumin OS=Bos taurus GN=ALB PE=3 SV=1	4580	71274	680	680	75	75		-1		5361	11452	1	1	1	653.361	1304.71	2	1304.71	-0.0005	0	28.37	0.09	K	HLVDEPQNLIK	Q	AA
5	3::A0A140T897	Serum albumin OS=Bos taurus GN=ALB PE=3 SV=1	4580	71274	680	680	75	75		-1		5362	12142	1	1	1	435.91	1304.71	3	1304.71	-0.0003	0	32.76	0.032	K	HLVDEPQNLIK	Q	AA
5	3::A0A140T897	Serum albumin OS=Bos taurus GN=ALB PE=3 SV=1	4580	71274	680	680	75	75		-1		5363	12028	1	1	1	435.91	1304.71	3	1304.71	0.0004	0	45.97	0.0016	K	HLVDEPQNLIK	Q	AA
5	3::A0A140T897	Serum albumin OS=Bos taurus GN=ALB PE=3 SV=1	4580	71274	680	680	75	75		-1		5364	12065	1	1	1	653.362	1304.71	2	1304.71	0.0006	0	55.15	0.00019	K	HLVDEPQNLIK	Q	AA
5	3::A0A140T897	Serum albumin OS=Bos taurus GN=ALB PE=3 SV=1	4580	71274	680	680	75	75		-1		5365	11718	1	1	1	653.362	1304.71	2	1304.71	0.0007	0	66.13	1.5e-05	K	HLVDEPQNLIK	Q	AA
5	3::A0A140T897	Serum albumin OS=Bos taurus GN=ALB PE=3 SV=1	4580	71274	680	680	75	75		-1		5367	12834	1	1	1	653.363	1304.71	2	1304.71	0.0026	0	21.02	0.43	K	HLVDEPQNLIK	Q	AA
5	3::A0A140T897	Serum albumin OS=Bos taurus GN=ALB PE=3 SV=1	4580	71274	680	680	75	75		-1		5370	12431	1	1	1	653.367	1304.72	2	1304.71	0.0105	0	38.38	0.0079	K	HLVDEPQNLIK	Q	AA
5	3::A0A140T897	Serum albumin OS=Bos taurus GN=ALB PE=3 SV=1	4580	71274	680	680	75	75		-1		5371	13242	1	1	1	653.368	1304.72	2	1304.71	0.012	0	29.78	0.054	K	HLVDEPQNLIK	Q	AA
5	3::A0A140T897	Serum albumin OS=Bos taurus GN=ALB PE=3 SV=1	4580	71274	680	680	75	75		-1		5387	13202	1	1	1	653.855	1305.7	2	1305.69	0.0026	0	26.21	0.16	K	HLVDEPQNLIK	Q	AA
5	3::A0A140T897	Serum albumin OS=Bos taurus GN=ALB PE=3 SV=1	4580	71274	680	680	75	75		-1		5388	13065	1	1	1	653.857	1305.7	2	1305.69	0.0063	0	41.6	0.0042	K	HLVDEPQNLIK	Q	AA
5	3::A0A140T897	Serum albumin OS=Bos taurus GN=ALB PE=3 SV=1	4580	71274	680	680	75	75		-1		5402	12219	2	1	1	654.343	1306.67	2	1306.68	-0.0056	0	22.95	0.42	K	HLVDEPQNLIK	Q	AA
5	3::A0A140T897	Serum albumin OS=Bos taurus GN=ALB PE=3 SV=1	4580	71274	680	680	75	75		-1		5405	12197	1	1	1	654.345	1306.68	2	1306.68	-0.0011	0	32.3	0.049	K	HLVDEPQNLIK	Q	AA
5	3::A0A140T897	Serum albumin OS=Bos taurus GN=ALB PE=3 SV=1	4580	71274	680	680	75	75		-1		6750	23042	1	1	1	467.235	1398.68	3	1398.69	-0.0037	0	40.95	0.0057	K	TVMENFVAFVDK	C	AA
5	3::A0A140T897	Serum albumin OS=Bos taurus GN=ALB PE=3 SV=1	4580	71274	680	680	75	75		-1		6751	23360	1	1	1	700.348	1398.68	2	1398.69	-0.0029	0	66.95	1.6e-05	K	TVMENFVAFVDK	C	AA
5	3::A0A140T897	Serum albumin OS=Bos taurus GN=ALB PE=3 SV=1	4580	71274	680	680	75	75		-1		6752	22920	1	1	1	467.235	1398.68	3	1398.69	-0.0017	0	37.66	0.014	K	TVMENFVAFVDK	C	AA
5	3::A0A140T897	Serum albumin OS=Bos taurus GN=ALB PE=3 SV=1	4580	71274	680	680	75	75		-1		6754	23746	1	1	1	700.349	1398.68	2	1398.69	-0.0013	0	27.65	0.14	K	TVMENFVAFVDK	C	AA
5	3::A0A140T897	Serum albumin OS=Bos taurus GN=ALB PE=3 SV=1	4580	71274	680	680	75	75		-1		6755	23119	1	1	1	700.349	1398.68	2	1398.69	-0.0013	0	62.11	4.9e-05	K	TVMENFVAFVDK	C	AA
5	3::A0A140T897	Serum albumin OS=Bos taurus GN=ALB PE=3 SV=1	4580	71274	680	680	75	75		-1		6756	22995	1	1	1	700.349	1398.68	2	1398.69	-0.001	0	73.9	3e-06	K	TVMENFVAFVDK	C	AA
5	3::A0A140T897	Serum albumin OS=Bos taurus GN=ALB PE=3 SV=1	4580	71274	680	680	75	75		-1		6757	23487	1	1	1	700.35	1398.68	2	1398.69	-0.0007	0	58.18	0.00011	K	TVMENFVAFVDK	C	AA
5	3::A0A140T897	Serum albumin OS=Bos taurus GN=ALB PE=3 SV=1	4580	71274	680	680	75	75		-1		6758	23247	1	1	1	700.35	1398.68	2	1398.69	-0.0003	0	64.21	2.8e-05	K	TVMENFVAFVDK	C	AA
5	3::A0A140T897	Serum albumin OS=Bos taurus GN=ALB PE=3 SV=1	4580	71274	680	680	75	75		-1		6759	21218	1	1	1	700.35	1398.69	2	1398.69	0.0001	0	51.62	0.00051	K	TVMENFVAFVDK	C	AA
5	3::A0A140T897	Serum albumin OS=Bos taurus GN=ALB PE=3 SV=1	4580	71274	680	680	75	75		-1		6760	23609	1	1	1	700.352	1398.69	2	1398.69	0.0052	0	52.68	0.00042	K	TVMENFVAFVDK	C	AA
5	3::A0A140T897	Serum albumin OS=Bos taurus GN=ALB PE=3 SV=1	4580	71274	680	680	75	75		-1		6767	22074	1	1	1	700.841	1399.67	2	1399.67	-0.0023	0	52.19	0.00043	K	TVMENFVAFVDK	C	AA
5	3::A0A140T897	Serum albumin OS=Bos taurus GN=ALB PE=3 SV=1	4580	71274	680	680	75	75		-1		6768	24807	1	1	1	700.842	1399.67	2	1399.67	0.001	0	67.9	1.2e-05	K	TVMENFVAFVDK	C	AA
5	3::A0A140T897	Serum albumin OS=Bos taurus GN=ALB PE=3 SV=1	4580	71274	680	680	75	75		-1		6769	24926	1	1	1	700.843	1399.67	2	1399.67	0.0015	0	70.44	6.4e-06	K	TVMENFVAFVDK	C	AA
5	3::A0A140T897	Serum albumin OS=Bos taurus GN=ALB PE=3 SV=1	4580	71274	680	680	75	75		-1		6775	22885	1	1	1	700.85	1399.69	2	1399.67	0.0163	0	58.49	0.00011	K	TVMENFVAFVDK	C	AA
5	3::A0A140T897	Serum albumin OS=Bos taurus GN=ALB PE=3 SV=1	4580	71274	680	680	75	75		-1		6962	19443	1	1	1	708.342	1414.67	2	1414.68	-0.0101	0	72.91	3.5e-06	K	TVMENFVAFVDK	C	AA
5	3::A0A140T897	Serum albumin OS=Bos taurus GN=ALB PE=3 SV=1	4580	71274	680	680	75	75		-1		6963	21503	1	1	1	708.344	1414.67	2	1414.68	-0.0071	0	72.22	4e-06	K	TVMENFVAFVDK	C	AA
5	3::A0A140T897	Serum albumin OS=Bos taurus GN=ALB PE=3 SV=1	4580	71274	680	680	75	75		-1		6964	22358	1	1	1	708.345	1414.67	2	1414.68	-0.0056	0	67.56	1.2e-05	K	TVMENFVAFVDK	C	AA
5	3::A0A140T897	Serum albumin OS=Bos taurus GN=ALB PE=3 SV=1	4580	71274	680	680	75	75		-1		6965	23165	1	1	1	708.345	1414.67	2	1414.68	-0.0052	0	86.43	1.6e-07	K	TVMENFVAFVDK	C	AA
5	3::A0A140T897	Serum albumin OS=Bos taurus GN=ALB PE=3 SV=1	4580	71274	680	680	75	75		-1		6966	21011	1	1	1	708.345	1414.68	2	1414.68	-0.0051	0	67.85	1.2e-05	K	TVMENFVAFVDK	C	AA
5	3::A0A140T897	Serum albumin OS=Bos taurus GN=ALB PE=3 SV=1	4580	71274	680	680	75	75		-1		6967	22940	1	1	1	708.345	1414.68	2	1414.68	-0.0044	0	73.39	3.2e-06	K	TVMENFVAFVDK	C	AA
5	3::A0A140T897	Serum albumin OS=Bos taurus GN=ALB PE=3 SV=1	4580	71274	680	680	75	75		-1		6968	23052	1	1	1	708.346	1414.68	2	1414.68	-0.0032	0	82.48	4.2e-07	K	TVMENFVAFVDK	C	AA
5	3::A0A140T897	Serum albumin OS=Bos taurus GN=ALB PE=3 SV=1	4580	71274	680	680	75	75		-1		6969	21134	1	1	1	708.346	1414.68	2	1414.68	-0.0021	0	91.09	5.7e-08	K	TVMENFVAFVDK	C	AA
5	3::A0A140T897	Serum albumin OS=Bos taurus GN=ALB PE=3 SV=1	4580	71274	680	680	75	75		-1		6970	18601	1	1	1	708.346	1414.68	2	1414.68	-0.0018	0	80.54	6.7e-07	K	TVMENFVAFVDK	C	AA
5	3::A0A140T897	Serum albumin OS=Bos taurus GN=ALB PE=3 SV=1	4580	71274	680	680	75	75		-1		6971	20276	1	1	1	708.347	1414.68	2	1414.68	-0.0015	0	77.81	1.3e-06	K	TVMENFVAFVDK	C	AA
5	3::A0A140T897	Serum albumin OS=Bos taurus GN=ALB PE=3 SV=1	4580	71274	680	680	75	75		-1		6972	19698	1	1	1	708.347	1414.68	2	1414.68	-0.0013	0	80.53	6.7e-07	K	TVMENFVAFVDK	C	AA
5	3::A0A140T897	Serum albumin OS=Bos taurus GN=ALB PE=3 SV=1	4580	71274	680	680	75	75		-1		6973	20046	1	1	1	708.347	1414.68	2	1414.68	-0.0011	0	83.41	3.5e-07	K	TVMENFVAFVDK	C	AA
5	3::A0A140T897	Serum albumin OS=Bos taurus GN=ALB PE=3 SV=1	4580	71274	680	680	75	75		-1		6974	18357	1	1	1	708.347	1414.68	2	1414.68	-0.001	0	80.63	6.5e-07	K	TVMENFVAFVDK	C	AA
5	3::A0A140T897	Serum albumin OS=Bos taurus GN=ALB PE=3 SV=1	4580	71274	680	680	75	75		-1		6975	18476	1	1	1	708.347	1414.68	2	1414.68	-0.0007	0	80.54	6.4e-07	K	TVMENFVAFVDK	C	AA
5	3::A0A140T897	Serum albumin OS=Bos taurus GN=ALB PE=3 SV=1	4580	71274	680	680	75	75		-1		6976	19574	1	1	1	708.347	1414.68	2	1414.68	-0.0005	0	86.53	1.6e-07	K	TVMENFVAFVDK	C	AA
5	3::A0A140T897	Serum albumin OS=Bos taurus GN=ALB PE=3 SV=1	4580	71274	680	680	75	75		-1		6977	20395	1	1	1	708.347	1414.68	2	1414.68	-0.0005	0	68.04	1.1e-05	K	TVMENFVAFVDK	C	AA
5	3::A0A140T897	Serum albumin OS=Bos taurus GN=ALB PE=3 SV=1	4580	71274	680	680	75	75		-1		6978	20157	1	1	1	708.347	1414.68	2	1414.68	-0.0001	0	80.6	6.3e-07	K	TVMENFVAFVDK	C	AA
5	3::A0A140T897	Serum albumin OS=Bos taurus GN=ALB PE=3 SV=1	4580	71274	680	680	75	75		-1		6979	20801	1	1	1	708.347	1414.68	2	1414.68	0	0	70.56	6.3e-06	K	TVMENFVAFVDK	C	AA
5	3::A0A140T897	Serum albumin OS=Bos taurus GN=ALB PE=3 SV=1	4580	71274	680	680	75	75		-1		6980	18992	1	1	1	708.347	1414.68	2	1414.68	0.0002	0	43.58	0.0032	K	TVMENFVAFVDK	C	AA
5	3::A0A140T897	Serum albumin OS=Bos taurus GN=ALB PE=3 SV=1	4580	71274	680	680	75	75		-1		6981	20536	1	1	1	708.348	1414.68	2	1414.68	0.0005	0	71.57	5e-06	K	TVMENFVAFVDK	C	AA
5	3::A0A140T897	Serum albumin OS=Bos taurus GN=ALB PE=3 SV=1	4580	71274	680	680	75	75		-1		6982	19821	1	1	1	708.348	1414.68	2	1414.68	0.0006	0	83.47	3.2e-07	K	TVMENFVAFVDK	C	AA
5	3::A0A140T897	Serum albumin OS=Bos taurus GN=ALB PE=3 SV=1	4580	71274	680	680	75	75		-1		6983	21388	1	1	1	708.348	1414.68	2	1414.68	0.001	0	72.86	3.9e-06	K	TVMENFVAFVDK	C	AA
5	3::A0A140T897	Serum albumin OS=Bos taurus GN=ALB PE=3 SV=1	4580	71274	680	680	75	75		-1		6984	19940	1	1	1	708.348	1414.68	2	1414.68	0.0017	0	80.14	7.3e-07	K	TVMENFVAFVDK	C	AA
5	3::A0A140T897	Serum albumin OS=Bos taurus GN=ALB PE=3 SV=1	4580	71274	680	680	75	75		-1		6985	21910	1	1	1	708.349	1414.68	2	1414.68	0.0027	0	46.2	0.0018	K	TVMENFVAFVDK	C	AA
5	3::A0A140T897	Serum albumin OS=Bos taurus GN=ALB PE=3 SV=1	4580	71274	680	680	75	75		-1		6986	22629	1	1	1	708.349	1414.68	2	1414.68	0.0027	0	32.98	0.039	K	TVMENFVAFVDK	C	AA
5	3::A0A140T897	Serum albumin OS=Bos taurus GN=ALB PE=3 SV=1	4580	71274	680	680	75	75		-1		6987	18724	1	1	1	708.349	1414.68	2	1414.68	0.0029	0	79.95	7.7e-07	K	TVMENFVAFVDK	C	AA
5	3::A0A140T897	Serum albumin OS=Bos taurus GN=ALB PE=3 SV=1	4580	71274	680	680	75	75		-1		6989	21262	1	1	1	708.35	1414.68	2	1414.68	0.0042	0	75.46	2.2e-06	K	TVMENFVAFVDK	C	AA
5	3::A0A140T897	Serum albumin OS=Bos taurus GN=ALB PE=3 SV=1	4580	71274	680	680	75	75		-1		6990	23308	1	1	1	708.35	1414.69	2	1414.68	0.0049	0	75.74	2e-06	K	TVMENFVAFVDK	C	AA
5	3::A0A140T897	Serum albumin OS=Bos taurus GN=ALB PE=3 SV=1	4580	71274	680	680	75	75		-1		6991	19312	1	1	1	708.35	1414.69	2	1414.68	0.0049	0	76.92	1.6e-06	K	TVMENFVAFVDK	C	AA
5	3::A0A140T897	Serum albumin OS=Bos taurus GN=ALB PE=3 SV=1	4580	71274	680	680	75	75		-1		6992	21791	1	1	1	708.35	1414.69	2	1414.68	0.0054	0	70.51	6.9e-06	K	TVMENFVAFVDK	C	AA
5	3::A0A140T897	Serum albumin OS=Bos taurus GN=ALB PE=3 SV=1	4580	71274	680	680	75	75		-1		6997	18866	1	1	1	708.355	1414.69	2	1414.68	0.0145	0	23.32	0.38	K	TVMENFVAFVDK	C	AA
5	3::A0A140T897	Serum albumin OS=Bos taurus GN=ALB PE=3 SV=1	4580	71274	680	680	75	75		-1		6998	22083	1	1	1	708.357	1414.7	2	1414.68	0.0186	0	23.79	0.34	K	TVMENFVAFVDK	C	AA
5	3::A0A140T897	Serum albumin OS=Bos taurus GN=ALB PE=3 SV=1	4580	71274	680	680	75	75		-1		7003	22032	1	1	1	708.85	1415.68	2	1415.66	0.0208	0	22.57	0.46	K	TVMENFVAFVDK	C	AA
5	3::A0A140T897	Serum albumin OS=Bos taurus GN=ALB PE=3 SV=1	4580	71274	680	680	75	75		-1		7036	16536	1	1	1	473.9	1418.68	3	1418.69	-0.0069	0	26.85	0.21	K	SLHTLFGDELCK	V	AA
5	3::A0A140T897	Serum albumin OS=Bos taurus GN=ALB PE=3 SV=1	4580	71274	680	680	75	75		-1		7038	16230	1	1	1	473.901	1418.68	3	1418.69	-0.0048	0	31.51	0.07	K	SLHTLFGDELCK	V	AA
5	3::A0A140T897	Serum albumin OS=Bos taurus GN=ALB PE=3 SV=1	4580	71274	680	680	75	75		-1		7039	15435	1	1	1	710.35	1418.68	2	1418.69	-0.0016	0	73.73	4.2e-06	K	SLHTLFGDELCK	V	AA
5	3::A0A140T897	Serum albumin OS=Bos taurus GN=ALB PE=3 SV=1	4580	71274	680	680	75	75		-1		7040	16093	1	1	1	473.902	1418.68	3	1418.69	-0.0016	0	34.42	0.036	K	SLHTLFGDELCK	V	AA
5	3::A0A140T897	Serum albumin OS=Bos taurus GN=ALB PE=3 SV=1	4580	71274	680	680	75	75		-1		7041	15668	1	1	1	473.903	1418.69	3	1418.69	-0.0005	0	58.54	0.00014	K	SLHTLFGDELCK	V	AA
5	3::A0A140T897	Serum albumin OS=Bos taurus GN=ALB PE=3 SV=1	4580	71274	680	680	75	75		-1		7042	15445	1	1	1	473.903	1418.69	3	1418.69	-0.0004	0	55.33	0.00029	K	SLHTLFGDELCK	V	AA
5	3::A0A140T897	Serum albumin OS=Bos taurus GN=ALB PE=3 SV=1	4580	71274	680	680	75	75		-1		7043	15976	1	1	1	473.903	1418.69	3	1418.69	-0.0003	0	32.97	0.05	K	SLHTLFGDELCK	V	AA
5	3::A0A140T897	Serum albumin OS=Bos taurus GN=ALB PE=3 SV=1	4580	71274	680	680	75	75		-1		7044	15557	1	1	1	710.35	1418.69	2	1418.69	-0.0003	0	63.92	4e-05	K	SLHTLFGDELCK	V	AA
5	3::A0A140T897	Serum albumin OS=Bos taurus GN=ALB PE=3 SV=1	4580	71274	680	680	75	75		-1		7045	15349	1	1	1	473.903	1418.69	3	1418.69	-0.0002	0	52.8	0.00052	K	SLHTLFGDELCK	V	AA
5	3::A0A140T897	Serum albumin OS=Bos taurus GN=ALB PE=3 SV=1	4580	71274	680	680	75	75		-1		7046	15553	1	1	1	473.903	1418.69	3	1418.69	0.0006	0	54.9	0.00034	K	SLHTLFGDELCK	V	AA
5	3::A0A140T897	Serum albumin OS=Bos taurus GN=ALB PE=3 SV=1	4580	71274	680	680	75	75		-1		7047	15786	1	1	1	473.903	1418.69	3	1418.69	0.0009	0	53.01	0.00052	K	SLHTLFGDELCK	V	AA
5	3::A0A140T897	Serum albumin OS=Bos taurus GN=ALB PE=3 SV=1	4580	71274	680	680	75	75		-1		7048	15339	1	1	1	710.351	1418.69	2	1418.69	0.0013	0	45.51	0.0029	K	SLHTLFGDELCK	V	AA
5	3::A0A140T897	Serum albumin OS=Bos taurus GN=ALB PE=3 SV=1	4580	71274	680	680	75	75		-1		7376	22630	1	1	1	480.607	1438.8	3	1438.8	-0.0048	1	43.53	0.0018	R	RHPEYAVSVLLR	L	AA
5	3::A0A140T897	Serum albumin OS=Bos taurus GN=ALB PE=3 SV=1	4580	71274	680	680	75	75		-1		7377	13436	1	1	1	720.407	1438.8	2	1438.8	-0.0044	1	35.71	0.011	R	RHPEYAVSVLLR	L	AA
5	3::A0A140T897	Serum albumin OS=Bos taurus GN=ALB PE=3 SV=1	4580	71274	680	680	75	75		-1		7378	23301	1	1	1	480.608	1438.8	3	1438.8	-0.0034	1	47.74	0.00066	R	RHPEYAVSVLLR	L	AA
5	3::A0A140T897	Serum albumin OS=Bos taurus GN=ALB PE=3 SV=1	4580	71274	680	680	75	75		-1		7379	24276	1	1	1	480.608	1438.8	3	1438.8	-0.0033	1	46.81	0.00082	R	RHPEYAVSVLLR	L	AA
5	3::A0A140T897	Serum albumin OS=Bos taurus GN=ALB PE=3 SV=1	4580	71274	680	680	75	75		-1		7380	15472	1	1	1	480.608	1438.8	3	1438.8	-0.0032	1	45.66	0.0011	R	RHPEYAVSVLLR	L	AA
5	3::A0A140T897	Serum albumin OS=Bos taurus GN=ALB PE=3 SV=1	4580	71274	680	680	75	75		-1		7381	16548	1	1	1	480.608	1438.8	3	1438.8	-0.003	1	68.15	6e-06	R	RHPEYAVSVLLR	L	AA
5	3::A0A140T897	Serum albumin OS=Bos taurus GN=ALB PE=3 SV=1	4580	71274	680	680	75	75		-1		7382	14084	1	1	1	480.608	1438.8	3	1438.8	-0.0024	1	69.72	4.2e-06	R	RHPEYAVSVLLR	L	AA
5	3::A0A140T897	Serum albumin OS=Bos taurus GN=ALB PE=3 SV=1	4580	71274	680	680	75	75		-1		7383	19832	1	1	1	480.608	1438.8	3	1438.8	-0.0021	1	52.88	0.0002	R	RHPEYAVSVLLR	L	AA
5	3::A0A140T897	Serum albumin OS=Bos taurus GN=ALB PE=3 SV=1	4580	71274	680	680	75	75		-1		7384	17688	1	1	1	480.608	1438.8	3	1438.8	-0.0018	1	58.04	6.2e-05	R	RHPEYAVSVLLR	L	AA
5	3::A0A140T897	Serum albumin OS=Bos taurus GN=ALB PE=3 SV=1	4580	71274	680	680	75	75		-1		7385	21352	1	1	1	480.608	1438.8	3	1438.8	-0.0017	1	60.59	3.4e-05	R	RHPEYAVSVLLR	L	AA
5	3::A0A140T897	Serum albumin OS=Bos taurus GN=ALB PE=3 SV=1	4580	71274	680	680	75	75		-1		7386	21976	1	1	1	480.608	1438.8	3	1438.8	-0.0017	1	37.63	0.0068	R	RHPEYAVSVLLR	L	AA
5	3::A0A140T897	Serum albumin OS=Bos taurus GN=ALB PE=3 SV=1	4580	71274	680	680	75	75		-1		7387	14647	1	1	1	480.608	1438.8	3	1438.8	-0.0015	1	69.88	4e-06	R	RHPEYAVSVLLR	L	AA
5	3::A0A140T897	Serum albumin OS=Bos taurus GN=ALB PE=3 SV=1	4580	71274	680	680	75	75		-1		7388	19238	1	1	1	480.608	1438.8	3	1438.8	-0.0014	1	51.55	0.00028	R	RHPEYAVSVLLR	L	AA
5	3::A0A140T897	Serum albumin OS=Bos taurus GN=ALB PE=3 SV=1	4580	71274	680	680	75	75		-1		7389	13308	1	1	1	480.608	1438.8	3	1438.8	-0.0014	1	82.99	2e-07	R	RHPEYAVSVLLR	L	AA
5	3::A0A140T897	Serum albumin OS=Bos taurus GN=ALB PE=3 SV=1	4580	71274	680	680	75	75		-1		7390	17464	1	1	1	480.608	1438.8	3	1438.8	-0.0012	1	59.03	4.9e-05	R	RHPEYAVSVLLR	L	AA
5	3::A0A140T897	Serum albumin OS=Bos taurus GN=ALB PE=3 SV=1	4580	71274	680	680	75	75		-1		7391	21003	1	1	1	480.608	1438.8	3	1438.8	-0.001	1	39.77	0.0041	R	RHPEYAVSVLLR	L	AA
5	3::A0A140T897	Serum albumin OS=Bos taurus GN=ALB PE=3 SV=1	4580	71274	680	680	75	75		-1		7392	20089	1	1	1	480.608	1438.8	3	1438.8	-0.001	1	43.74	0.0017	R	RHPEYAVSVLLR	L	AA
5	3::A0A140T897	Serum albumin OS=Bos taurus GN=ALB PE=3 SV=1	4580	71274	680	680	75	75		-1		7393	14308	1	1	1	480.608	1438.8	3	1438.8	-0.001	1	69.87	4.1e-06	R	RHPEYAVSVLLR	L	AA
5	3::A0A140T897	Serum albumin OS=Bos taurus GN=ALB PE=3 SV=1	4580	71274	680	680	75	75		-1		7394	13851	1	1	1	480.608	1438.8	3	1438.8	-0.0008	1	70.11	3.8e-06	R	RHPEYAVSVLLR	L	AA
5	3::A0A140T897	Serum albumin OS=Bos taurus GN=ALB PE=3 SV=1	4580	71274	680	680	75	75		-1		7395	24116	1	1	1	480.608	1438.8	3	1438.8	-0.0007	1	44.83	0.0013	R	RHPEYAVSVLLR	L	AA
5	3::A0A140T897	Serum albumin OS=Bos taurus GN=ALB PE=3 SV=1	4580	71274	680	680	75	75		-1		7396	15334	1	1	1	480.608	1438.8	3	1438.8	-0.0007	1	47.94	0.00063	R	RHPEYAVSVLLR	L	AA
5	3::A0A140T897	Serum albumin OS=Bos taurus GN=ALB PE=3 SV=1	4580	71274	680	680	75	75		-1		7397	23757	1	1	1	480.609	1438.8	3	1438.8	-0.0006	1	60.48	3.5e-05	R	RHPEYAVSVLLR	L	AA
5	3::A0A140T897	Serum albumin OS=Bos taurus GN=ALB PE=3 SV=1	4580	71274	680	680	75	75		-1		7398	16800	1	1	1	480.609	1438.8	3	1438.8	-0.0006	1	60.32	3.7e-05	R	RHPEYAVSVLLR	L	AA
5	3::A0A140T897	Serum albumin OS=Bos taurus GN=ALB PE=3 SV=1	4580	71274	680	680	75	75		-1		7399	14193	1	1	1	480.609	1438.8	3	1438.8	-0.0006	1	73.28	1.8e-06	R	RHPEYAVSVLLR	L	AA
5	3::A0A140T897	Serum albumin OS=Bos taurus GN=ALB PE=3 SV=1	4580	71274	680	680	75	75		-1		7400	14549	1	1	1	480.609	1438.8	3	1438.8	-0.0005	1	67.17	7.5e-06	R	RHPEYAVSVLLR	L	AA
5	3::A0A140T897	Serum albumin OS=Bos taurus GN=ALB PE=3 SV=1	4580	71274	680	680	75	75		-1		7401	14995	1	1	1	480.609	1438.8	3	1438.8	-0.0005	1	58.57	5.5e-05	R	RHPEYAVSVLLR	L	AA
5	3::A0A140T897	Serum albumin OS=Bos taurus GN=ALB PE=3 SV=1	4580	71274	680	680	75	75		-1		7402	14433	1	1	1	480.609	1438.8	3	1438.8	-0.0005	1	69.72	4.2e-06	R	RHPEYAVSVLLR	L	AA
5	3::A0A140T897	Serum albumin OS=Bos taurus GN=ALB PE=3 SV=1	4580	71274	680	680	75	75		-1		7403	20689	1	1	1	480.609	1438.8	3	1438.8	-0.0004	1	38.06	0.0061	R	RHPEYAVSVLLR	L	AA
5	3::A0A140T897	Serum albumin OS=Bos taurus GN=ALB PE=3 SV=1	4580	71274	680	680	75	75		-1		7404	15714	1	1	1	480.609	1438.8	3	1438.8	-0.0004	1	45.37	0.0011	R	RHPEYAVSVLLR	L	AA
5	3::A0A140T897	Serum albumin OS=Bos taurus GN=ALB PE=3 SV=1	4580	71274	680	680	75	75		-1		7405	13735	1	1	1	480.609	1438.8	3	1438.8	-0.0004	1	73.29	1.8e-06	R	RHPEYAVSVLLR	L	AA
5	3::A0A140T897	Serum albumin OS=Bos taurus GN=ALB PE=3 SV=1	4580	71274	680	680	75	75		-1		7406	13525	1	1	1	480.609	1438.8	3	1438.8	-0.0004	1	70.14	3.8e-06	R	RHPEYAVSVLLR	L	AA
5	3::A0A140T897	Serum albumin OS=Bos taurus GN=ALB PE=3 SV=1	4580	71274	680	680	75	75		-1		7407	24726	1	1	1	480.609	1438.8	3	1438.8	-0.0003	1	60.56	3.5e-05	R	RHPEYAVSVLLR	L	AA
5	3::A0A140T897	Serum albumin OS=Bos taurus GN=ALB PE=3 SV=1	4580	71274	680	680	75	75		-1		7408	25098	1	1	1	480.609	1438.8	3	1438.8	-0.0002	1	53.09	0.00019	R	RHPEYAVSVLLR	L	AA
5	3::A0A140T897	Serum albumin OS=Bos taurus GN=ALB PE=3 SV=1	4580	71274	680	680	75	75		-1		7409	15219	1	1	1	480.609	1438.8	3	1438.8	-0.0002	1	69.97	4e-06	R	RHPEYAVSVLLR	L	AA
5	3::A0A140T897	Serum albumin OS=Bos taurus GN=ALB PE=3 SV=1	4580	71274	680	680	75	75		-1		7410	14748	1	1	1	480.609	1438.8	3	1438.8	-0.0002	1	64.16	1.5e-05	R	RHPEYAVSVLLR	L	AA
5	3::A0A140T897	Serum albumin OS=Bos taurus GN=ALB PE=3 SV=1	4580	71274	680	680	75	75		-1		7411	22229	1	1	1	480.609	1438.8	3	1438.8	-0.0001	1	40.33	0.0037	R	RHPEYAVSVLLR	L	AA
5	3::A0A140T897	Serum albumin OS=Bos taurus GN=ALB PE=3 SV=1	4580	71274	680	680	75	75		-1		7412	22890	1	1	1	480.609	1438.8	3	1438.8	-0.0001	1	41.23	0.003	R	RHPEYAVSVLLR	L	AA
5	3::A0A140T897	Serum albumin OS=Bos taurus GN=ALB PE=3 SV=1	4580	71274	680	680	75	75		-1		7413	15100	1	1	1	480.609	1438.8	3	1438.8	-0.0001	1	61.4	2.9e-05	R	RHPEYAVSVLLR	L	AA
5	3::A0A140T897	Serum albumin OS=Bos taurus GN=ALB PE=3 SV=1	4580	71274	680	680	75	75		-1		7414	22749	1	1	1	480.609	1438.8	3	1438.8	0.0001	1	49.45	0.00045	R	RHPEYAVSVLLR	L	AA
5	3::A0A140T897	Serum albumin OS=Bos taurus GN=ALB PE=3 SV=1	4580	71274	680	680	75	75		-1		7415	16925	1	1	1	480.609	1438.8	3	1438.8	0.0002	1	57.14	7.6e-05	R	RHPEYAVSVLLR	L	AA
5	3::A0A140T897	Serum albumin OS=Bos taurus GN=ALB PE=3 SV=1	4580	71274	680	680	75	75		-1		7416	13979	1	1	1	480.609	1438.8	3	1438.8	0.0002	1	67.17	7.6e-06	R	RHPEYAVSVLLR	L	AA
5	3::A0A140T897	Serum albumin OS=Bos taurus GN=ALB PE=3 SV=1	4580	71274	680	680	75	75		-1		7417	24399	1	1	1	480.609	1438.8	3	1438.8	0.0003	1	68.16	6e-06	R	RHPEYAVSVLLR	L	AA
5	3::A0A140T897	Serum albumin OS=Bos taurus GN=ALB PE=3 SV=1	4580	71274	680	680	75	75		-1		7418	13629	1	1	1	480.609	1438.8	3	1438.8	0.0003	1	67.17	7.6e-06	R	RHPEYAVSVLLR	L	AA
5	3::A0A140T897	Serum albumin OS=Bos taurus GN=ALB PE=3 SV=1	4580	71274	680	680	75	75		-1		7419	21841	1	1	1	480.609	1438.8	3	1438.8	0.0004	1	56.35	9.1e-05	R	RHPEYAVSVLLR	L	AA
5	3::A0A140T897	Serum albumin OS=Bos taurus GN=ALB PE=3 SV=1	4580	71274	680	680	75	75		-1		7421	23621	1	1	1	480.609	1438.8	3	1438.8	0.0005	1	56.42	9e-05	R	RHPEYAVSVLLR	L	AA
5	3::A0A140T897	Serum albumin OS=Bos taurus GN=ALB PE=3 SV=1	4580	71274	680	680	75	75		-1		7422	18941	1	1	1	480.609	1438.81	3	1438.8	0.0006	1	46.82	0.00082	R	RHPEYAVSVLLR	L	AA
5	3::A0A140T897	Serum albumin OS=Bos taurus GN=ALB PE=3 SV=1	4580	71274	680	680	75	75		-1		7423	20830	1	1	1	480.609	1438.81	3	1438.8	0.0007	1	52.27	0.00023	R	RHPEYAVSVLLR	L	AA
5	3::A0A140T897	Serum albumin OS=Bos taurus GN=ALB PE=3 SV=1	4580	71274	680	680	75	75		-1		7424	20201	1	1	1	480.609	1438.81	3	1438.8	0.0007	1	63.81	1.6e-05	R	RHPEYAVSVLLR	L	AA
5	3::A0A140T897	Serum albumin OS=Bos taurus GN=ALB PE=3 SV=1	4580	71274	680	680	75	75		-1		7425	13415	1	1	1	480.609	1438.81	3	1438.8	0.0007	1	58.04	6.2e-05	R	RHPEYAVSVLLR	L	AA
5	3::A0A140T897	Serum albumin OS=Bos taurus GN=ALB PE=3 SV=1	4580	71274	680	680	75	75		-1		7426	24857	1	1	1	480.609	1438.81	3	1438.8	0.0008	1	63.03	2e-05	R	RHPEYAVSVLLR	L	AA
5	3::A0A140T897	Serum albumin OS=Bos taurus GN=ALB PE=3 SV=1	4580	71274	680	680	75	75		-1		7427	17200	1	1	1	480.609	1438.81	3	1438.8	0.001	1	46.85	0.00081	R	RHPEYAVSVLLR	L	AA
5	3::A0A140T897	Serum albumin OS=Bos taurus GN=ALB PE=3 SV=1	4580	71274	680	680	75	75		-1		7428	18087	1	1	1	480.609	1438.81	3	1438.8	0.0012	1	49.34	0.00046	R	RHPEYAVSVLLR	L	AA
5	3::A0A140T897	Serum albumin OS=Bos taurus GN=ALB PE=3 SV=1	4580	71274	680	680	75	75		-1		7429	17571	1	1	1	480.609	1438.81	3	1438.8	0.0014	1	43.95	0.0016	R	RHPEYAVSVLLR	L	AA
5	3::A0A140T897	Serum albumin OS=Bos taurus GN=ALB PE=3 SV=1	4580	71274	680	680	75	75		-1		7430	18624	1	1	1	480.609	1438.81	3	1438.8	0.0016	1	51.19	0.0003	R	RHPEYAVSVLLR	L	AA
5	3::A0A140T897	Serum albumin OS=Bos taurus GN=ALB PE=3 SV=1	4580	71274	680	680	75	75		-1		7431	21194	1	1	1	480.609	1438.81	3	1438.8	0.0016	1	47.62	0.00068	R	RHPEYAVSVLLR	L	AA
5	3::A0A140T897	Serum albumin OS=Bos taurus GN=ALB PE=3 SV=1	4580	71274	680	680	75	75		-1		7432	19118	1	1	1	480.609	1438.81	3	1438.8	0.0019	1	44.71	0.0013	R	RHPEYAVSVLLR	L	AA
5	3::A0A140T897	Serum albumin OS=Bos taurus GN=ALB PE=3 SV=1	4580	71274	680	680	75	75		-1		7433	18788	1	1	1	480.61	1438.81	3	1438.8	0.0021	1	47.4	0.00072	R	RHPEYAVSVLLR	L	AA
5	3::A0A140T897	Serum albumin OS=Bos taurus GN=ALB PE=3 SV=1	4580	71274	680	680	75	75		-1		7434	24602	1	1	1	480.61	1438.81	3	1438.8	0.003	1	49.35	0.0004	R	RHPEYAVSVLLR	L	AA
5	3::A0A140T897	Serum albumin OS=Bos taurus GN=ALB PE=3 SV=1	4580	71274	680	680	75	75		-1		7435	13539	1	1	1	720.412	1438.81	2	1438.8	0.0042	1	30.75	0.03	R	RHPEYAVSVLLR	L	AA
5	3::A0A140T897	Serum albumin OS=Bos taurus GN=ALB PE=3 SV=1	4580	71274	680	680	75	75		-1		7436	13323	1	1	1	720.412	1438.81	2	1438.8	0.005	1	31.51	0.025	R	RHPEYAVSVLLR	L	AA
5	3::A0A140T897	Serum albumin OS=Bos taurus GN=ALB PE=3 SV=1	4580	71274	680	680	75	75		-1		7437	18488	1	1	1	480.61	1438.81	3	1438.8	0.005	1	59.99	3.5e-05	R	RHPEYAVSVLLR	L	AA
5	3::A0A140T897	Serum albumin OS=Bos taurus GN=ALB PE=3 SV=1	4580	71274	680	680	75	75		-1		7446	20462	1	1	1	480.941	1439.8	3	1439.79	0.012	1	29.85	0.045	R	RHPEYAVSVLLR	L	AA
5	3::A0A140T897	Serum albumin OS=Bos taurus GN=ALB PE=3 SV=1	4580	71274	680	680	75	75		-1		7447	17082	1	1	1	480.942	1439.8	3	1439.79	0.0164	1	41.89	0.0024	R	RHPEYAVSVLLR	L	AA
5	3::A0A140T897	Serum albumin OS=Bos taurus GN=ALB PE=3 SV=1	4580	71274	680	680	75	75		-1		7448	24518	1	1	1	480.943	1439.81	3	1439.79	0.0184	1	55.43	0.0001	R	RHPEYAVSVLLR	L	AA
5	3::A0A140T897	Serum albumin OS=Bos taurus GN=ALB PE=3 SV=1	4580	71274	680	680	75	75		-1		7449	23160	1	1	1	480.943	1439.81	3	1439.79	0.0186	1	25.34	0.1	R	RHPEYAVSVLLR	L	AA
5	3::A0A140T897	Serum albumin OS=Bos taurus GN=ALB PE=3 SV=1	4580	71274	680	680	75	75		-1		7450	19583	1	1	1	480.943	1439.81	3	1439.79	0.0192	1	37.46	0.0065	R	RHPEYAVSVLLR	L	AA
5	3::A0A140T897	Serum albumin OS=Bos taurus GN=ALB PE=3 SV=1	4580	71274	680	680	75	75		-1		7452	22515	1	1	1	480.944	1439.81	3	1439.79	0.0209	1	29.71	0.038	R	RHPEYAVSVLLR	L	AA
5	3::A0A140T897	Serum albumin OS=Bos taurus GN=ALB PE=3 SV=1	4580	71274	680	680	75	75		-1		7453	21640	1	1	1	480.944	1439.81	3	1439.79	0.0213	1	39.02	0.0043	R	RHPEYAVSVLLR	L	AA
5	3::A0A140T897	Serum albumin OS=Bos taurus GN=ALB PE=3 SV=1	4580	71274	680	680	75	75		-1		7454	17970	1	1	1	480.945	1439.81	3	1439.79	0.0257	1	44.03	0.0013	R	RHPEYAVSVLLR	L	AA
5	3::A0A140T897	Serum albumin OS=Bos taurus GN=ALB PE=3 SV=1	4580	71274	680	680	75	75		-1		7492	7381	2	1	1	722.323	1442.63	2	1442.63	-0.0027	0	54.5	0.00014	K	YICDNQDTISSK	L	AA
5	3::A0A140T897	Serum albumin OS=Bos taurus GN=ALB PE=3 SV=1	4580	71274	680	680	75	75		-1		7493	7824	1	1	1	722.323	1442.63	2	1442.63	-0.0024	0	92.63	2.1e-08	K	YICDNQDTISSK	L	AA
5	3::A0A140T897	Serum albumin OS=Bos taurus GN=ALB PE=3 SV=1	4580	71274	680	680	75	75		-1		7494	8047	1	1	1	722.324	1442.63	2	1442.63	-0.0021	0	67.87	6.6e-06	K	YICDNQDTISSK	L	AA
5	3::A0A140T897	Serum albumin OS=Bos taurus GN=ALB PE=3 SV=1	4580	71274	680	680	75	75		-1		7495	7667	1	1	1	722.324	1442.63	2	1442.63	-0.0016	0	92.67	2.2e-08	K	YICDNQDTISSK	L	AA
5	3::A0A140T897	Serum albumin OS=Bos taurus GN=ALB PE=3 SV=1	4580	71274	680	680	75	75		-1		7496	7941	1	1	1	722.324	1442.63	2	1442.63	-0.0014	0	78.92	5.2e-07	K	YICDNQDTISSK	L	AA
5	3::A0A140T897	Serum albumin OS=Bos taurus GN=ALB PE=3 SV=1	4580	71274	680	680	75	75		-1		7497	7756	1	1	1	722.324	1442.63	2	1442.63	-0.0009	0	90.34	3.7e-08	K	YICDNQDTISSK	L	AA
5	3::A0A140T897	Serum albumin OS=Bos taurus GN=ALB PE=3 SV=1	4580	71274	680	680	75	75		-1		7498	7574	1	1	1	722.324	1442.63	2	1442.63	-0.0004	0	65.69	1.1e-05	K	YICDNQDTISSK	L	AA
5	3::A0A140T897	Serum albumin OS=Bos taurus GN=ALB PE=3 SV=1	4580	71274	680	680	75	75		-1		7499	8177	1	1	1	722.325	1442.64	2	1442.63	0.0004	0	86.64	9e-08	K	YICDNQDTISSK	L	AA
5	3::A0A140T897	Serum albumin OS=Bos taurus GN=ALB PE=3 SV=1	4580	71274	680	680	75	75		-1		7512	8598	1	1	1	722.816	1443.62	2	1443.62	-0.0019	0	71.11	2.2e-06	K	YICDNQDTISSK	L	AA
5	3::A0A140T897	Serum albumin OS=Bos taurus GN=ALB PE=3 SV=1	4580	71274	680	680	75	75		-1		7513	8691	1	1	1	722.816	1443.62	2	1443.62	-0.0019	0	90.48	2.6e-08	K	YICDNQDTISSK	L	AA
5	3::A0A140T897	Serum albumin OS=Bos taurus GN=ALB PE=3 SV=1	4580	71274	680	680	75	75		-1		7514	8795	1	1	1	722.817	1443.62	2	1443.62	0.0002	0	67.45	5.5e-06	K	YICDNQDTISSK	L	AA
5	3::A0A140T897	Serum albumin OS=Bos taurus GN=ALB PE=3 SV=1	4580	71274	680	680	75	75		-1		7515	8383	1	1	1	722.818	1443.62	2	1443.62	0.0032	0	76.85	6.7e-07	K	YICDNQDTISSK	L	AA
5	3::A0A140T897	Serum albumin OS=Bos taurus GN=ALB PE=3 SV=1	4580	71274	680	680	75	75		-1		7516	8896	1	1	1	722.82	1443.63	2	1443.62	0.0065	0	46.99	0.00069	K	YICDNQDTISSK	L	AA
5	3::A0A140T897	Serum albumin OS=Bos taurus GN=ALB PE=3 SV=1	4580	71274	680	680	75	75		-1		7517	8495	1	1	1	722.82	1443.63	2	1443.62	0.0073	0	40.19	0.0033	K	YICDNQDTISSK	L	AA
5	3::A0A140T897	Serum albumin OS=Bos taurus GN=ALB PE=3 SV=1	4580	71274	680	680	75	75		-1		7518	8293	1	1	1	722.821	1443.63	2	1443.62	0.0089	0	55.22	0.00011	K	YICDNQDTISSK	L	AA
5	3::A0A140T897	Serum albumin OS=Bos taurus GN=ALB PE=3 SV=1	4580	71274	680	680	75	75		-1		7531	9022	1	1	1	723.322	1444.63	2	1444.6	0.0261	0	38.09	0.0052	K	YICDNQDTISSK	L	AA
5	3::A0A140T897	Serum albumin OS=Bos taurus GN=ALB PE=3 SV=1	4580	71274	680	680	75	75		-1		7765	3120	1	1	1	488.532	1462.57	3	1462.58	-0.0076	0	46.95	0.00017	K	TCVADESHAGCEK	S	AA
5	3::A0A140T897	Serum albumin OS=Bos taurus GN=ALB PE=3 SV=1	4580	71274	680	680	75	75		-1		7766	3071	1	1	1	732.294	1462.57	2	1462.58	-0.0075	0	36.05	0.0021	K	TCVADESHAGCEK	S	AA
5	3::A0A140T897	Serum albumin OS=Bos taurus GN=ALB PE=3 SV=1	4580	71274	680	680	75	75		-1		7767	3199	1	1	1	488.532	1462.58	3	1462.58	-0.0066	0	47.19	0.00017	K	TCVADESHAGCEK	S	AA
5	3::A0A140T897	Serum albumin OS=Bos taurus GN=ALB PE=3 SV=1	4580	71274	680	680	75	75		-1		7769	3146	1	1	1	732.296	1462.58	2	1462.58	-0.0043	0	60.47	8.8e-06	K	TCVADESHAGCEK	S	AA
5	3::A0A140T897	Serum albumin OS=Bos taurus GN=ALB PE=3 SV=1	4580	71274	680	680	75	75		-1		7770	3039	1	1	1	488.534	1462.58	3	1462.58	-0.0029	0	44.84	0.00033	K	TCVADESHAGCEK	S	AA
5	3::A0A140T897	Serum albumin OS=Bos taurus GN=ALB PE=3 SV=1	4580	71274	680	680	75	75		-1		7771	3271	1	1	1	488.534	1462.58	3	1462.58	-0.002	0	42.57	0.00058	K	TCVADESHAGCEK	S	AA
5	3::A0A140T897	Serum albumin OS=Bos taurus GN=ALB PE=3 SV=1	4580	71274	680	680	75	75		-1		7772	2730	1	1	1	488.534	1462.58	3	1462.58	-0.0019	0	42.48	0.00059	K	TCVADESHAGCEK	S	AA
5	3::A0A140T897	Serum albumin OS=Bos taurus GN=ALB PE=3 SV=1	4580	71274	680	680	75	75		-1		7773	2894	1	1	1	732.298	1462.58	2	1462.58	-0.0011	0	72.57	5.8e-07	K	TCVADESHAGCEK	S	AA
5	3::A0A140T897	Serum albumin OS=Bos taurus GN=ALB PE=3 SV=1	4580	71274	680	680	75	75		-1		7774	2980	1	1	1	732.298	1462.58	2	1462.58	-0.0009	0	63.14	5.1e-06	K	TCVADESHAGCEK	S	AA
5	3::A0A140T897	Serum albumin OS=Bos taurus GN=ALB PE=3 SV=1	4580	71274	680	680	75	75		-1		7775	2816	1	1	1	732.298	1462.58	2	1462.58	-0.0009	0	72.57	5.8e-07	K	TCVADESHAGCEK	S	AA
5	3::A0A140T897	Serum albumin OS=Bos taurus GN=ALB PE=3 SV=1	4580	71274	680	680	75	75		-1		7776	2750	1	1	1	732.298	1462.58	2	1462.58	-0.0005	0	74.88	3.4e-07	K	TCVADESHAGCEK	S	AA
5	3::A0A140T897	Serum albumin OS=Bos taurus GN=ALB PE=3 SV=1	4580	71274	680	680	75	75		-1		7777	2951	1	1	1	488.534	1462.58	3	1462.58	-0.0005	0	47.5	0.00019	K	TCVADESHAGCEK	S	AA
5	3::A0A140T897	Serum albumin OS=Bos taurus GN=ALB PE=3 SV=1	4580	71274	680	680	75	75		-1		7778	2868	1	1	1	488.534	1462.58	3	1462.58	0.0001	0	45.8	0.00029	K	TCVADESHAGCEK	S	AA
5	3::A0A140T897	Serum albumin OS=Bos taurus GN=ALB PE=3 SV=1	4580	71274	680	680	75	75		-1		7779	2797	1	1	1	488.535	1462.58	3	1462.58	0.0003	0	47.75	0.00018	K	TCVADESHAGCEK	S	AA
5	3::A0A140T897	Serum albumin OS=Bos taurus GN=ALB PE=3 SV=1	4580	71274	680	680	75	75		-1		7780	2515	1	1	1	488.535	1462.58	3	1462.58	0.0012	0	35.83	0.003	K	TCVADESHAGCEK	S	AA
5	3::A0A140T897	Serum albumin OS=Bos taurus GN=ALB PE=3 SV=1	4580	71274	680	680	75	75		-1		7781	3507	1	1	1	488.535	1462.58	3	1462.58	0.0021	0	15.19	0.35	K	TCVADESHAGCEK	S	AA
5	3::A0A140T897	Serum albumin OS=Bos taurus GN=ALB PE=3 SV=1	4580	71274	680	680	75	75		-1		8017	8488	1	1	1	739.763	1477.51	2	1477.52	-0.004	0	57.41	1.8e-06	R	ETYGDMADCCEK	Q	AA
5	3::A0A140T897	Serum albumin OS=Bos taurus GN=ALB PE=3 SV=1	4580	71274	680	680	75	75		-1		8018	8371	1	1	1	739.764	1477.51	2	1477.52	-0.0015	0	44.39	3.6e-05	R	ETYGDMADCCEK	Q	AA
5	3::A0A140T897	Serum albumin OS=Bos taurus GN=ALB PE=3 SV=1	4580	71274	680	680	75	75		-1		8019	8280	1	1	1	739.765	1477.52	2	1477.52	-0.0007	0	56.76	2.1e-06	R	ETYGDMADCCEK	Q	AA
5	3::A0A140T897	Serum albumin OS=Bos taurus GN=ALB PE=3 SV=1	4580	71274	680	680	75	75		-1		8020	8164	1	1	1	739.766	1477.52	2	1477.52	0.0018	0	68.26	1.5e-07	R	ETYGDMADCCEK	Q	AA
5	3::A0A140T897	Serum albumin OS=Bos taurus GN=ALB PE=3 SV=1	4580	71274	680	680	75	75		-1		8043	20020	1	1	1	493.936	1478.79	3	1478.79	-0.0007	0	64.97	2.2e-05	K	LGEYGFQNALIVR	Y	AA
5	3::A0A140T897	Serum albumin OS=Bos taurus GN=ALB PE=3 SV=1	4580	71274	680	680	75	75		-1		8044	20061	1	1	1	740.401	1478.79	2	1478.79	-0.0003	0	98.91	8.9e-09	K	LGEYGFQNALIVR	Y	AA
5	3::A0A140T897	Serum albumin OS=Bos taurus GN=ALB PE=3 SV=1	4580	71274	680	680	75	75		-1		8045	19948	1	1	1	740.402	1478.79	2	1478.79	0.0011	0	98.08	1e-08	K	LGEYGFQNALIVR	Y	AA
5	3::A0A140T897	Serum albumin OS=Bos taurus GN=ALB PE=3 SV=1	4580	71274	680	680	75	75		-1		8046	21135	1	1	1	740.402	1478.79	2	1478.79	0.0014	0	78.32	9.6e-07	K	LGEYGFQNALIVR	Y	AA
5	3::A0A140T897	Serum albumin OS=Bos taurus GN=ALB PE=3 SV=1	4580	71274	680	680	75	75		-1		8047	19902	1	1	1	493.938	1478.79	3	1478.79	0.0025	0	70.63	5.7e-06	K	LGEYGFQNALIVR	Y	AA
5	3::A0A140T897	Serum albumin OS=Bos taurus GN=ALB PE=3 SV=1	4580	71274	680	680	75	75		-1		8048	19825	1	1	1	740.404	1478.79	2	1478.79	0.0047	0	90.96	5.1e-08	K	LGEYGFQNALIVR	Y	AA
5	3::A0A140T897	Serum albumin OS=Bos taurus GN=ALB PE=3 SV=1	4580	71274	680	680	75	75		-1		8049	20658	1	1	1	740.404	1478.79	2	1478.79	0.0049	0	68.89	8.3e-06	K	LGEYGFQNALIVR	Y	AA
5	3::A0A140T897	Serum albumin OS=Bos taurus GN=ALB PE=3 SV=1	4580	71274	680	680	75	75		-1		8050	24827	1	1	1	740.406	1478.8	2	1478.79	0.0085	0	69.21	7.5e-06	K	LGEYGFQNALIVR	Y	AA
5	3::A0A140T897	Serum albumin OS=Bos taurus GN=ALB PE=3 SV=1	4580	71274	680	680	75	75		-1		8059	20886	1	1	1	740.893	1479.77	2	1479.77	0	0	98.02	1.2e-08	K	LGEYGFQNALIVR	Y	AA
5	3::A0A140T897	Serum albumin OS=Bos taurus GN=ALB PE=3 SV=1	4580	71274	680	680	75	75		-1		8060	20180	1	1	1	494.265	1479.77	3	1479.77	0.0014	0	71.25	5.5e-06	K	LGEYGFQNALIVR	Y	AA
5	3::A0A140T897	Serum albumin OS=Bos taurus GN=ALB PE=3 SV=1	4580	71274	680	680	75	75		-1		8061	20173	1	1	1	740.894	1479.77	2	1479.77	0.0024	0	97.86	1.2e-08	K	LGEYGFQNALIVR	Y	AA
5	3::A0A140T897	Serum albumin OS=Bos taurus GN=ALB PE=3 SV=1	4580	71274	680	680	75	75		-1		8062	20295	1	1	1	740.895	1479.78	2	1479.77	0.0043	0	79.19	9.3e-07	K	LGEYGFQNALIVR	Y	AA
5	3::A0A140T897	Serum albumin OS=Bos taurus GN=ALB PE=3 SV=1	4580	71274	680	680	75	75		-1		8063	20845	1	1	1	494.266	1479.78	3	1479.77	0.0043	0	52.9	0.00039	K	LGEYGFQNALIVR	Y	AA
5	3::A0A140T897	Serum albumin OS=Bos taurus GN=ALB PE=3 SV=1	4580	71274	680	680	75	75		-1		8064	20417	1	1	1	740.896	1479.78	2	1479.77	0.006	0	96.83	1.6e-08	K	LGEYGFQNALIVR	Y	AA
5	3::A0A140T897	Serum albumin OS=Bos taurus GN=ALB PE=3 SV=1	4580	71274	680	680	75	75		-1		8065	21009	1	1	1	740.897	1479.78	2	1479.77	0.0075	0	71.06	6e-06	K	LGEYGFQNALIVR	Y	AA
5	3::A0A140T897	Serum albumin OS=Bos taurus GN=ALB PE=3 SV=1	4580	71274	680	680	75	75		-1		8066	20546	1	1	1	740.897	1479.78	2	1479.77	0.0075	0	90.73	6.5e-08	K	LGEYGFQNALIVR	Y	AA
5	3::A0A140T897	Serum albumin OS=Bos taurus GN=ALB PE=3 SV=1	4580	71274	680	680	75	75		-1		8068	20768	1	1	1	740.9	1479.79	2	1479.77	0.0133	0	71.14	5.4e-06	K	LGEYGFQNALIVR	Y	AA
5	3::A0A140T897	Serum albumin OS=Bos taurus GN=ALB PE=3 SV=1	4580	71274	680	680	75	75		-1		8270	4759	1	1	1	747.76	1493.51	2	1493.51	-0.0054	0	53.79	4.2e-06	R	ETYGDMADCCEK	Q	AA
5	3::A0A140T897	Serum albumin OS=Bos taurus GN=ALB PE=3 SV=1	4580	71274	680	680	75	75		-1		8271	8321	1	1	1	747.761	1493.51	2	1493.51	-0.0043	0	33.36	0.00046	R	ETYGDMADCCEK	Q	AA
5	3::A0A140T897	Serum albumin OS=Bos taurus GN=ALB PE=3 SV=1	4580	71274	680	680	75	75		-1		8273	4987	1	1	1	747.762	1493.51	2	1493.51	-0.002	0	60.67	8.6e-07	R	ETYGDMADCCEK	Q	AA
5	3::A0A140T897	Serum albumin OS=Bos taurus GN=ALB PE=3 SV=1	4580	71274	680	680	75	75		-1		8274	5903	1	1	1	747.762	1493.51	2	1493.51	-0.0016	0	53.21	4.8e-06	R	ETYGDMADCCEK	Q	AA
5	3::A0A140T897	Serum albumin OS=Bos taurus GN=ALB PE=3 SV=1	4580	71274	680	680	75	75		-1		8275	5583	1	1	1	747.762	1493.51	2	1493.51	-0.0015	0	38.93	0.00013	R	ETYGDMADCCEK	Q	AA
5	3::A0A140T897	Serum albumin OS=Bos taurus GN=ALB PE=3 SV=1	4580	71274	680	680	75	75		-1		8276	4874	1	1	1	747.762	1493.51	2	1493.51	-0.0005	0	52.21	6e-06	R	ETYGDMADCCEK	Q	AA
5	3::A0A140T897	Serum albumin OS=Bos taurus GN=ALB PE=3 SV=1	4580	71274	680	680	75	75		-1		8277	5791	1	1	1	747.763	1493.51	2	1493.51	-0.0003	0	55.46	2.8e-06	R	ETYGDMADCCEK	Q	AA
5	3::A0A140T897	Serum albumin OS=Bos taurus GN=ALB PE=3 SV=1	4580	71274	680	680	75	75		-1		8278	5684	1	1	1	747.763	1493.51	2	1493.51	-0.0003	0	54.51	3.5e-06	R	ETYGDMADCCEK	Q	AA
5	3::A0A140T897	Serum albumin OS=Bos taurus GN=ALB PE=3 SV=1	4580	71274	680	680	75	75		-1		8279	5099	1	1	1	747.763	1493.51	2	1493.51	0	0	49.55	1.1e-05	R	ETYGDMADCCEK	Q	AA
5	3::A0A140T897	Serum albumin OS=Bos taurus GN=ALB PE=3 SV=1	4580	71274	680	680	75	75		-1		8281	5451	1	1	1	747.763	1493.51	2	1493.51	0.0006	0	23.87	0.0041	R	ETYGDMADCCEK	Q	AA
5	3::A0A140T897	Serum albumin OS=Bos taurus GN=ALB PE=3 SV=1	4580	71274	680	680	75	75		-1		8282	8204	1	1	1	747.763	1493.51	2	1493.51	0.0007	0	32.68	0.00054	R	ETYGDMADCCEK	Q	AA
5	3::A0A140T897	Serum albumin OS=Bos taurus GN=ALB PE=3 SV=1	4580	71274	680	680	75	75		-1		8395	9578	1	1	1	751.81	1501.6	2	1501.61	-0.0018	0	17.21	0.21	K	EYEATLEECCAK	D	AA
5	3::A0A140T897	Serum albumin OS=Bos taurus GN=ALB PE=3 SV=1	4580	71274	680	680	75	75		-1		8396	9584	1	1	1	751.81	1501.61	2	1501.61	-0.0013	0	55.79	2.9e-05	K	EYEATLEECCAK	D	AA
5	3::A0A140T897	Serum albumin OS=Bos taurus GN=ALB PE=3 SV=1	4580	71274	680	680	75	75		-1		8397	9696	1	1	1	751.81	1501.61	2	1501.61	-0.0008	0	57.67	2.1e-05	K	EYEATLEECCAK	D	AA
5	3::A0A140T897	Serum albumin OS=Bos taurus GN=ALB PE=3 SV=1	4580	71274	680	680	75	75		-1		8398	9812	1	1	1	751.81	1501.61	2	1501.61	-0.0004	0	59.14	1.5e-05	K	EYEATLEECCAK	D	AA
5	3::A0A140T897	Serum albumin OS=Bos taurus GN=ALB PE=3 SV=1	4580	71274	680	680	75	75		-1		8399	9615	1	1	1	501.543	1501.61	3	1501.61	0.0001	0	35.14	0.0039	K	EYEATLEECCAK	D	AA
5	3::A0A140T897	Serum albumin OS=Bos taurus GN=ALB PE=3 SV=1	4580	71274	680	680	75	75		-1		8517	15572	1	1	0	756.422	1510.83	2	1510.84	-0.0066	0	39.62	0.0059	K	VPQVSTPTLVEVSR	S	AA
5	3::A0A140T897	Serum albumin OS=Bos taurus GN=ALB PE=3 SV=1	4580	71274	680	680	75	75		-1		8518	15683	1	1	0	756.424	1510.83	2	1510.84	-0.0028	0	59.05	6.5e-05	K	VPQVSTPTLVEVSR	S	AA
5	3::A0A140T897	Serum albumin OS=Bos taurus GN=ALB PE=3 SV=1	4580	71274	680	680	75	75		-1		8519	15596	1	1	0	504.619	1510.84	3	1510.84	0.0004	0	53.81	0.0002	K	VPQVSTPTLVEVSR	S	AA
5	3::A0A140T897	Serum albumin OS=Bos taurus GN=ALB PE=3 SV=1	4580	71274	680	680	75	75		-1		8834	6419	1	1	1	511.598	1531.77	3	1531.77	-0.0022	1	26.56	0.25	K	LKECCDKPLLEK	S	AA
5	3::A0A140T897	Serum albumin OS=Bos taurus GN=ALB PE=3 SV=1	4580	71274	680	680	75	75		-1		8837	6303	1	1	1	511.598	1531.77	3	1531.77	-0.0012	1	48.23	0.0017	K	LKECCDKPLLEK	S	AA
5	3::A0A140T897	Serum albumin OS=Bos taurus GN=ALB PE=3 SV=1	4580	71274	680	680	75	75		-1		8838	6302	1	1	1	383.95	1531.77	4	1531.77	-0.0011	1	34.8	0.038	K	LKECCDKPLLEK	S	AA
5	3::A0A140T897	Serum albumin OS=Bos taurus GN=ALB PE=3 SV=1	4580	71274	680	680	75	75		-1		8839	6101	1	1	1	766.894	1531.77	2	1531.77	-0.0009	1	40.47	0.01	K	LKECCDKPLLEK	S	AA
5	3::A0A140T897	Serum albumin OS=Bos taurus GN=ALB PE=3 SV=1	4580	71274	680	680	75	75		-1		8840	6187	1	1	1	383.951	1531.77	4	1531.77	-0.0007	1	33.13	0.056	K	LKECCDKPLLEK	S	AA
5	3::A0A140T897	Serum albumin OS=Bos taurus GN=ALB PE=3 SV=1	4580	71274	680	680	75	75		-1		8842	6077	1	1	1	383.951	1531.77	4	1531.77	-0.0005	1	45	0.0036	K	LKECCDKPLLEK	S	AA
5	3::A0A140T897	Serum albumin OS=Bos taurus GN=ALB PE=3 SV=1	4580	71274	680	680	75	75		-1		8843	5860	1	1	1	383.951	1531.77	4	1531.77	-0.0004	1	34.6	0.04	K	LKECCDKPLLEK	S	AA
5	3::A0A140T897	Serum albumin OS=Bos taurus GN=ALB PE=3 SV=1	4580	71274	680	680	75	75		-1		8844	5861	1	1	1	511.598	1531.77	3	1531.77	-0.0003	1	61.01	9.2e-05	K	LKECCDKPLLEK	S	AA
5	3::A0A140T897	Serum albumin OS=Bos taurus GN=ALB PE=3 SV=1	4580	71274	680	680	75	75		-1		8845	6418	1	1	1	383.951	1531.77	4	1531.77	-0.0002	1	26.63	0.25	K	LKECCDKPLLEK	S	AA
5	3::A0A140T897	Serum albumin OS=Bos taurus GN=ALB PE=3 SV=1	4580	71274	680	680	75	75		-1		8846	5969	1	1	1	383.951	1531.77	4	1531.77	-0.0001	1	41.22	0.0087	K	LKECCDKPLLEK	S	AA
5	3::A0A140T897	Serum albumin OS=Bos taurus GN=ALB PE=3 SV=1	4580	71274	680	680	75	75		-1		8847	6078	1	1	1	511.599	1531.77	3	1531.77	0.0001	1	56.45	0.00026	K	LKECCDKPLLEK	S	AA
5	3::A0A140T897	Serum albumin OS=Bos taurus GN=ALB PE=3 SV=1	4580	71274	680	680	75	75		-1		8849	6188	1	1	1	511.599	1531.77	3	1531.77	0.0004	1	60.79	9.7e-05	K	LKECCDKPLLEK	S	AA
5	3::A0A140T897	Serum albumin OS=Bos taurus GN=ALB PE=3 SV=1	4580	71274	680	680	75	75		-1		8851	5970	1	1	1	511.599	1531.77	3	1531.77	0.0007	1	60.7	9.8e-05	K	LKECCDKPLLEK	S	AA
5	3::A0A140T897	Serum albumin OS=Bos taurus GN=ALB PE=3 SV=1	4580	71274	680	680	75	75		-1		8852	5873	1	1	1	766.895	1531.78	2	1531.77	0.0025	1	57.94	0.00018	K	LKECCDKPLLEK	S	AA
5	3::A0A140T897	Serum albumin OS=Bos taurus GN=ALB PE=3 SV=1	4580	71274	680	680	75	75		-1		8854	5991	1	1	1	766.904	1531.79	2	1531.77	0.0201	1	45.91	0.0026	K	LKECCDKPLLEK	S	AA
5	3::A0A140T897	Serum albumin OS=Bos taurus GN=ALB PE=3 SV=1	4580	71274	680	680	75	75		-1		8959	7589	1	1	1	385.71	1538.81	4	1538.81	-0.0007	1	37.37	0.014	R	LCVLHEKTPVSEK	V	AA
5	3::A0A140T897	Serum albumin OS=Bos taurus GN=ALB PE=3 SV=1	4580	71274	680	680	75	75		-1		8961	7529	1	1	1	513.945	1538.81	3	1538.81	0.0005	1	47.8	0.0013	R	LCVLHEKTPVSEK	V	AA
5	3::A0A140T897	Serum albumin OS=Bos taurus GN=ALB PE=3 SV=1	4580	71274	680	680	75	75		-1		9025	11039	1	1	1	516.303	1545.89	3	1545.89	-0.0022	1	48.97	0.00034	K	LKHLVDEPQNLIK	Q	AA
5	3::A0A140T897	Serum albumin OS=Bos taurus GN=ALB PE=3 SV=1	4580	71274	680	680	75	75		-1		9026	11140	1	1	1	516.304	1545.89	3	1545.89	0.0035	1	40.09	0.0023	K	LKHLVDEPQNLIK	Q	AA
5	3::A0A140T897	Serum albumin OS=Bos taurus GN=ALB PE=3 SV=1	4580	71274	680	680	75	75		-1		9034	11083	1	1	1	774.45	1546.89	2	1546.87	0.0134	1	17.47	0.44	K	LKHLVDEPQNLIK	Q	AA
5	3::A0A140T897	Serum albumin OS=Bos taurus GN=ALB PE=3 SV=1	4580	71274	680	680	75	75		-1		9035	11063	1	1	1	387.73	1546.89	4	1546.87	0.0188	1	17.21	0.44	K	LKHLVDEPQNLIK	Q	AA
5	3::A0A140T897	Serum albumin OS=Bos taurus GN=ALB PE=3 SV=1	4580	71274	680	680	75	75		-1		9106	11780	1	1	1	518.889	1553.64	3	1553.65	-0.0013	0	49.1	0.00029	K	DDPHACYSTVFDK	L	AA
5	3::A0A140T897	Serum albumin OS=Bos taurus GN=ALB PE=3 SV=1	4580	71274	680	680	75	75		-1		9107	11888	1	1	1	777.83	1553.64	2	1553.65	-0.0012	0	51.92	0.00015	K	DDPHACYSTVFDK	L	AA
5	3::A0A140T897	Serum albumin OS=Bos taurus GN=ALB PE=3 SV=1	4580	71274	680	680	75	75		-1		9108	11894	1	1	1	518.889	1553.65	3	1553.65	-0.0006	0	33.87	0.0096	K	DDPHACYSTVFDK	L	AA
5	3::A0A140T897	Serum albumin OS=Bos taurus GN=ALB PE=3 SV=1	4580	71274	680	680	75	75		-1		9109	11770	1	1	1	777.832	1553.65	2	1553.65	0.003	0	39.53	0.0028	K	DDPHACYSTVFDK	L	AA
5	3::A0A140T897	Serum albumin OS=Bos taurus GN=ALB PE=3 SV=1	4580	71274	680	680	75	75		-1		9214	25323	1	1	1	784.373	1566.73	2	1566.74	-0.0034	0	85.35	2.5e-07	K	DAFLGSFLYEYSR	R	AA
5	3::A0A140T897	Serum albumin OS=Bos taurus GN=ALB PE=3 SV=1	4580	71274	680	680	75	75		-1		9215	25223	1	1	1	784.374	1566.73	2	1566.74	-0.0015	0	81.29	6.5e-07	K	DAFLGSFLYEYSR	R	AA
5	3::A0A140T897	Serum albumin OS=Bos taurus GN=ALB PE=3 SV=1	4580	71274	680	680	75	75		-1		9327	13437	1	1	1	526.26	1575.76	3	1575.76	-0.0026	0	45.37	0.003	K	LKPDPNTLCDEFK	A	AA
5	3::A0A140T897	Serum albumin OS=Bos taurus GN=ALB PE=3 SV=1	4580	71274	680	680	75	75		-1		9328	13314	1	1	1	526.261	1575.76	3	1575.76	-0.0001	0	55.74	0.00028	K	LKPDPNTLCDEFK	A	AA
5	3::A0A140T897	Serum albumin OS=Bos taurus GN=ALB PE=3 SV=1	4580	71274	680	680	75	75		-1		9329	13349	1	1	1	788.888	1575.76	2	1575.76	0.0003	0	54.73	0.00035	K	LKPDPNTLCDEFK	A	AA
5	3::A0A140T897	Serum albumin OS=Bos taurus GN=ALB PE=3 SV=1	4580	71274	680	680	75	75		-1		9331	13232	1	1	1	788.89	1575.76	2	1575.76	0.0043	0	68.5	1.5e-05	K	LKPDPNTLCDEFK	A	AA
5	3::A0A140T897	Serum albumin OS=Bos taurus GN=ALB PE=3 SV=1	4580	71274	680	680	75	75		-1		9332	13191	1	1	1	526.263	1575.77	3	1575.76	0.0056	0	41.19	0.0085	K	LKPDPNTLCDEFK	A	AA
5	3::A0A140T897	Serum albumin OS=Bos taurus GN=ALB PE=3 SV=1	4580	71274	680	680	75	75		-1		9342	12605	1	1	1	526.587	1576.74	3	1576.74	-0.0061	0	43.93	0.0035	K	LKPDPNTLCDEFK	A	AA
5	3::A0A140T897	Serum albumin OS=Bos taurus GN=ALB PE=3 SV=1	4580	71274	680	680	75	75		-1		10026	13705	1	1	0	547.316	1638.93	3	1638.93	-0.0044	1	65.97	8.8e-06	R	KVPQVSTPTLVEVSR	S	AA
5	3::A0A140T897	Serum albumin OS=Bos taurus GN=ALB PE=3 SV=1	4580	71274	680	680	75	75		-1		10028	14710	1	1	0	547.317	1638.93	3	1638.93	-0.0024	1	30.95	0.025	R	KVPQVSTPTLVEVSR	S	AA
5	3::A0A140T897	Serum albumin OS=Bos taurus GN=ALB PE=3 SV=1	4580	71274	680	680	75	75		-1		10029	13087	1	1	0	547.317	1638.93	3	1638.93	-0.0011	1	70.23	2.8e-06	R	KVPQVSTPTLVEVSR	S	AA
5	3::A0A140T897	Serum albumin OS=Bos taurus GN=ALB PE=3 SV=1	4580	71274	680	680	75	75		-1		10030	13318	1	1	0	547.317	1638.93	3	1638.93	-0.0003	1	87.31	5.5e-08	R	KVPQVSTPTLVEVSR	S	AA
5	3::A0A140T897	Serum albumin OS=Bos taurus GN=ALB PE=3 SV=1	4580	71274	680	680	75	75		-1		10031	13216	1	1	0	820.474	1638.93	2	1638.93	0.0026	1	81.19	2e-07	R	KVPQVSTPTLVEVSR	S	AA
5	3::A0A140T897	Serum albumin OS=Bos taurus GN=ALB PE=3 SV=1	4580	71274	680	680	75	75		-1		10032	13606	1	1	0	547.318	1638.93	3	1638.93	0.0033	1	76.22	6.2e-07	R	KVPQVSTPTLVEVSR	S	AA
5	3::A0A140T897	Serum albumin OS=Bos taurus GN=ALB PE=3 SV=1	4580	71274	680	680	75	75		-1		10033	13344	1	1	0	820.475	1638.93	2	1638.93	0.0041	1	21.07	0.22	R	KVPQVSTPTLVEVSR	S	AA
5	3::A0A140T897	Serum albumin OS=Bos taurus GN=ALB PE=3 SV=1	4580	71274	680	680	75	75		-1		10034	13204	1	1	0	547.319	1638.94	3	1638.93	0.0055	1	79.7	2.9e-07	R	KVPQVSTPTLVEVSR	S	AA
5	3::A0A140T897	Serum albumin OS=Bos taurus GN=ALB PE=3 SV=1	4580	71274	680	680	75	75		-1		10035	12305	1	1	0	547.319	1638.94	3	1638.93	0.0063	1	50.73	0.00023	R	KVPQVSTPTLVEVSR	S	AA
5	3::A0A140T897	Serum albumin OS=Bos taurus GN=ALB PE=3 SV=1	4580	71274	680	680	75	75		-1		10036	13103	1	1	0	820.482	1638.95	2	1638.93	0.0188	1	51.52	0.00015	R	KVPQVSTPTLVEVSR	S	AA
5	3::A0A140T897	Serum albumin OS=Bos taurus GN=ALB PE=3 SV=1	4580	71274	680	680	75	75		-1		10411	5879	1	1	1	558.595	1672.76	3	1672.76	0.0011	1	28.28	0.091	K	QEPERNECFLSHK	D	AA
5	3::A0A140T897	Serum albumin OS=Bos taurus GN=ALB PE=3 SV=1	4580	71274	680	680	75	75		-1		10648	22832	1	1	1	564.985	1691.93	3	1691.93	-0.0003	1	72.28	2.4e-06	K	AEFVEVTKLVTDLTK	V	AA
5	3::A0A140T897	Serum albumin OS=Bos taurus GN=ALB PE=3 SV=1	4580	71274	680	680	75	75		-1		11062	25339	1	1	1	575.615	1723.82	3	1723.83	-0.0047	0	30.84	0.077	R	MPCTEDYLSLILNR	L	AA
5	3::A0A140T897	Serum albumin OS=Bos taurus GN=ALB PE=3 SV=1	4580	71274	680	680	75	75		-1		11064	25224	1	1	1	862.92	1723.83	2	1723.83	-0.0013	0	90.8	7.8e-08	R	MPCTEDYLSLILNR	L	AA
5	3::A0A140T897	Serum albumin OS=Bos taurus GN=ALB PE=3 SV=1	4580	71274	680	680	75	75		-1		11065	25231	1	1	1	575.616	1723.83	3	1723.83	-0.0007	0	36.09	0.023	R	MPCTEDYLSLILNR	L	AA
5	3::A0A140T897	Serum albumin OS=Bos taurus GN=ALB PE=3 SV=1	4580	71274	680	680	75	75		-1		11066	25329	1	1	1	862.921	1723.83	2	1723.83	0.0007	0	47.42	0.0017	R	MPCTEDYLSLILNR	L	AA
5	3::A0A140T897	Serum albumin OS=Bos taurus GN=ALB PE=3 SV=1	4580	71274	680	680	75	75		-1		11306	24878	1	1	1	870.917	1739.82	2	1739.82	-0.0034	0	105.67	2.3e-09	R	MPCTEDYLSLILNR	L	AA
5	3::A0A140T897	Serum albumin OS=Bos taurus GN=ALB PE=3 SV=1	4580	71274	680	680	75	75		-1		11307	24998	1	1	1	870.918	1739.82	2	1739.82	-0.0018	0	83.17	4.1e-07	R	MPCTEDYLSLILNR	L	AA
5	3::A0A140T897	Serum albumin OS=Bos taurus GN=ALB PE=3 SV=1	4580	71274	680	680	75	75		-1		11308	25005	1	1	1	580.947	1739.82	3	1739.82	-0.0017	0	36.38	0.02	R	MPCTEDYLSLILNR	L	AA
5	3::A0A140T897	Serum albumin OS=Bos taurus GN=ALB PE=3 SV=1	4580	71274	680	680	75	75		-1		11309	24619	1	1	1	870.918	1739.82	2	1739.82	-0.0013	0	114.93	2.7e-10	R	MPCTEDYLSLILNR	L	AA
5	3::A0A140T897	Serum albumin OS=Bos taurus GN=ALB PE=3 SV=1	4580	71274	680	680	75	75		-1		11310	24418	1	1	1	870.918	1739.82	2	1739.82	-0.0011	0	107.55	1.5e-09	R	MPCTEDYLSLILNR	L	AA
5	3::A0A140T897	Serum albumin OS=Bos taurus GN=ALB PE=3 SV=1	4580	71274	680	680	75	75		-1		11311	24539	1	1	1	870.918	1739.82	2	1739.82	-0.001	0	107.72	1.5e-09	R	MPCTEDYLSLILNR	L	AA
5	3::A0A140T897	Serum albumin OS=Bos taurus GN=ALB PE=3 SV=1	4580	71274	680	680	75	75		-1		11312	24746	1	1	1	870.918	1739.82	2	1739.82	-0.0008	0	115.51	2.4e-10	R	MPCTEDYLSLILNR	L	AA
5	3::A0A140T897	Serum albumin OS=Bos taurus GN=ALB PE=3 SV=1	4580	71274	680	680	75	75		-1		11313	25155	1	1	1	580.948	1739.82	3	1739.82	-0.0002	0	38.29	0.013	R	MPCTEDYLSLILNR	L	AA
5	3::A0A140T897	Serum albumin OS=Bos taurus GN=ALB PE=3 SV=1	4580	71274	680	680	75	75		-1		11314	24748	1	1	1	580.948	1739.82	3	1739.82	-0.0002	0	54.76	0.00029	R	MPCTEDYLSLILNR	L	AA
5	3::A0A140T897	Serum albumin OS=Bos taurus GN=ALB PE=3 SV=1	4580	71274	680	680	75	75		-1		11315	24621	1	1	1	580.948	1739.82	3	1739.82	0	0	53.83	0.00036	R	MPCTEDYLSLILNR	L	AA
5	3::A0A140T897	Serum albumin OS=Bos taurus GN=ALB PE=3 SV=1	4580	71274	680	680	75	75		-1		11316	24540	1	1	1	580.948	1739.82	3	1739.82	0.0001	0	56.67	0.00019	R	MPCTEDYLSLILNR	L	AA
5	3::A0A140T897	Serum albumin OS=Bos taurus GN=ALB PE=3 SV=1	4580	71274	680	680	75	75		-1		11317	24880	1	1	1	580.948	1739.82	3	1739.82	0.0003	0	35.7	0.023	R	MPCTEDYLSLILNR	L	AA
5	3::A0A140T897	Serum albumin OS=Bos taurus GN=ALB PE=3 SV=1	4580	71274	680	680	75	75		-1		11318	24419	1	1	1	580.948	1739.82	3	1739.82	0.0003	0	56.6	0.00019	R	MPCTEDYLSLILNR	L	AA
5	3::A0A140T897	Serum albumin OS=Bos taurus GN=ALB PE=3 SV=1	4580	71274	680	680	75	75		-1		11319	25128	1	1	1	870.922	1739.83	2	1739.82	0.0068	0	74.64	3.1e-06	R	MPCTEDYLSLILNR	L	AA
5	3::A0A140T897	Serum albumin OS=Bos taurus GN=ALB PE=3 SV=1	4580	71274	680	680	75	75		-1		11355	24299	1	1	1	581.282	1740.83	3	1740.81	0.0192	0	36.64	0.019	R	MPCTEDYLSLILNR	L	AA
5	3::A0A140T897	Serum albumin OS=Bos taurus GN=ALB PE=3 SV=1	4580	71274	680	680	75	75		-1		11432	10663	1	1	1	874.358	1746.7	2	1746.7	0.0029	0	57.14	2.3e-05	K	YNGVFQECCQAEDK	G	AA
5	3::A0A140T897	Serum albumin OS=Bos taurus GN=ALB PE=3 SV=1	4580	71274	680	680	75	75		-1		11433	10776	1	1	1	874.358	1746.7	2	1746.7	0.0037	0	68.74	1.6e-06	K	YNGVFQECCQAEDK	G	AA
5	3::A0A140T897	Serum albumin OS=Bos taurus GN=ALB PE=3 SV=1	4580	71274	680	680	75	75		-1		11434	10896	1	1	1	874.364	1746.71	2	1746.7	0.0163	0	28.52	0.023	K	YNGVFQECCQAEDK	G	AA
5	3::A0A140T897	Serum albumin OS=Bos taurus GN=ALB PE=3 SV=1	4580	71274	680	680	75	75		-1		11453	11479	1	1	1	874.845	1747.67	2	1747.68	-0.0074	0	40.07	0.00058	K	YNGVFQECCQAEDK	G	AA
5	3::A0A140T897	Serum albumin OS=Bos taurus GN=ALB PE=3 SV=1	4580	71274	680	680	75	75		-1		11454	11599	1	1	1	874.847	1747.68	2	1747.68	-0.0025	0	67.66	1.2e-06	K	YNGVFQECCQAEDK	G	AA
5	3::A0A140T897	Serum albumin OS=Bos taurus GN=ALB PE=3 SV=1	4580	71274	680	680	75	75		-1		11455	11849	1	1	1	874.847	1747.68	2	1747.68	-0.0021	0	92	4.5e-09	K	YNGVFQECCQAEDK	G	AA
5	3::A0A140T897	Serum albumin OS=Bos taurus GN=ALB PE=3 SV=1	4580	71274	680	680	75	75		-1		11456	11733	1	1	1	874.847	1747.68	2	1747.68	-0.0015	0	89.11	9.3e-09	K	YNGVFQECCQAEDK	G	AA
5	3::A0A140T897	Serum albumin OS=Bos taurus GN=ALB PE=3 SV=1	4580	71274	680	680	75	75		-1		11457	12620	1	1	1	874.848	1747.68	2	1747.68	-0.0011	0	62.71	3.9e-06	K	YNGVFQECCQAEDK	G	AA
5	3::A0A140T897	Serum albumin OS=Bos taurus GN=ALB PE=3 SV=1	4580	71274	680	680	75	75		-1		11458	16844	1	1	1	874.86	1747.7	2	1747.68	0.0228	0	44.28	0.00047	K	YNGVFQECCQAEDK	G	AA
5	3::A0A140T897	Serum albumin OS=Bos taurus GN=ALB PE=3 SV=1	4580	71274	680	680	75	75		-1		11469	11760	1	1	1	583.901	1748.68	3	1748.67	0.0157	0	34.84	0.002	K	YNGVFQECCQAEDK	G	AA
5	3::A0A140T897	Serum albumin OS=Bos taurus GN=ALB PE=3 SV=1	4580	71274	680	680	75	75		-1		11470	11968	1	1	1	875.348	1748.68	2	1748.67	0.0158	0	59.52	6.9e-06	K	YNGVFQECCQAEDK	G	AA
5	3::A0A140T897	Serum albumin OS=Bos taurus GN=ALB PE=3 SV=1	4580	71274	680	680	75	75		-1		12111	14246	1	1	1	449.712	1794.82	4	1794.82	-0.004	1	44.21	0.0031	K	DDPHACYSTVFDKLK	H	AA
5	3::A0A140T897	Serum albumin OS=Bos taurus GN=ALB PE=3 SV=1	4580	71274	680	680	75	75		-1		12112	14262	1	1	1	898.418	1794.82	2	1794.82	-0.0031	1	44.31	0.0032	K	DDPHACYSTVFDKLK	H	AA
5	3::A0A140T897	Serum albumin OS=Bos taurus GN=ALB PE=3 SV=1	4580	71274	680	680	75	75		-1		12113	14459	1	1	1	599.282	1794.82	3	1794.82	-0.0017	1	32.56	0.049	K	DDPHACYSTVFDKLK	H	AA
5	3::A0A140T897	Serum albumin OS=Bos taurus GN=ALB PE=3 SV=1	4580	71274	680	680	75	75		-1		12114	14344	1	1	1	599.282	1794.82	3	1794.82	-0.0008	1	44.23	0.0033	K	DDPHACYSTVFDKLK	H	AA
5	3::A0A140T897	Serum albumin OS=Bos taurus GN=ALB PE=3 SV=1	4580	71274	680	680	75	75		-1		12115	14368	1	1	1	449.713	1794.82	4	1794.82	-0.0006	1	44.41	0.0031	K	DDPHACYSTVFDKLK	H	AA
5	3::A0A140T897	Serum albumin OS=Bos taurus GN=ALB PE=3 SV=1	4580	71274	680	680	75	75		-1		12342	10047	1	1	1	605.614	1813.82	3	1813.82	-0.0011	1	35.28	0.022	R	LAKEYEATLEECCAK	D	AA
5	3::A0A140T897	Serum albumin OS=Bos taurus GN=ALB PE=3 SV=1	4580	71274	680	680	75	75		-1		12343	9918	1	1	1	605.615	1813.82	3	1813.82	-0.0006	1	38.44	0.011	R	LAKEYEATLEECCAK	D	AA
5	3::A0A140T897	Serum albumin OS=Bos taurus GN=ALB PE=3 SV=1	4580	71274	680	680	75	75		-1		12344	9936	1	1	1	907.918	1813.82	2	1813.82	-0.0005	1	65.6	2.1e-05	R	LAKEYEATLEECCAK	D	AA
5	3::A0A140T897	Serum albumin OS=Bos taurus GN=ALB PE=3 SV=1	4580	71274	680	680	75	75		-1		12345	10166	1	1	1	605.615	1813.82	3	1813.82	-0.0002	1	37.24	0.014	R	LAKEYEATLEECCAK	D	AA
5	3::A0A140T897	Serum albumin OS=Bos taurus GN=ALB PE=3 SV=1	4580	71274	680	680	75	75		-1		12346	10056	1	1	1	907.919	1813.82	2	1813.82	0.001	1	59.71	8.2e-05	R	LAKEYEATLEECCAK	D	AA
5	3::A0A140T897	Serum albumin OS=Bos taurus GN=ALB PE=3 SV=1	4580	71274	680	680	75	75		-1		12914	15033	1	1	1	940.96	1879.9	2	1879.91	-0.0089	0	43.33	0.0052	R	RPCFSALTPDETYVPK	A	AA
5	3::A0A140T897	Serum albumin OS=Bos taurus GN=ALB PE=3 SV=1	4580	71274	680	680	75	75		-1		12916	14874	1	1	1	470.985	1879.91	4	1879.91	-0.0047	0	60.83	9.8e-05	R	RPCFSALTPDETYVPK	A	AA
5	3::A0A140T897	Serum albumin OS=Bos taurus GN=ALB PE=3 SV=1	4580	71274	680	680	75	75		-1		12917	14575	1	1	1	627.644	1879.91	3	1879.91	-0.0043	0	44.24	0.0045	R	RPCFSALTPDETYVPK	A	AA
5	3::A0A140T897	Serum albumin OS=Bos taurus GN=ALB PE=3 SV=1	4580	71274	680	680	75	75		-1		12918	15375	1	1	1	627.644	1879.91	3	1879.91	-0.003	0	25.77	0.32	R	RPCFSALTPDETYVPK	A	AA
5	3::A0A140T897	Serum albumin OS=Bos taurus GN=ALB PE=3 SV=1	4580	71274	680	680	75	75		-1		12919	14910	1	1	1	940.963	1879.91	2	1879.91	-0.0028	0	47.82	0.002	R	RPCFSALTPDETYVPK	A	AA
5	3::A0A140T897	Serum albumin OS=Bos taurus GN=ALB PE=3 SV=1	4580	71274	680	680	75	75		-1		12920	15254	1	1	1	627.644	1879.91	3	1879.91	-0.0021	0	30.65	0.1	R	RPCFSALTPDETYVPK	A	AA
5	3::A0A140T897	Serum albumin OS=Bos taurus GN=ALB PE=3 SV=1	4580	71274	680	680	75	75		-1		12921	14687	1	1	1	627.645	1879.91	3	1879.91	-0.0017	0	33.46	0.053	R	RPCFSALTPDETYVPK	A	AA
5	3::A0A140T897	Serum albumin OS=Bos taurus GN=ALB PE=3 SV=1	4580	71274	680	680	75	75		-1		12922	14821	1	1	1	627.645	1879.91	3	1879.91	-0.0004	0	39.9	0.012	R	RPCFSALTPDETYVPK	A	AA
5	3::A0A140T897	Serum albumin OS=Bos taurus GN=ALB PE=3 SV=1	4580	71274	680	680	75	75		-1		12923	15029	1	1	1	627.645	1879.91	3	1879.91	-0.0002	0	35.8	0.031	R	RPCFSALTPDETYVPK	A	AA
5	3::A0A140T897	Serum albumin OS=Bos taurus GN=ALB PE=3 SV=1	4580	71274	680	680	75	75		-1		12924	14819	1	1	1	940.964	1879.91	2	1879.91	-0.0002	0	40.18	0.011	R	RPCFSALTPDETYVPK	A	AA
5	3::A0A140T897	Serum albumin OS=Bos taurus GN=ALB PE=3 SV=1	4580	71274	680	680	75	75		-1		12925	15133	1	1	1	627.645	1879.91	3	1879.91	0.0003	0	36.88	0.025	R	RPCFSALTPDETYVPK	A	AA
5	3::A0A140T897	Serum albumin OS=Bos taurus GN=ALB PE=3 SV=1	4580	71274	680	680	75	75		-1		12926	14918	1	1	1	627.646	1879.92	3	1879.91	0.0019	0	38.66	0.016	R	RPCFSALTPDETYVPK	A	AA
5	3::A0A140T897	Serum albumin OS=Bos taurus GN=ALB PE=3 SV=1	4580	71274	680	680	75	75		-1		12940	16269	1	1	1	627.973	1880.9	3	1880.9	0	0	26.24	0.27	R	RPCFSALTPDETYVPK	A	AA
5	3::A0A140T897	Serum albumin OS=Bos taurus GN=ALB PE=3 SV=1	4580	71274	680	680	75	75		-1		12974	21212	1	1	1	630.311	1887.91	3	1887.92	-0.0075	0	34.79	0.039	R	HPYFYAPELLYYANK	Y	AA
5	3::A0A140T897	Serum albumin OS=Bos taurus GN=ALB PE=3 SV=1	4580	71274	680	680	75	75		-1		12975	20857	1	1	1	630.313	1887.92	3	1887.92	-0.0007	0	45.59	0.0033	R	HPYFYAPELLYYANK	Y	AA
5	3::A0A140T897	Serum albumin OS=Bos taurus GN=ALB PE=3 SV=1	4580	71274	680	680	75	75		-1		12976	20971	1	1	1	630.314	1887.92	3	1887.92	0.0007	0	48.79	0.0016	R	HPYFYAPELLYYANK	Y	AA
5	3::A0A140T897	Serum albumin OS=Bos taurus GN=ALB PE=3 SV=1	4580	71274	680	680	75	75		-1		12977	20957	1	1	1	944.968	1887.92	2	1887.92	0.0017	0	56.09	0.00029	R	HPYFYAPELLYYANK	Y	AA
5	3::A0A140T897	Serum albumin OS=Bos taurus GN=ALB PE=3 SV=1	4580	71274	680	680	75	75		-1		12978	21092	1	1	1	630.314	1887.92	3	1887.92	0.0018	0	45.42	0.0034	R	HPYFYAPELLYYANK	Y	AA
5	3::A0A140T897	Serum albumin OS=Bos taurus GN=ALB PE=3 SV=1	4580	71274	680	680	75	75		-1		13094	10058	1	1	1	476.222	1900.86	4	1900.86	-0.0039	1	22.82	0.35	R	NECFLSHKDDSPDLPK	L	AA
5	3::A0A140T897	Serum albumin OS=Bos taurus GN=ALB PE=3 SV=1	4580	71274	680	680	75	75		-1		13095	10022	1	1	1	634.628	1900.86	3	1900.86	-0.0017	1	43.1	0.0033	R	NECFLSHKDDSPDLPK	L	AA
5	3::A0A140T897	Serum albumin OS=Bos taurus GN=ALB PE=3 SV=1	4580	71274	680	680	75	75		-1		13127	18923	1	1	1	636.642	1906.91	3	1906.91	-0.0084	0	71.03	8.5e-06	K	LFTFHADICTLPDTEK	Q	AA
5	3::A0A140T897	Serum albumin OS=Bos taurus GN=ALB PE=3 SV=1	4580	71274	680	680	75	75		-1		13129	19578	1	1	1	636.644	1906.91	3	1906.91	-0.0043	0	37.76	0.018	K	LFTFHADICTLPDTEK	Q	AA
5	3::A0A140T897	Serum albumin OS=Bos taurus GN=ALB PE=3 SV=1	4580	71274	680	680	75	75		-1		13130	18560	1	1	1	954.462	1906.91	2	1906.91	-0.0041	0	81.1	8.4e-07	K	LFTFHADICTLPDTEK	Q	AA
5	3::A0A140T897	Serum albumin OS=Bos taurus GN=ALB PE=3 SV=1	4580	71274	680	680	75	75		-1		13132	24433	1	1	1	636.644	1906.91	3	1906.91	-0.0039	0	52.27	0.00064	K	LFTFHADICTLPDTEK	Q	AA
[truncated: 8,879 more rows]
